# Supplementary material for: Effects of Luteinizing Hormone Releasing Hormone A2 on Gonad Development in Juvenile Amur Sturgeon, Acipenser schrenckii, Revealed by Transcriptome Profiling Analysis
Source: Front Genet. 2022 Mar 24;13:859965. doi: 10.3389/fgene.2022.859965 (PMC8989137; doi:10.3389/fgene.2022.859965)
Supplement: Supplementary file 1 [file Table1.XLS]

GeneID	Length	cd-Expression	c5d-Expression	log2Ratio(c5d/cd)	q-value(Storey et al. 2003)	Up-Down-Regulation(c5d/cd)	p-value	Nr	Nt	Swissprot	KEGG	KOG	Interpro	GO
CL14781.Contig1_All	1386	503.8	15906.5	4.933942368	0	Up	0	ABY58642.1/7.6e-149/proopiomelanocortin A precursor [Acipenser sinensis] >ACD12131.1 proopiomelanocortin A [Acipenser sinensis]	EU656139.1/0.0/Acipenser sinensis proopiomelanocortin A mRNA, complete cds	sp|P87352|COLI_ACITR/1.4e-149/Pro-opiomelanocortin OS=Acipenser transmontanus GN=pomc PE=2 SV=1	lcm:102350115/6.0e-94/POMC; proopiomelanocortin; K05228 proopiomelanocortin	NA	PR00383/1.2E-32/Pro-opiomelanocortin signature	NA
CL10862.Contig2_All	930	28863	13526	-1.140165127	0	Down	0	XP_002936404.1/5.0e-64/PREDICTED: vasotocin-neurophysin VT [Xenopus tropicalis] >OCA47634.1 hypothetical protein XENTR_v90000232mg [Xenopus tropicalis]	XM_017702723.1/0.0/PREDICTED: Pygocentrus nattereri vasotocin-neurophysin VT 1-like (LOC108430306), mRNA	sp|P08163|NEUV_BUFJA/9.0e-63/Vasotocin-neurophysin VT (Fragment) OS=Bufo japonicus PE=2 SV=1	amj:102569046/6.7e-65/AVP; vasotocin-neurophysin VT; K05242 arginine vasopressin	NA	NA	cellular_component:GO:0005576//extracellular region;molecular_function:GO:0005185//neurohypophyseal hormone activity;
CL10056.Contig1_All	1035	12669	3910	-1.742741266	0	Down	0	XP_006637263.1/6.0e-58/PREDICTED: hemoglobin subunit epsilon-like [Lepisosteus oculatus]	XM_005037078.2/0.0/PREDICTED: Ficedula albicollis hemoglobin subunit rho (LOC101811103), transcript variant X1, mRNA	sp|P11342|HBB_COLLI/8.8e-51/Hemoglobin subunit beta OS=Columba livia GN=HBB PE=1 SV=1	cpic:101953117/5.5e-52/hemoglobin subunit epsilon-like; K13825 hemoglobin subunit epsilon	Hs4504353/2.4e-50/[C] KOG3378 Globins and related hemoproteins	PTHR11442/3.0E-90/--	cellular_component:GO:0005833//hemoglobin complex;molecular_function:GO:0020037//heme binding;GO:0005506//iron ion binding;GO:0005344//oxygen carrier activity;GO:0019825//oxygen binding;
Unigene20766_All	1436	199	4864	4.564623768	0	Up	0	XP_006633337.1/6.6e-196/PREDICTED: carboxypeptidase A1-like [Lepisosteus oculatus]	XM_006633274.2/0.0/PREDICTED: Lepisosteus oculatus carboxypeptidase A1-like (LOC102685663), mRNA	sp|P15085|CBPA1_HUMAN/2.4e-176/Carboxypeptidase A1 OS=Homo sapiens GN=CPA1 PE=1 SV=2	cpic:101950052/2.3e-181/carboxypeptidase A1-like; K08779 carboxypeptidase A1 [EC:3.4.17.1]	Hs4502997/1.8e-176/[S] KOG2650 Zinc carboxypeptidase	PF00246/6.8E-94/Zinc carboxypeptidase	NA
CL1638.Contig1_All	866	586	5751	3.248161143	0	Up	0	XP_015207385.1/3.1e-31/PREDICTED: pro-MCH [Lepisosteus oculatus] >ALD51523.1 pro-melanin-concentrating hormone 1, partial [Lepisosteus oculatus]	XM_002711228.3/0.0/PREDICTED: Oryctolagus cuniculus pro-melanin concentrating hormone (PMCH), mRNA	sp|P56942|MCH_MOUSE/1.2e-16/Pro-MCH OS=Mus musculus GN=Pmch PE=1 SV=2	cmk:103179920/1.4e-19/pmch; pro-melanin concentrating hormone; K05229 pro-melanin-concentrating hormone	Hs4505899/8.0e-15/[T] LSE2751 H Melanin-concentrating hormone	PR01641/2.5E-8/Pre-pro melanin-concentrating hormone signature	biological_process:GO:0007268//chemical synaptic transmission;molecular_function:GO:0030354//melanin-concentrating hormone activity;
CL11196.Contig1_All	640	12104	4006	-1.641928692	0	Down	0	ANP93610.1/1.3e-71/alpha globin [Acipenser persicus]	KU232561.1/0.0/Acipenser persicus alpha globin gene, complete cds	sp|P14520|HBA_ELEEL/6.9e-46/Hemoglobin subunit alpha OS=Electrophorus electricus GN=hba PE=1 SV=1	amex:103024400/2.1e-46/hemoglobin cathodic subunit alpha-like; K13822 hemoglobin subunit alpha	Hs4504345/5.7e-42/[C] KOG3378 Globins and related hemoproteins	NA	NA
CL1336.Contig4_All	3754	5608.39	14060.33	1.279292749	0	Up	0	NP_957272.1/0.0e+00/protein kinase C beta type [Danio rerio] >Q7SY24.1 RecName: Full=Protein kinase C beta type; Short=PKC-B; Short=PKC-beta >AAH55154.1 Protein kinase C, beta 1 [Danio rerio]	XM_018740060.1/0.0/PREDICTED: Scleropages formosus protein kinase C beta type (LOC108927032), transcript variant X1, mRNA	sp|Q7SY24|KPCB_DANRE/0.0e+00/Protein kinase C beta type OS=Danio rerio GN=prkcbb PE=2 SV=1	sfm:108937416/0.0e+00/protein kinase C beta type isoform X1; K19662 classical protein kinase C beta type [EC:2.7.11.13]	Hs20127450/0.0e+00/[T] KOG0696 Serine/threonine protein kinase	PS00108/-/Serine/Threonine protein kinases active-site signature.	biological_process:GO:0007596//blood coagulation;GO:0035556//intracellular signal transduction;GO:0035408//histone H3-T6 phosphorylation;GO:0006357//regulation of transcription from RNA polymerase II promoter;GO:0035162//embryonic hemopoiesis;GO:0050853//B cell receptor signaling pathway;GO:0006351//transcription, DNA-templated;GO:0002250//adaptive immune response;GO:0006915//apoptotic process;GO…
CL1336.Contig2_All	3677	7706.25	17072.95	1.10093234	0	Up	0	XP_018612871.1/0.0e+00/PREDICTED: protein kinase C beta type isoform X1 [Scleropages formosus]	XM_018740060.1/0.0/PREDICTED: Scleropages formosus protein kinase C beta type (LOC108927032), transcript variant X1, mRNA	sp|Q7SY24|KPCB_DANRE/0.0e+00/Protein kinase C beta type OS=Danio rerio GN=prkcbb PE=2 SV=1	sfm:108937416/0.0e+00/protein kinase C beta type isoform X1; K19662 classical protein kinase C beta type [EC:2.7.11.13]	Hs20127450/0.0e+00/[T] KOG0696 Serine/threonine protein kinase	PS00108/-/Serine/Threonine protein kinases active-site signature.	biological_process:GO:0007596//blood coagulation;GO:0035556//intracellular signal transduction;GO:0035408//histone H3-T6 phosphorylation;GO:0006357//regulation of transcription from RNA polymerase II promoter;GO:0035162//embryonic hemopoiesis;GO:0050853//B cell receptor signaling pathway;GO:0006351//transcription, DNA-templated;GO:0002250//adaptive immune response;GO:0006915//apoptotic process;GO…
CL1638.Contig2_All	960	516	4092	2.940684049	0	Up	0	XP_015207385.1/3.3e-34/PREDICTED: pro-MCH [Lepisosteus oculatus] >ALD51523.1 pro-melanin-concentrating hormone 1, partial [Lepisosteus oculatus]	XM_021175081.1/0.0/PREDICTED: Mus caroli pro-melanin concentrating hormone (Pmch), mRNA	sp|P14200|MCH_RAT/1.4e-15/Pro-MCH OS=Rattus norvegicus GN=Pmch PE=1 SV=1	cmk:103179920/4.4e-19/pmch; pro-melanin concentrating hormone; K05229 pro-melanin-concentrating hormone	Hs4505899/1.4e-12/[T] LSE2751 H Melanin-concentrating hormone	PR01641/2.9E-8/Pre-pro melanin-concentrating hormone signature	biological_process:GO:0007268//chemical synaptic transmission;molecular_function:GO:0030354//melanin-concentrating hormone activity;
Unigene6982_All	3747	101.81	2822.36	4.746271716	0	Up	0	AAB28396.1/4.2e-93/prolactin [Acipenser gueldenstaedti=Russian sturgeon, pituitary glands, Peptide, 204 aa]	NA	sp|F1Q7Z7|DAAF3_DANRE/1.0e-77/Dynein assembly factor 3, axonemal OS=Danio rerio GN=dnaaf3 PE=2 SV=2	lcm:102354046/1.4e-92/DNAAF3; dynein axonemal assembly factor 3; K19752 dynein assembly factor 3, axonemal	Hs4506105/7.2e-28/[T] LSE0246 H Growth hormone	PTHR22118:SF14/5.4E-65/--	biological_process:GO:0007368//determination of left/right symmetry;GO:0007507//heart development;
CL14781.Contig2_All	997	42.2	2115.5	5.600932751	0	Up	0	ACD12132.1/4.0e-152/proopiomelanocortin B [Acipenser sinensis]	AF092936.1/0.0/Acipenser transmontanus proopiomelanocortin B (POMC-B) mRNA, complete cds	sp|P87352|COLI_ACITR/3.0e-141/Pro-opiomelanocortin OS=Acipenser transmontanus GN=pomc PE=2 SV=1	lcm:102350115/1.3e-90/POMC; proopiomelanocortin; K05228 proopiomelanocortin	NA	PF08384/2.5E-20/Pro-opiomelanocortin, N-terminal region	NA
Unigene11807_All	537	1717	5744	1.695486585	0	Up	0	XP_004916350.1/3.6e-30/PREDICTED: galanin peptides [Xenopus tropicalis] >OCA29843.1 hypothetical protein XENTR_v90019260mg [Xenopus tropicalis]	NA	sp|Q9W6M9|GALA_COTJA/1.8e-23/Galanin peptides OS=Coturnix japonica GN=GAL PE=3 SV=2	xtr:100499211/4.8e-31/gal.2, gal.2-a, gal.2-b, galanin, xgal; galanin prepropeptide, gene 2; K05244 galanin	NA	PTHR16839/1.0E-33/--	cellular_component:GO:0005576//extracellular region;molecular_function:GO:0005179//hormone activity;
CL13381.Contig3_All	2760	382.19	2826.31	2.839878653	0	Up	0	XP_006634121.1/1.1e-50/PREDICTED: transthyretin [Lepisosteus oculatus]	CR753888.14/0.0/Zebrafish DNA sequence from clone CH211-154E10 in linkage group 5, complete sequence	sp|P27731|TTHY_CHICK/3.0e-45/Transthyretin OS=Gallus gallus GN=TTR PE=1 SV=1	amex:103034728/8.9e-49/ttr; transthyretin; K20731 transthyretin	Hs4507725/8.7e-39/[I] KOG3006 Transthyretin and related proteins	PTHR10395/1.4E-71/--	biological_process:GO:0070327//thyroid hormone transport;GO:0042572//retinol metabolic process;cellular_component:GO:0005576//extracellular region;molecular_function:GO:0070324//thyroid hormone binding;
Unigene13930_All	672	343	2694	2.926790244	0	Up	0	XP_015214182.1/1.4e-26/PREDICTED: prolactin-releasing peptide isoform X2 [Lepisosteus oculatus]	NA	sp|Q8WN12|PRRP_SHEEP/2.3e-12/Prolactin-releasing peptide OS=Ovis aries GN=PRLH PE=2 SV=1	cpic:101949957/1.1e-19/PRLH; prolactin releasing hormone; K05269 Prolactin-releasing peptide	NA	PF15172/5.1E-17/Prolactin-releasing peptide	molecular_function:GO:0005179//hormone activity;
CL13591.Contig1_All	882	474	2950	2.591076865	0	Up	0	ALD51284.1/3.8e-29/prolactin releasing hormone 2, partial [Lepisosteus oculatus]	NA	sp|P81278|PRRP_RAT/1.3e-07/Prolactin-releasing peptide OS=Rattus norvegicus GN=Prlh PE=2 SV=1	lcm:102350401/3.8e-25/prolactin-releasing peptide-like; K05269 Prolactin-releasing peptide	NA	PTHR17206/3.4E-35/--	molecular_function:GO:0005179//hormone activity;
Unigene13929_All	1059	415	2633	2.618845155	0	Up	0	XP_015214182.1/3.6e-26/PREDICTED: prolactin-releasing peptide isoform X2 [Lepisosteus oculatus]	LL194855.1/0.0/Heligmosomoides polygyrus genome assembly H_bakeri_Edinburgh ,scaffold HPBE_scaffold0006366	sp|Q8WN12|PRRP_SHEEP/1.7e-12/Prolactin-releasing peptide OS=Ovis aries GN=PRLH PE=2 SV=1	cpic:101949957/5.7e-20/PRLH; prolactin releasing hormone; K05269 Prolactin-releasing peptide	NA	PTHR17206:SF1/2.0E-23/--	molecular_function:GO:0005179//hormone activity;
CL9781.Contig2_All	679	3257	786	-2.097621627	0	Down	0	XP_006637258.1/4.8e-56/PREDICTED: hemoglobin embryonic subunit alpha-like [Lepisosteus oculatus]	NA	sp|P13787|HBAZ_HORSE/4.9e-42/Hemoglobin subunit zeta OS=Equus caballus GN=HBZ1 PE=3 SV=2	ipu:108257040/8.9e-43/hemoglobin subunit alpha-like; K13826 hemoglobin subunit zeta	Hs4885397/2.3e-41/[C] KOG3378 Globins and related hemoproteins	NA	NA
CL9781.Contig1_All	617	3575	963	-1.939014664	0	Down	0	XP_006637258.1/4.4e-56/PREDICTED: hemoglobin embryonic subunit alpha-like [Lepisosteus oculatus]	NA	sp|Q9PVU6|HBAE_ORYLA/5.8e-42/Hemoglobin embryonic subunit alpha OS=Oryzias latipes PE=2 SV=3	ipu:108257040/8.1e-43/hemoglobin subunit alpha-like; K13826 hemoglobin subunit zeta	Hs4885397/3.5e-41/[C] KOG3378 Globins and related hemoproteins	NA	cellular_component:GO:0005833//hemoglobin complex;molecular_function:GO:0020037//heme binding;GO:0005506//iron ion binding;GO:0005344//oxygen carrier activity;GO:0019825//oxygen binding;
Unigene8807_All	4541	521.83	2679.74	2.313762114	0	Up	0	XP_005992877.1/3.4e-129/PREDICTED: dynein assembly factor 3, axonemal [Latimeria chalumnae] >XP_014342038.1 PREDICTED: dynein assembly factor 3, axonemal [Latimeria chalumnae] >XP_014342039.1 PREDICTED: dynein assembly factor 3, axonemal [Latimeria chalumnae]	NA	sp|F1Q7Z7|DAAF3_DANRE/3.1e-108/Dynein assembly factor 3, axonemal OS=Danio rerio GN=dnaaf3 PE=2 SV=2	lcm:102354046/4.5e-130/DNAAF3; dynein axonemal assembly factor 3; K19752 dynein assembly factor 3, axonemal	Hs4506105/1.4e-30/[T] LSE0246 H Growth hormone	PTHR22118/1.2E-109/--	biological_process:GO:0007368//determination of left/right symmetry;GO:0007507//heart development;
CL11896.Contig3_All	2020	769	2919	1.877739582	9.08E-275	Up	5.40E-278	XP_006642538.1/1.1e-95/PREDICTED: C-factor-like isoform X1 [Lepisosteus oculatus]	NA	sp|E7EZ53|GALA_DANRE/5.0e-42/Galanin peptides OS=Danio rerio GN=gal PE=1 SV=1	lcm:102359185/1.7e-41/GAL; galanin and GMAP prepropeptide; K05244 galanin	7290912/6.4e-55/[R] KOG1611 Predicted short chain-type dehydrogenase	PTHR24322/7.6E-69/--	NA
CL2881.Contig1_All	1527	163.03	1558.11	3.209908592	4.33E-270	Up	2.65E-273	XP_005989583.1/4.5e-25/PREDICTED: uncharacterized protein C2orf66 homolog [Latimeria chalumnae]	AL844508.2/0.0/Plasmodium falciparum 3D7 chromosome 9	sp|Q6UXQ4|CB066_HUMAN/6.7e-15/Uncharacterized protein C2orf66 OS=Homo sapiens GN=C2orf66 PE=3 SV=1	NA	NA	PF15846/5.9E-33/Domain of unknown function (DUF4720)	NA
Unigene390_All	2645	2062	438	-2.281720683	2.60E-257	Down	1.68E-260	AAY78956.1/2.5e-116/arylalkylamine N-acetyltransferse 1 [Acipenser sturio]	DQ077733.1/0.0/Acipenser sturio arylalkylamine N-acetyltransferse 1 (AANAT1) mRNA, complete cds	sp|P79774|SNAT_CHICK/7.9e-96/Serotonin N-acetyltransferase OS=Gallus gallus GN=AANAT PE=2 SV=1	lcm:102349438/4.5e-106/AANAT; aralkylamine N-acetyltransferase; K00669 arylalkylamine N-acetyltransferase [EC:2.3.1.87]	Hs4501845/2.3e-76/[R] KOG4144 Arylalkylamine N-acetyltransferase	PTHR10908/2.1E-154/--	biological_process:GO:0007623//circadian rhythm;GO:0071320//cellular response to cAMP;GO:0030187//melatonin biosynthetic process;GO:0006474//N-terminal protein amino acid acetylation;cellular_component:GO:0048471//perinuclear region of cytoplasm;GO:0005829//cytosol;molecular_function:GO:0004060//arylamine N-acetyltransferase activity;GO:0004059//aralkylamine N-acetyltransferase activity;GO:000808…
Unigene31421_All	1188	265	1723	2.654179312	1.57E-247	Up	1.05E-250	XP_002128986.1/5.3e-18/PREDICTED: uncharacterized protein LOC100181456 [Ciona intestinalis]	AC142249.6/0.0/Mus musculus chromosome 19, clone RP23-388O22, complete sequence	NA	NA	NA	PF12020/2.2E-7/TAFA family	NA
CL1137.Contig3_All	2494	2322.53	5274.59	1.136682599	3.60E-235	Up	2.64E-238	XP_020366241.1/7.4e-62/cysteine dioxygenase type 1 [Rhincodon typus] >XP_020366243.1 cysteine dioxygenase type 1 [Rhincodon typus]	XM_004547091.3/0.0/PREDICTED: Maylandia zebra cysteine dioxygenase type 1 (cdo1), mRNA	sp|Q6NWZ9|CDO1_DANRE/1.6e-61/Cysteine dioxygenase type 1 OS=Danio rerio GN=cdo1 PE=2 SV=1	xtr:394737/4.1e-61/cdo1; cysteine dioxygenase type 1; K00456 cysteine dioxygenase [EC:1.13.11.20]	Hs4502755/1.5e-58/[E] KOG4064 Cysteine dioxygenase CDO1	NA	molecular_function:GO:0016702//oxidoreductase activity, acting on single donors with incorporation of molecular oxygen, incorporation of two atoms of oxygen;GO:0005506//iron ion binding;
CL1137.Contig2_All	4601	1449.73	3877.66	1.37272295	2.50E-232	Up	1.88E-235	NP_989132.1/1.3e-80/cysteine dioxygenase type 1 [Xenopus tropicalis] >AAH61333.1 hypothetical protein MGC75851 [Xenopus tropicalis] >CAJ81896.1 cysteine dioxygenase type I [Xenopus tropicalis] >OCA51634.1 hypothetical protein XENTR_v90003315mg [Xenopus tropicalis]	XM_004547091.3/0.0/PREDICTED: Maylandia zebra cysteine dioxygenase type 1 (cdo1), mRNA	sp|Q6NWZ9|CDO1_DANRE/8.6e-82/Cysteine dioxygenase type 1 OS=Danio rerio GN=cdo1 PE=2 SV=1	xtr:394737/1.7e-81/cdo1; cysteine dioxygenase type 1; K00456 cysteine dioxygenase [EC:1.13.11.20]	Hs4502755/3.9e-76/[E] KOG4064 Cysteine dioxygenase CDO1	PTHR12918/3.3E-101/--	molecular_function:GO:0016702//oxidoreductase activity, acting on single donors with incorporation of molecular oxygen, incorporation of two atoms of oxygen;GO:0005506//iron ion binding;
CL14011.Contig1_All	833	1508	249	-2.645097906	6.46E-223	Down	5.20E-226	XP_012694747.1/7.0e-25/PREDICTED: complement C3-like [Clupea harengus]	XR_002019161.1/0.0/PREDICTED: Cyprinus carpio uncharacterized LOC109097785 (LOC109097785), ncRNA	NA	NA	NA	NA	NA
Unigene36164_All	1683	281	1641	2.499254078	1.51E-220	Up	1.27E-223	XP_003228829.1/6.0e-15/PREDICTED: synapse differentiation-inducing gene protein 1-like [Anolis carolinensis]	NA	sp|Q8BR26|IFM10_MOUSE/2.2e-06/Interferon-induced transmembrane protein 10 OS=Mus musculus GN=Ifitm10 PE=2 SV=3	sfm:108928694/2.3e-15/interferon-induced transmembrane protein 1-like; K06566 interferon induced transmembrane protein	NA	NA	biological_process:GO:0009607//response to biotic stimulus;cellular_component:GO:0016021//integral component of membrane;
Unigene22520_All	435	4	1001	7.920547134	2.32E-206	Up	2.03E-209	NA	AF117303.1/0.0/Polyodon spathula proopiomelanocortin B (POMC-B) mRNA, complete cds	sp|Q60974|NCOR1_MOUSE/2.1e-06/Nuclear receptor corepressor 1 OS=Mus musculus GN=Ncor1 PE=1 SV=1	NA	Hs14149665/2.0e-06/[K] KOG1874 KEKE-like motif-containing transcription regulator (Rlr1)/suppressor of sin4	NA	NA
CL10948.Contig2_All	798	1323.6	206.81	-2.72476847	6.43E-202	Down	5.73E-205	XP_015218238.1/1.9e-35/PREDICTED: HRAS-like suppressor 3 isoform X1 [Lepisosteus oculatus]	NA	sp|Q9UL19|HRSL4_HUMAN/7.3e-13/Retinoic acid receptor responder protein 3 OS=Homo sapiens GN=RARRES3 PE=1 SV=1	hcq:109515886/1.2e-17/retinoic acid receptor responder protein 3-like isoform X1; K16817 HRAS-like suppressor 3 [EC:3.1.1.32 3.1.1.4]	Hs14773412/5.3e-13/[IT] LSE2680 H Retinoic acid receptor responder/Lecithin retinol acyltransferase	PTHR13943:SF31/7.9E-23/--	NA
Unigene4807_All	5694	1999.91	543	-1.927590099	2.78E-201	Down	2.53E-204	XP_018620989.1/0.0e+00/PREDICTED: anoctamin-5 isoform X1 [Scleropages formosus]	XM_014170317.1/0.0/PREDICTED: Salmo salar anoctamin 5 (ano5), transcript variant X2, mRNA	sp|Q75V66|ANO5_HUMAN/1.8e-275/Anoctamin-5 OS=Homo sapiens GN=ANO5 PE=1 SV=1	sfm:108942273/0.0e+00/ano5; anoctamin-5 isoform X1; K19480 anoctamin-5	Hs20480633/2.6e-263/[S] KOG2514 Uncharacterized conserved protein	PTHR12308/0.0/--	cellular_component:GO:0016021//integral component of membrane;molecular_function:GO:0046983//protein dimerization activity;
CL15029.Contig4_All	13268	3052.04	1174.46	-1.424455417	1.04E-199	Down	9.63E-203	XP_021422360.1/1.8e-202/protein NYNRIN-like isoform X2 [Oncorhynchus mykiss]	XR_001323742.1/0.0/PREDICTED: Salmo salar uncharacterized LOC106584446 (LOC106584446), ncRNA	sp|Q5DTZ0|NYNRI_MOUSE/7.4e-17/Protein NYNRIN OS=Mus musculus GN=Nynrin PE=2 SV=2	fch:102052849/2.4e-30/FBXL13; F-box and leucine rich repeat protein 13; K10279 F-box and leucine-rich repeat protein 13	Hs22049976/3.0e-44/[R] KOG0017 FOG: Transposon-encoded proteins with TYA, reverse transcriptase, integrase domains in various combinations	PF00665/3.0E-20/Integrase core domain	NA
Unigene29949_All	6856	1616	3807	1.189548247	2.14E-182	Up	2.06E-185	XP_006641267.2/2.1e-308/PREDICTED: copine-7 [Lepisosteus oculatus] >XP_015223784.1 PREDICTED: copine-7 [Lepisosteus oculatus]	XM_015368298.1/0.0/PREDICTED: Lepisosteus oculatus copine VII (cpne7), transcript variant X2, mRNA	sp|H1UBN0|CPNE7_RAT/1.5e-263/Copine-7 OS=Rattus norvegicus GN=Cpne7 PE=1 SV=1	amj:102562767/2.2e-181/CARMIL3, CPNE6; copine-6; K20493 leucine-rich repeat-containing protein 16	Hs18677733/4.1e-231/[T] KOG1327 Copine	PTHR10857:SF6/0.0/--	NA
Unigene36252_All	13126	0	1361	11.36377223	5.11E-175	Up	5.00E-178	CDW59751.1/5.9e-118/50S ribosomal protein L2, chloroplastic [Trichuris trichiura]	XM_012485751.1/0.0/PREDICTED: Apis florea 50S ribosomal protein L2, chloroplastic-like (LOC100871377), mRNA	sp|O21247|RM02_RECAM/6.1e-72/60S ribosomal protein L2, mitochondrial OS=Reclinomonas americana GN=RPL2 PE=3 SV=2	rss:109442827/3.5e-50/adenylate kinase 3; K00939 adenylate kinase [EC:2.7.4.3]	AtCh087/1.8e-78/[J] KOG0438 Mitochondrial/chloroplast ribosomal protein L2	PF00344/4.0E-112/SecY translocase	NA
CL2881.Contig4_All	1539	237.27	1311.62	2.420069075	9.90E-170	Up	9.87E-173	XP_005989583.1/3.4e-25/PREDICTED: uncharacterized protein C2orf66 homolog [Latimeria chalumnae]	NA	sp|Q6UXQ4|CB066_HUMAN/5.2e-15/Uncharacterized protein C2orf66 OS=Homo sapiens GN=C2orf66 PE=3 SV=1	NA	NA	PTHR15495:SF18/4.0E-28/--	NA
CL4326.Contig2_All	881	1999.75	640.47	-1.689295877	8.93E-168	Down	9.05E-171	KYO33119.1/1.6e-19/hypothetical protein Y1Q_0014917 [Alligator mississippiensis]	NA	sp|P12272|PTHR_HUMAN/3.3e-06/Parathyroid hormone-related protein OS=Homo sapiens GN=PTHLH PE=1 SV=1	NA	NA	PTHR17223/9.6E-30/--	NA
Unigene21454_All	1591	1484	3415	1.155715361	3.56E-156	Up	3.86E-159	ABF51664.1/3.3e-124/genomic screen homeobox 1 [Amia calva]	XM_006627761.2/0.0/PREDICTED: Lepisosteus oculatus GS homeobox 1 (gsx1), mRNA	sp|P31315|GSX1_MOUSE/3.1e-103/GS homeobox 1 OS=Mus musculus GN=Gsx1 PE=2 SV=2	els:105027664/3.3e-120/gsx1; GS homeobox 1; K09310 homeobox protein GSH	Hs20548636/2.7e-101/[R] KOG0489 Transcription factor zerknullt and related HOX domain proteins	SM00389/2.1E-26/Homeodomain	biological_process:GO:0006355//regulation of transcription, DNA-templated;cellular_component:GO:0005634//nucleus;molecular_function:GO:0043565//sequence-specific DNA binding;
Unigene33697_All	2090	1813	586	-1.676085481	2.31E-150	Down	2.55E-153	XP_016327764.1/5.3e-138/PREDICTED: probable G-protein coupled receptor 151 [Sinocyclocheilus anshuiensis]	XM_007516431.1/0.0/PREDICTED: Erinaceus europaeus G protein-coupled receptor 151 (GPR151), mRNA	sp|Q8TDV0|GP151_HUMAN/1.4e-119/Probable G-protein coupled receptor 151 OS=Homo sapiens GN=GPR151 PE=2 SV=1	sanh:107677391/7.1e-139/probable G-protein coupled receptor 151; K08435 G protein-coupled receptor 151	Hs17449064/1.0e-119/[R] KOG3656 FOG: 7 transmembrane receptor	PF00001/3.8E-18/7 transmembrane receptor (rhodopsin family)	cellular_component:GO:0016021//integral component of membrane;molecular_function:GO:0004930//G-protein coupled receptor activity;
CL3575.Contig1_All	2155	78	820.06	3.347504315	3.77E-147	Up	4.22E-150	XP_006635124.1/1.5e-167/PREDICTED: forkhead box protein D2 [Lepisosteus oculatus]	XM_002931412.4/0.0/PREDICTED: Xenopus tropicalis forkhead box D2 (foxd2), mRNA	sp|Q90WN4|FOXD2_XENLA/8.3e-144/Forkhead box protein D2 OS=Xenopus laevis GN=foxd2 PE=2 SV=1	lcm:102363398/2.0e-157/FOXD2; forkhead box D2; K09397 forkhead box protein D	Hs6912372/6.8e-63/[K] KOG2294 Transcription factor of the Forkhead/HNF3 family	PR00053/7.3E-23/Fork head domain signature	biological_process:GO:0009653//anatomical structure morphogenesis;GO:0030154//cell differentiation;cellular_component:GO:0005634//nucleus;molecular_function:GO:0000981//RNA polymerase II transcription factor activity, sequence-specific DNA binding;GO:0043565//sequence-specific DNA binding;GO:0003700//DNA binding transcription factor activity;
CL12467.Contig1_All	662	2909	1306	-1.202047525	3.02E-146	Down	3.49E-149	XP_006637263.1/1.3e-50/PREDICTED: hemoglobin subunit epsilon-like [Lepisosteus oculatus]	NA	sp|Q95238|HBE_PROVE/5.2e-49/Hemoglobin subunit epsilon OS=Propithecus verreauxi GN=HBE1 PE=2 SV=3	shr:100919393/2.3e-51/hemoglobin subunit beta-like; K13825 hemoglobin subunit epsilon	Hs4885393/7.2e-48/[C] KOG3378 Globins and related hemoproteins	PTHR11442:SF7/5.5E-87/--	cellular_component:GO:0005833//hemoglobin complex;molecular_function:GO:0020037//heme binding;GO:0005506//iron ion binding;GO:0005344//oxygen carrier activity;GO:0019825//oxygen binding;
Unigene216_All	1070	543.04	1799.53	1.681810653	3.45E-145	Up	4.05E-148	XP_019366522.1/7.9e-146/PREDICTED: fructose-bisphosphate aldolase C, partial [Gavialis gangeticus]	AB111405.1/0.0/Acipenser baerii mRNA for fructose-bisphosphate aldolase C, partial cds	sp|P00883|ALDOA_RABIT/5.4e-144/Fructose-bisphosphate aldolase A OS=Oryctolagus cuniculus GN=ALDOA PE=1 SV=2	lcm:102348779/3.0e-146/ALDOC; aldolase, fructose-bisphosphate C; K01623 fructose-bisphosphate aldolase, class I [EC:4.1.2.13]	Hs4557305/1.1e-143/[G] KOG1557 Fructose-biphosphate aldolase	PF00274/1.3E-154/Fructose-bisphosphate aldolase class-I	biological_process:GO:0006096//glycolytic process;molecular_function:GO:0004332//fructose-bisphosphate aldolase activity;
Unigene1942_All	835	1824	617	-1.61044246	7.18E-143	Down	8.79E-146	XP_015206682.1/8.9e-52/PREDICTED: tuberoinfundibular peptide of 39 residues [Lepisosteus oculatus]	XM_018727987.1/0.0/PREDICTED: Scleropages formosus parathyroid hormone 2 (pth2), mRNA	sp|P0C171|TIP39_BOVIN/5.1e-09/Tuberoinfundibular peptide of 39 residues OS=Bos taurus GN=PTH2 PE=1 SV=1	NA	NA	PF14980/1.8E-30/TIP39 peptide	biological_process:GO:0007218//neuropeptide signaling pathway;GO:0006171//cAMP biosynthetic process;cellular_component:GO:0005576//extracellular region;molecular_function:GO:0048018//receptor ligand activity;
Unigene63286_All	2036	1861.09	640.54	-1.585466378	1.60E-142	Down	1.99E-145	XP_006642416.1/2.6e-230/PREDICTED: gamma-enolase [Lepisosteus oculatus] >XP_015193366.1 PREDICTED: gamma-enolase [Lepisosteus oculatus] >XP_015193368.1 PREDICTED: gamma-enolase [Lepisosteus oculatus] >XP_015193369.1 PREDICTED: gamma-enolase [Lepisosteus oculatus] >XP_015193370.1 PREDICTED: gamma-enolase [Lepisosteus oculatus]	XM_006642353.2/0.0/PREDICTED: Lepisosteus oculatus gamma-enolase (LOC102698052), transcript variant X4, mRNA	sp|O57391|ENOG_CHICK/5.6e-227/Gamma-enolase OS=Gallus gallus GN=ENO2 PE=2 SV=1	phi:102110895/4.6e-228/ENO2; enolase 2; K01689 enolase [EC:4.2.1.11]	Hs5803011/1.4e-222/[G] KOG2670 Enolase	PR00148/5.5E-54/Enolase signature	biological_process:GO:0006096//glycolytic process;cellular_component:GO:0000015//phosphopyruvate hydratase complex;molecular_function:GO:0000287//magnesium ion binding;GO:0004634//phosphopyruvate hydratase activity;
CL9998.Contig3_All	3544	146.75	973.26	2.682785634	3.04E-141	Up	3.83E-144	XP_005990551.1/2.3e-250/PREDICTED: tryptophan 5-hydroxylase 1 [Latimeria chalumnae]	XM_006642695.2/0.0/PREDICTED: Lepisosteus oculatus tryptophan hydroxylase 1 (tph1), transcript variant X5, mRNA	sp|Q92142|TPH_XENLA/2.3e-239/Tryptophan 5-hydroxylase OS=Xenopus laevis GN=tph PE=2 SV=1	lcm:102362567/3.1e-251/TPH1; tryptophan hydroxylase 1; K00502 tryptophan 5-monooxygenase [EC:1.14.16.4]	Hs4759248/3.4e-221/[E] KOG3820 Aromatic amino acid hydroxylase	PTHR11473/0.0/--	NA
CL5442.Contig3_All	1130	239.83	1176.4	2.247615524	2.42E-139	Up	3.17E-142	XP_006641582.2/1.1e-36/PREDICTED: agouti-related protein-like [Lepisosteus oculatus]	XM_022211171.1/0.0/PREDICTED: Acanthochromis polyacanthus agouti-related protein-like (LOC110963019), mRNA	sp|P56413|AGRP_BOVIN/5.1e-20/Agouti-related protein OS=Bos taurus GN=AGRP PE=2 SV=1	sfm:108926296/2.4e-32/agouti-related protein-like; K05231 agouti related protein	Hs4501995/3.3e-16/[T] LSE2922 H Antagonist of melanocortin receptor implicated in weight regulation, mouse Agouti protein	SM00792/1.8E-24/Agouti protein	biological_process:GO:0009755//hormone-mediated signaling pathway;cellular_component:GO:0005576//extracellular region;molecular_function:GO:0005102//receptor binding;
Unigene29291_All	646	174	1027	2.514597845	8.29E-139	Up	1.10E-141	XP_019361951.1/4.2e-17/PREDICTED: gastrin/cholecystokinin-like peptide [Gavialis gangeticus] >XP_019361959.1 PREDICTED: gastrin/cholecystokinin-like peptide [Gavialis gangeticus]	NA	sp|P80111|ANTR_LITCT/4.1e-14/Gastrin/cholecystokinin-like peptide OS=Lithobates catesbeiana GN=GAST PE=1 SV=2	asn:102388880/2.1e-17/gastrin/cholecystokinin-like peptide; K13768 gastrin	NA	PTHR19309/1.4E-13/--	cellular_component:GO:0005576//extracellular region;molecular_function:GO:0005179//hormone activity;
CL1137.Contig1_All	1542	908.83	2387.8	1.346920514	8.53E-139	Up	1.15E-141	XP_020616222.1/1.1e-47/cysteine dioxygenase type 1-like [Orbicella faveolata]	AC025501.19/0.0/Mus musculus chromosome 10, clone RP23-129O23, complete sequence	sp|Q06666|T2_MOUSE/2.1e-08/Octapeptide-repeat protein T2 OS=Mus musculus GN=Srst PE=2 SV=1	cmk:103183545/8.5e-57/cysteine dioxygenase type 1-like; K00456 cysteine dioxygenase [EC:1.13.11.20]	Hs4502755/9.5e-59/[E] KOG4064 Cysteine dioxygenase CDO1	NA	molecular_function:GO:0005524//ATP binding;GO:0004672//protein kinase activity;
CL14892.Contig2_All	3077	1540.58	3338.55	1.06906892	1.32E-134	Up	1.84E-137	XP_006630769.1/3.3e-213/PREDICTED: caM kinase-like vesicle-associated protein [Lepisosteus oculatus] >XP_015202875.1 PREDICTED: caM kinase-like vesicle-associated protein [Lepisosteus oculatus]	XM_018756762.1/0.0/PREDICTED: Scleropages formosus caM kinase-like vesicle-associated protein (LOC108937021), transcript variant X1, mRNA	sp|Q7SY49|CAMKV_DANRE/8.6e-195/CaM kinase-like vesicle-associated protein OS=Danio rerio GN=camkv PE=2 SV=2	sasa:106582866/1.2e-198/caM kinase-like vesicle-associated protein; K08812 CaM kinase-like vesicle-associated [EC:2.7.11.-]	Hs13129008/1.2e-185/[T] KOG0032 Ca2+/calmodulin-dependent protein kinase, EF-Hand protein superfamily	PS50011/40.047/Protein kinase domain profile.	molecular_function:GO:0005524//ATP binding;GO:0004672//protein kinase activity;
Unigene6344_All	6935	1640.54	537.45	-1.656647446	7.97E-134	Down	1.13E-136	XP_006637962.1/1.1e-275/PREDICTED: male-specific lethal 3 homolog isoform X2 [Lepisosteus oculatus]	XM_006637899.2/0.0/PREDICTED: Lepisosteus oculatus male-specific lethal 3 homolog (Drosophila) (msl3), transcript variant X2, mRNA	sp|Q8N5Y2|MS3L1_HUMAN/1.7e-238/Male-specific lethal 3 homolog OS=Homo sapiens GN=MSL3 PE=1 SV=1	lcm:102350209/2.3e-255/MSL3; male-specific lethal 3 homolog (Drosophila); K18403 male-specific lethal 3	Hs17975757/1.3e-237/[BK] KOG3001 Dosage compensation regulatory complex/histone acetyltransferase complex, subunit MSL-3/MRG15/EAF3, and related CHROMO domain-containing proteins	PTHR10880:SF34/2.7E-260/--	biological_process:GO:0006355//regulation of transcription, DNA-templated;GO:0016569//covalent chromatin modification;GO:0006351//transcription, DNA-templated;cellular_component:GO:0005634//nucleus;
Unigene24315_All	735	2228	908	-1.341664155	5.89E-133	Down	8.44E-136	XP_006636111.1/2.2e-38/PREDICTED: pro-neuropeptide Y [Lepisosteus oculatus]	AY626561.1/0.0/Epinephelus coioides neuropeptide Y precursor, mRNA, complete cds &gt;KJ778894.1 Oreochromis niloticus neuropeptide Y (NPY) mRNA, complete cds	sp|Q9PW68|NPY_TYPNA/1.7e-40/Pro-neuropeptide Y OS=Typhlonectes natans GN=npy PE=1 SV=1	asn:102384352/6.5e-39/NPY; neuropeptide Y; K05232 neuropeptide Y	NA	PS00265/-/Pancreatic hormone family signature.	biological_process:GO:2000253//positive regulation of feeding behavior;GO:0007218//neuropeptide signaling pathway;cellular_component:GO:0005576//extracellular region;molecular_function:GO:0031843//type 2 neuropeptide Y receptor binding;GO:0005179//hormone activity;
CL1019.Contig1_All	1386	1661.6	3471.51	1.016311081	8.00E-129	Up	1.20E-131	AAU95756.1/6.3e-103/proenkephalin [Amia calva]	XM_006633913.2/0.0/PREDICTED: Lepisosteus oculatus proenkephalin (penk), mRNA	sp|P50175|PENK_MESAU/6.0e-71/Proenkephalin-A OS=Mesocricetus auratus GN=PENK PE=2 SV=1	lcm:102363831/3.6e-83/PENK; proenkephalin; K18832 proenkephalin A	NA	PTHR11438:SF3/1.2E-102/--	biological_process:GO:0007218//neuropeptide signaling pathway;cellular_component:GO:0005576//extracellular region;molecular_function:GO:0001515//opioid peptide activity;
CL597.Contig6_All	1659	1340.34	2969.91	1.101141076	1.31E-125	Up	1.99E-128	AFL72083.1/5.2e-128/MHC class II antigen beta domain [Acipenser baerii]	JQ288773.1/0.0/Acipenser baerii MHC class II antigen beta domain (MHCbeta) mRNA, complete cds	sp|P18470|HB2D_CANLF/1.0e-40/DLA class II histocompatibility antigen, DR-1 beta chain OS=Canis lupus familiaris PE=2 SV=1	sfm:108931733/1.7e-66/H-2 class II histocompatibility antigen, E-S beta chain-like; K06752 major histocompatibility complex, class II	Hs18641373/1.4e-39/[V] LSE0194 H Major histocompatibility complex, class II	PF07654/3.4E-27/Immunoglobulin C1-set domain	NA
CL10442.Contig3_All	2945	93.02	764	2.991280668	7.31E-124	Up	1.19E-126	XP_017665032.1/5.3e-176/PREDICTED: membrane frizzled-related protein [Lepidothrix coronata]	XM_018742913.1/0.0/PREDICTED: Scleropages formosus membrane frizzled-related protein (mfrp), transcript variant X3, mRNA	sp|Q9BY79|MFRP_HUMAN/5.5e-114/Membrane frizzled-related protein OS=Homo sapiens GN=MFRP PE=1 SV=1	cdk:105103080/1.3e-37/BMP1; bone morphogenetic protein 1; K05502 bone morphogenetic protein 1 [EC:3.4.24.19]	Hs13899255_1/2.0e-73/[H] KOG4292 Cubilin, multiligand receptor mediating cobalamin absorption	PF01392/1.1E-23/Fz domain	NA
CL10442.Contig2_All	2476	118	809	2.730673718	1.30E-119	Up	2.15E-122	XP_019329839.1/6.5e-159/PREDICTED: membrane frizzled-related protein [Aptenodytes forsteri]	XM_018742913.1/0.0/PREDICTED: Scleropages formosus membrane frizzled-related protein (mfrp), transcript variant X3, mRNA	sp|Q9BY79|MFRP_HUMAN/3.5e-114/Membrane frizzled-related protein OS=Homo sapiens GN=MFRP PE=1 SV=1	csem:103376837/1.7e-35/cubn; LOW QUALITY PROTEIN: cubilin; K14616 cubilin	Hs13899255_1/3.4e-74/[H] KOG4292 Cubilin, multiligand receptor mediating cobalamin absorption	PF00057/1.1E-10/Low-density lipoprotein receptor domain class A	cellular_component:GO:0016021//integral component of membrane;
Unigene23849_All	4853	0	821	10.63455929	5.72E-119	Up	9.70E-122	XP_015608447.1/6.3e-259/PREDICTED: LOW QUALITY PROTEIN: elongation factor G-like [Cephus cinctus]	XM_012392864.1/0.0/PREDICTED: Bombus impatiens elongation factor Tu, mitochondrial-like (LOC100747069), mRNA &gt;XM_003494887.2 PREDICTED: Bombus impatiens elongation factor Tu, mitochondrial-like (LOC100740601), mRNA	sp|O21245|EFTU_RECAM/9.5e-164/Elongation factor Tu, mitochondrial OS=Reclinomonas americana GN=TUFA PE=3 SV=1	rss:109440210/4.6e-173/elongation factor G-2, mitochondrial; K02355 elongation factor G	At1g62750/3.0e-228/[J] KOG0465 Mitochondrial elongation factor	SM00889/2.2E-73/Elongation factor G, domain IV	NA
Unigene27399_All	1884	42	585	3.753296266	1.23E-114	Up	2.17E-117	XP_018601976.1/4.3e-147/PREDICTED: keratin, type I cytoskeletal 18-like [Scleropages formosus] >XP_018601977.1 PREDICTED: keratin, type I cytoskeletal 18-like [Scleropages formosus] >XP_018601978.1 PREDICTED: keratin, type I cytoskeletal 18-like [Scleropages formosus] >XP_018601979.1 PREDICTED: keratin, type I cytoskeletal 18-like [Scleropages formosus]	XM_019885517.1/0.0/PREDICTED: Hippocampus comes keratin, type I cytoskeletal 18-like (LOC109525198), transcript variant X2, mRNA	sp|O57611|K1C18_SCYST/3.6e-87/Keratin, type I cytoskeletal 18 OS=Scyliorhinus stellaris GN=krt18 PE=1 SV=1	sfm:108930955/5.7e-148/keratin, type I cytoskeletal 18-like; K07604 type I keratin, acidic	Hs4557888/7.7e-79/[Z] LSE0591 H Intermediate filament proteins	PS00226/-/Intermediate filaments signature.	cellular_component:GO:0005882//intermediate filament;molecular_function:GO:0005198//structural molecule activity;
CL11896.Contig2_All	1018	244	1042	2.047723099	9.54E-110	Up	1.73E-112	XP_015193576.1/8.5e-57/PREDICTED: galanin peptides isoform X1 [Lepisosteus oculatus]	XM_018082011.1/0.0/PREDICTED: Manacus vitellinus galanin and GMAP prepropeptide (GAL), transcript variant X1, mRNA	sp|E7EZ53|GALA_DANRE/2.2e-38/Galanin peptides OS=Danio rerio GN=gal PE=1 SV=1	amj:102564277/7.1e-52/GAL; galanin and GMAP prepropeptide; K05244 galanin	NA	PF01296/3.5E-6/Galanin	cellular_component:GO:0005576//extracellular region;molecular_function:GO:0005179//hormone activity;
CL13591.Contig2_All	1011	150	833	2.42667487	4.87E-108	Up	8.95E-111	ALD51284.1/4.4e-29/prolactin releasing hormone 2, partial [Lepisosteus oculatus]	XM_007896884.1/0.0/PREDICTED: Callorhinchus milii prolactin releasing hormone (prlh), mRNA	sp|P81278|PRRP_RAT/2.0e-07/Prolactin-releasing peptide OS=Rattus norvegicus GN=Prlh PE=2 SV=1	lcm:102350401/6.2e-24/prolactin-releasing peptide-like; K05269 Prolactin-releasing peptide	NA	PTHR17206/1.4E-34/--	molecular_function:GO:0005179//hormone activity;
CL6472.Contig2_All	3131	99	704	2.783395873	3.78E-106	Up	7.06E-109	ADW77637.1/0.0e+00/T-box transcription factor TBX3 [Acipenser baerii]	HQ677834.1/0.0/Acipenser baerii strain Top10 T-box transcription factor TBX3 (tbx3) mRNA, complete cds	sp|O15119|TBX3_HUMAN/2.2e-294/T-box transcription factor TBX3 OS=Homo sapiens GN=TBX3 PE=1 SV=4	sasa:106563287/0.0e+00/T-box transcription factor TBX3-like; K10177 T-box protein 3	Hs18375607/5.2e-298/[K] KOG3585 TBX2 and related T-box transcription factors	PR00937/9.9E-44/T-Box domain signature	NA
CL758.Contig4_All	4417	471.15	1438.8	1.563928591	1.65E-104	Up	3.12E-107	XP_015208466.1/8.5e-178/PREDICTED: homeobox protein Nkx-2.4 [Lepisosteus oculatus]	XM_015352980.1/0.0/PREDICTED: Lepisosteus oculatus NK2 homeobox 4 (nkx2-4), mRNA	sp|Q9EQM3|NKX24_MOUSE/5.1e-116/Homeobox protein Nkx-2.4 OS=Mus musculus GN=Nkx2-4 PE=2 SV=2	srx:107707661/1.7e-174/homeobox protein Nkx-2.4-like isoform X1; K09344 homeobox protein Nkx-2.4	Hs4507715/1.2e-114/[K] KOG0842 Transcription factor tinman/NKX2-3, contains HOX domain	PS50071/19.856/'Homeobox' domain profile.	NA
CL545.Contig6_All	1779	177.53	875.53	2.255414648	4.45E-104	Up	8.47E-107	XP_018590853.1/2.7e-167/PREDICTED: cathepsin B-like [Scleropages formosus] >KPP57939.1 cathepsin B preproprotein-like [Scleropages formosus]	XM_005146406.1/0.0/PREDICTED: Melopsittacus undulatus cathepsin B (LOC101877325), mRNA	sp|P43233|CATB_CHICK/1.2e-159/Cathepsin B OS=Gallus gallus GN=CTSB PE=2 SV=1	sfm:108924141/3.6e-168/cathepsin B-like; K01363 cathepsin B [EC:3.4.22.1]	Hs4503139/2.3e-157/[O] KOG1543 Cysteine proteinase Cathepsin L	PTHR12411/6.3E-148/--	biological_process:GO:0009953//dorsal/ventral pattern formation;GO:0060026//convergent extension;GO:0050790//regulation of catalytic activity;GO:0031101//fin regeneration;GO:0090504//epiboly;molecular_function:GO:0004197//cysteine-type endopeptidase activity;
Unigene38081_All	363	1170	2535	1.068798092	4.32E-102	Up	8.32E-105	NA	NA	NA	NA	NA	NA	NA
CL15084.Contig5_All	6233	382.21	1265.84	1.680978507	5.40E-102	Up	1.05E-104	XP_017566298.1/0.0e+00/PREDICTED: unconventional myosin-Ib isoform X2 [Pygocentrus nattereri]	XM_008282790.1/0.0/PREDICTED: Stegastes partitus myosin IB (myo1b), transcript variant X1, mRNA	sp|O43795|MYO1B_HUMAN/0.0e+00/Unconventional myosin-Ib OS=Homo sapiens GN=MYO1B PE=1 SV=3	amex:103043526/0.0e+00/myo1b; unconventional myosin-Ib isoform X1; K10356 myosin I	Hs4885503/7.4e-296/[Z] KOG0164 Myosin class I heavy chain	SM00242/0.0/Myosin. Large ATPases.	cellular_component:GO:0016459//myosin complex;molecular_function:GO:0005524//ATP binding;GO:0003774//motor activity;
CL3807.Contig7_All	3347	1285.55	2692.67	1.019972583	1.90E-100	Up	3.78E-103	ACV87431.1/3.0e-175/MHC class Ia chain, partial [Acipenser sinensis]	GQ485576.1/0.0/Acipenser sinensis MHC class Ia chain (Acsi-UBA) mRNA, Acsi-UBA*05 allele, partial cds	sp|P15979|HA1F_CHICK/5.2e-60/Class I histocompatibility antigen, F10 alpha chain OS=Gallus gallus PE=2 SV=1	lcm:102360671/8.8e-91/Lach-UA-02; uncharacterized LOC102360671; K06751 major histocompatibility complex, class I	Hs4504417/1.1e-56/[V] LSE0194 H Major histocompatibility complex, class II	PF07654/1.1E-17/Immunoglobulin C1-set domain	NA
CL2408.Contig3_All	1361	496.76	1.49	-8.427771994	2.82E-100	Down	5.66E-103	XP_015215457.1/1.5e-69/PREDICTED: histone H1.0 [Lepisosteus oculatus]	CP011894.1/0.0/Ovis canadensis canadensis isolate 43U chromosome 9 sequence	sp|Q6NVM0|H10_XENTR/3.7e-65/Histone H1.0 OS=Xenopus tropicalis GN=h1f0 PE=2 SV=1	xtr:407939/8.3e-64/h1f0, H1zero, H5, h10, h1f0-a, h1f0-b, h1fv; H1 histone family member 0; K11275 histone H1/5	Hs4885371/2.5e-55/[B] KOG4012 Histone H1	NA	biological_process:GO:0030261//chromosome condensation;GO:0006334//nucleosome assembly;cellular_component:GO:0005634//nucleus;GO:0000786//nucleosome;molecular_function:GO:0003677//DNA binding;
Unigene9623_All	5351	868.47	2062.1	1.200887252	3.71E-100	Up	7.53E-103	XP_006641267.2/1.6e-308/PREDICTED: copine-7 [Lepisosteus oculatus] >XP_015223784.1 PREDICTED: copine-7 [Lepisosteus oculatus]	XM_015368298.1/0.0/PREDICTED: Lepisosteus oculatus copine VII (cpne7), transcript variant X2, mRNA	sp|H1UBN0|CPNE7_RAT/1.2e-263/Copine-7 OS=Rattus norvegicus GN=Cpne7 PE=1 SV=1	amj:102562767/1.7e-181/CARMIL3, CPNE6; copine-6; K20493 leucine-rich repeat-containing protein 16	Hs18677733/3.2e-231/[T] KOG1327 Copine	PS50004/11.848/C2 domain profile.	NA
CL3001.Contig5_All	3258	447.6	1365.76	1.56274292	4.35E-99	Up	8.89E-102	XP_015199548.1/4.1e-121/PREDICTED: aquaporin-4-like isoform X3 [Lepisosteus oculatus]	XM_015344062.1/0.0/PREDICTED: Lepisosteus oculatus aquaporin-4-like (LOC102688903), transcript variant X3, mRNA	sp|Q923J4|AQP4_DIPME/3.0e-52/Aquaporin-4 OS=Dipodomys merriami GN=AQP4 PE=2 SV=1	sfm:108918195/2.7e-121/LOW QUALITY PROTEIN: aquaporin AQPAe.a-like; K09866 aquaporin-4	Hs4502181/6.2e-52/[G] KOG0223 Aquaporin (major intrinsic protein family)	PR00783/2.7E-45/Major intrinsic protein family signature	cellular_component:GO:0016021//integral component of membrane;molecular_function:GO:0005215//transporter activity;
Unigene17216_All	609	744	145	-2.405928846	1.15E-98	Down	2.40E-101	P22298.2/6.7e-73/RecName: Full=Antileukoproteinase; Short=ALP; AltName: Full=Secretory leukocyte protease inhibitor; Flags: Precursor	NM_213870.1/0.0/Sus scrofa secretory leukocyte peptidase inhibitor (SLPI), mRNA &gt;M57446.1 Porcine antileukoproteinase mRNA, complete cds	sp|P22298|SLPI_PIG/3.9e-75/Antileukoproteinase (Fragment) OS=Sus scrofa GN=SLPI PE=1 SV=2	aplc:110982623/1.1e-12/uncharacterized protein LOC110982623 isoform X1; K03910 alpha-2-macroglobulin	Hs4507065/2.5e-55/[O] LSE2830 H Elastase-specific inhibitor	PS51390/14.545/WAP-type 'four-disulfide core' domain profile.	biological_process:GO:0006955//immune response;GO:0032496//response to lipopolysaccharide;GO:0045087//innate immune response;GO:0019731//antibacterial humoral response;cellular_component:GO:0005615//extracellular space;molecular_function:GO:0004867//serine-type endopeptidase inhibitor activity;
Unigene21600_All	5086	0	641	10.27750142	3.94E-98	Up	8.26E-101	XP_005975260.1/2.2e-105/PREDICTED: dihydrolipoyl dehydrogenase, mitochondrial-like [Pantholops hodgsonii]	NA	sp|Q54EW8|DLDH_DICDI/1.1e-101/Dihydrolipoyl dehydrogenase, mitochondrial OS=Dictyostelium discoideum GN=lpd PE=3 SV=1	mde:101890233/7.1e-100/dihydrolipoyl dehydrogenase, mitochondrial; K00382 dihydrolipoamide dehydrogenase [EC:1.8.1.4]	At1g48030/1.5e-100/[C] KOG1335 Dihydrolipoamide dehydrogenase	PF07992/4.6E-78/Pyridine nucleotide-disulphide oxidoreductase	biological_process:GO:0045454//cell redox homeostasis;cellular_component:GO:0005623//cell;molecular_function:GO:0009055//electron transfer activity;GO:0004148//dihydrolipoyl dehydrogenase activity;GO:0050660//flavin adenine dinucleotide binding;
CL8399.Contig2_All	3940	840	1974.09	1.186047406	5.39E-94	Up	1.18E-96	XP_015199103.1/1.9e-112/PREDICTED: carbonic anhydrase 12 isoform X2 [Lepisosteus oculatus]	CT573408.11/0.0/Zebrafish DNA sequence from clone DKEY-14A4 in linkage group 13, complete sequence	sp|Q8CI85|CAH12_MOUSE/6.6e-99/Carbonic anhydrase 12 OS=Mus musculus GN=Ca12 PE=1 SV=1	pss:102457378/2.1e-104/CA12; carbonic anhydrase 12; K01672 carbonic anhydrase [EC:4.2.1.1]	Hs4502515/4.2e-95/[R] KOG0382 Carbonic anhydrase	PTHR18952:SF19/7.9E-166/--	biological_process:GO:0006730//one-carbon metabolic process;cellular_component:GO:0016021//integral component of membrane;molecular_function:GO:0008270//zinc ion binding;GO:0004089//carbonate dehydratase activity;
CL4178.Contig1_All	362	8	374.49	5.502104259	6.25E-86	Up	1.42E-88	AJZ72676.1/2.1e-13/metallothionein [Acipenser transmontanus]	KP164836.1/0.0/Acipenser transmontanus metallothionein mRNA, complete cds	sp|P47945|MT4_MOUSE/2.0e-10/Metallothionein-4 OS=Mus musculus GN=Mt4 PE=2 SV=1	oaa:100073518/9.1e-10/metallothionein-4; K14741 metallothionein 4	Hs14269578/1.9e-10/[P] KOG4738 Predicted metallothionein	NA	biological_process:GO:0006875//cellular metal ion homeostasis;cellular_component:GO:0005623//cell;molecular_function:GO:0046872//metal ion binding;
Unigene33444_All	6165	0	541	10.03280566	7.38E-86	Up	1.70E-88	XP_013078483.1/3.6e-150/PREDICTED: LOW QUALITY PROTEIN: enolase-like [Biomphalaria glabrata]	JQ789697.1/0.0/Pectinivalva sp. B Pect putative enolase protein mRNA, partial cds	sp|Q8IJN7|ENO_PLAF7/1.0e-122/Enolase OS=Plasmodium falciparum (isolate 3D7) GN=ENO PE=3 SV=1	bim:100747578/1.8e-145/uncharacterized LOC100747578; K01689 enolase [EC:4.2.1.11]	At1g79550/2.7e-128/[G] KOG1367 3-phosphoglycerate kinase	PTHR31637/8.3E-292/--	NA
CL7465.Contig1_All	6006	568	1485	1.339820971	1.66E-85	Up	3.86E-88	XP_015222284.1/9.4e-220/PREDICTED: uncharacterized protein LOC107079839 [Lepisosteus oculatus]	FJ688026.1/0.0/Acipenser fulvescens clone J-118 28S ribosomal RNA gene, partial sequence; 28S-18S ribosomal RNA intergenic spacer, complete sequence; transposon Tc-1-like transposase gene, complete cds; and 18S ribosomal RNA gene, partial sequence	sp|D3YXG0|HMCN1_MOUSE/9.6e-49/Hemicentin-1 OS=Mus musculus GN=Hmcn1 PE=1 SV=1	xma:102221909/2.1e-111/hemicentin-2-like; K01412 mitochondrial-processing peptidase subunit alpha [EC:3.4.24.64]	Hs20536571/4.5e-48/[RP] KOG4475 FOG: Immunoglobin and related proteins	PS50835/14.165/Ig-like domain profile.	NA
Unigene15348_All	2627	38	455	3.535116096	3.17E-85	Up	7.44E-88	XP_006633230.2/0.0e+00/PREDICTED: solute carrier organic anion transporter family member 1C1-like isoform X1 [Lepisosteus oculatus]	XM_020624909.1/0.0/PREDICTED: Monopterus albus solute carrier organic anion transporter family member 1C1-like (LOC109974616), transcript variant X1, mRNA	sp|Q9NYB5|SO1C1_HUMAN/2.2e-252/Solute carrier organic anion transporter family member 1C1 OS=Homo sapiens GN=SLCO1C1 PE=2 SV=1	lco:104940680/3.4e-308/solute carrier organic anion transporter family member 1C1-like; K08747 solute carrier organic anion transporter family, member 1C	Hs8394291/1.6e-252/[Q] KOG3626 Organic anion transporter	PS51465/11.493/Kazal domain profile.	biological_process:GO:0006811//ion transport;cellular_component:GO:0016021//integral component of membrane;GO:0005886//plasma membrane;molecular_function:GO:0005215//transporter activity;
Unigene15012_All	1999	647	1606	1.26495515	1.34E-84	Up	3.20E-87	BAV19092.1/8.0e-176/homeobox protein Nkx2-1 [Polypterus senegalus]	XM_006632668.2/0.0/PREDICTED: Lepisosteus oculatus NK2 homeobox 1 (nkx2-1), mRNA	sp|P43698|TITF1_CANLF/4.6e-141/Thyroid transcription factor 1 OS=Canis lupus familiaris GN=TITF1 PE=2 SV=1	lcm:102346775/8.2e-161/NKX2-1; NK2 homeobox 1; K09342 homeobox protein Nkx-2.1	Hs4507715/2.8e-140/[K] KOG0842 Transcription factor tinman/NKX2-3, contains HOX domain	SM00389/1.2E-24/Homeodomain	biological_process:GO:0006355//regulation of transcription, DNA-templated;GO:0021854//hypothalamus development;cellular_component:GO:0005634//nucleus;molecular_function:GO:0043565//sequence-specific DNA binding;
CL2473.Contig3_All	3614	513.39	0	-10.05059051	6.14E-84	Down	1.48E-86	XP_015208236.1/0.0e+00/PREDICTED: RNA-binding protein 10-like isoform X1 [Lepisosteus oculatus]	XM_015353377.1/0.0/PREDICTED: Lepisosteus oculatus RNA-binding protein 10-like (LOC102684243), transcript variant X2, mRNA	sp|P98175|RBM10_HUMAN/1.2e-240/RNA-binding protein 10 OS=Homo sapiens GN=RBM10 PE=1 SV=3	sfm:108918563/0.0e+00/RNA-binding protein 10-like; K13094 RNA-binding protein 5/10	Hs20127479/8.8e-241/[R] KOG0154 RNA-binding protein RBM5 and related proteins, contain G-patch and RRM domains	SM00547/2.4E-5/Zinc finger domain	biological_process:GO:0000381//regulation of alternative mRNA splicing, via spliceosome;GO:0008380//RNA splicing;GO:0042981//regulation of apoptotic process;molecular_function:GO:0003723//RNA binding;GO:0046872//metal ion binding;
CL14213.Contig1_All	2268	539.2	1419.48	1.349790995	1.13E-82	Up	2.81E-85	XP_007070504.1/1.5e-29/PREDICTED: mucin-5AC-like, partial [Chelonia mydas]	NA	sp|O96001|PPR17_HUMAN/6.3e-09/Protein phosphatase 1 regulatory subunit 17 OS=Homo sapiens GN=PPP1R17 PE=1 SV=2	lcm:102366447/4.7e-19/PPP1R17; protein phosphatase 1 regulatory subunit 17; K08067 protein phosphatase 1 regulatory subunit 17	NA	NA	NA
Unigene5858_All	3535	779.01	1784.99	1.149523114	8.30E-81	Up	2.07E-83	CBN81309.1/2.2e-51/Transposable element Tcb1 transposase [Dicentrarchus labrax]	AF276207.1/0.0/Scaphirhynchus platorynchus microsatellite Spl-165 sequence	NA	els:105029842/3.0e-41/zinc finger protein 135-like isoform X1; K09228 KRAB domain-containing zinc finger protein	CE15582/1.4e-28/[R] TWOG0028 FOG: Transposase	PF01498/1.3E-7/Transposase	NA
Unigene20741_All	3787	0	499	9.91621688	1.52E-80	Up	3.82E-83	CDW55191.1/2.7e-180/PTS EIIB and PTS EIIC domain containing protein [Trichuris trichiura]	NA	NA	NA	NA	PTHR30009:SF12/0.0/--	NA
CL3651.Contig9_All	4706	1032.7	2158.37	1.016841865	4.70E-80	Up	1.19E-82	XP_015217945.1/8.1e-219/PREDICTED: reticulon-4 isoform X1 [Lepisosteus oculatus]	XM_006274439.3/0.0/PREDICTED: Alligator mississippiensis reticulon 4 (RTN4), transcript variant X1, mRNA	sp|Q9NQC3|RTN4_HUMAN/2.3e-122/Reticulon-4 OS=Homo sapiens GN=RTN4 PE=1 SV=2	sfm:108932844/9.3e-155/rtn4; reticulon-4 isoform X1; K20720 reticulon-4	Hs14729419/1.7e-122/[U] KOG1792 Reticulon	PTHR10994/3.4E-150/--	cellular_component:GO:0016021//integral component of membrane;GO:0005789//endoplasmic reticulum membrane;
CL6573.Contig4_All	1795	686.31	1633.75	1.20457583	1.11E-79	Up	2.85E-82	XP_006626779.1/2.0e-157/PREDICTED: corticotropin-releasing factor-binding protein [Lepisosteus oculatus]	XM_013092130.2/0.0/PREDICTED: Anas platyrhynchos corticotropin releasing hormone binding protein (CRHBP), transcript variant X2, mRNA	sp|P24387|CRHBP_HUMAN/2.1e-124/Corticotropin-releasing factor-binding protein OS=Homo sapiens GN=CRHBP PE=1 SV=2	NA	NA	PTHR10278/1.1E-185/--	cellular_component:GO:0005576//extracellular region;molecular_function:GO:0051424//corticotropin-releasing hormone binding;
CL14892.Contig3_All	2988	865.57	1886.98	1.077677604	5.80E-77	Up	1.53E-79	XP_006630769.1/2.5e-213/PREDICTED: caM kinase-like vesicle-associated protein [Lepisosteus oculatus] >XP_015202875.1 PREDICTED: caM kinase-like vesicle-associated protein [Lepisosteus oculatus]	XM_018756762.1/0.0/PREDICTED: Scleropages formosus caM kinase-like vesicle-associated protein (LOC108937021), transcript variant X1, mRNA	sp|Q7SY49|CAMKV_DANRE/2.2e-195/CaM kinase-like vesicle-associated protein OS=Danio rerio GN=camkv PE=2 SV=2	sasa:106582866/7.3e-198/caM kinase-like vesicle-associated protein; K08812 CaM kinase-like vesicle-associated [EC:2.7.11.-]	Hs13129008/1.1e-185/[T] KOG0032 Ca2+/calmodulin-dependent protein kinase, EF-Hand protein superfamily	PS50011/40.047/Protein kinase domain profile.	molecular_function:GO:0005524//ATP binding;GO:0004672//protein kinase activity;
CL9022.Contig2_All	2629	34.99	402.58	3.477581807	2.05E-74	Up	5.60E-77	XP_015205175.1/0.0e+00/PREDICTED: soluble guanylate cyclase 88E-like [Lepisosteus oculatus]	XM_015349689.1/0.0/PREDICTED: Lepisosteus oculatus soluble guanylate cyclase 88E-like (LOC102695074), mRNA	sp|Q8INF0|GCY8E_DROME/1.1e-182/Soluble guanylate cyclase 88E OS=Drosophila melanogaster GN=Gyc88E PE=1 SV=3	srx:107715168/0.0e+00/soluble guanylate cyclase 88E-like; K01769 guanylate cyclase, other [EC:4.6.1.2]	7299962/8.0e-183/[F] KOG4171 Adenylate/guanylate kinase	PTHR11920/0.0/--	NA
Unigene39588_All	388	3	329	6.730302148	8.89E-74	Up	2.45E-76	XP_006634121.1/7.3e-33/PREDICTED: transthyretin [Lepisosteus oculatus]	NA	sp|P27731|TTHY_CHICK/2.9e-31/Transthyretin OS=Gallus gallus GN=TTR PE=1 SV=1	amex:103034728/1.4e-32/ttr; transthyretin; K20731 transthyretin	Hs4507725/4.1e-27/[I] KOG3006 Transthyretin and related proteins	SM00095/3.8E-28/Transthyretin	biological_process:GO:0070327//thyroid hormone transport;GO:0042572//retinol metabolic process;cellular_component:GO:0005576//extracellular region;molecular_function:GO:0070324//thyroid hormone binding;
CL9390.Contig1_All	1743	5	319.14	5.949438412	2.64E-73	Up	7.39E-76	XP_015212125.1/1.1e-141/PREDICTED: matrilin-3 isoform X2 [Lepisosteus oculatus]	XM_019126456.1/0.0/PREDICTED: Cyprinus carpio matrilin-3-like (LOC109113635), mRNA	sp|O42401|MATN3_CHICK/4.5e-92/Matrilin-3 OS=Gallus gallus GN=MATN3 PE=2 SV=1	lcm:102353035/6.1e-128/MATN3; matrilin 3; K19467 matrilin-3	Hs4505111/1.4e-71/[T] KOG1217 Fibrillins and related proteins containing Ca2+-binding EGF-like domains	SM00327/1.9E-43/von Willebrand factor (vWF) type A domain	NA
Unigene653_All	1971	284	927	1.659999284	2.64E-73	Up	7.40E-76	XP_006630493.1/1.4e-172/PREDICTED: secreted frizzled-related protein 5 [Lepisosteus oculatus]	XM_006630430.2/0.0/PREDICTED: Lepisosteus oculatus secreted frizzled-related protein 5 (sfrp5), mRNA	sp|Q5T4F7|SFRP5_HUMAN/1.7e-119/Secreted frizzled-related protein 5 OS=Homo sapiens GN=SFRP5 PE=2 SV=3	bpec:110157081/1.1e-157/sfrp5; secreted frizzled-related protein 5; K02222 secreted frizzled-related protein 5	Hs4506897/9.4e-120/[T] KOG3577 Smoothened and related G-protein-coupled receptors	PS50038/23.804/Frizzled (fz) domain profile.	biological_process:GO:0072576//liver morphogenesis;GO:0030513//positive regulation of BMP signaling pathway;GO:0060059//embryonic retina morphogenesis in camera-type eye;GO:0030177//positive regulation of Wnt signaling pathway;GO:0061386//closure of optic fissure;GO:0030900//forebrain development;GO:2000056//regulation of Wnt signaling pathway involved in digestive tract morphogenesis;GO:0016055/…
Unigene21564_All	2806	71	493	2.749017592	2.64E-73	Up	7.44E-76	ARW70859.1/1.2e-84/gremlin 1, partial [Polyodon spathula]	MF001297.1/0.0/Polyodon spathula gremlin 1 (Grem1) mRNA, partial cds	sp|O70326|GREM1_MOUSE/5.8e-81/Gremlin-1 OS=Mus musculus GN=Grem1 PE=2 SV=1	spu:105437446/1.2e-11/gremlin-1-like; K19558 neuroblastoma suppressor of tumorigenicity 1	NA	PF03045/3.6E-43/DAN domain	NA
Unigene11248_All	4150	0	438	9.728107934	1.30E-72	Up	3.73E-75	EPY22091.1/1.6e-186/2-oxoglutarate dehydrogenase E1 component [Strigomonas culicis]	NA	sp|Q54JE4|ODO1_DICDI/2.5e-173/2-oxoglutarate dehydrogenase, mitochondrial OS=Dictyostelium discoideum GN=ogdh PE=3 SV=1	sko:100377219/3.8e-168/2-oxoglutarate dehydrogenase, mitochondrial-like; K00164 2-oxoglutarate dehydrogenase E1 component [EC:1.2.4.2]	At5g65750/4.3e-183/[G] KOG0450 2-oxoglutarate dehydrogenase, E1 subunit	SM00861/3.8E-44/Transketolase, pyrimidine binding domain	NA
CL857.Contig1_All	3523	560	1386	1.2607494	1.31E-72	Up	3.78E-75	XP_015202780.1/0.0e+00/PREDICTED: E3 ubiquitin-protein ligase PDZRN3 isoform X3 [Lepisosteus oculatus]	XM_015347294.1/0.0/PREDICTED: Lepisosteus oculatus PDZ domain containing ring finger 3 (pdzrn3), transcript variant X3, mRNA	sp|Q9UPQ7|PZRN3_HUMAN/0.0e+00/E3 ubiquitin-protein ligase PDZRN3 OS=Homo sapiens GN=PDZRN3 PE=1 SV=2	gga:416099/0.0e+00/PDZRN3; PDZ domain containing ring finger 3; K15682 ligand of Numb protein X 3/4 [EC:2.3.2.27]	Hs22043512_3/5.7e-253/[S] KOG0312 Uncharacterized conserved protein	PTHR15545:SF5/0.0/--	molecular_function:GO:0046872//metal ion binding;GO:0004842//ubiquitin-protein transferase activity;
Unigene14015_All	1394	739	207	-1.882622722	7.02E-72	Down	2.08E-74	NP_999010.3/1.4e-235/uteroferrin-associated basic protein 2 precursor [Sus scrofa]	NM_213845.3/0.0/Sus scrofa uteroferrin associated basic protein-2 (UABP-2), mRNA	sp|P46202|UFAP2_PIG/2.1e-225/Uteroferrin-associated basic protein 2 OS=Sus scrofa PE=2 SV=1	bacu:103000084/2.9e-165/uteroferrin-associated basic protein 2-like; K04525 serpin peptidase inhibitor, clade A	Hs4502595/5.7e-47/[V] KOG2392 Serpin	PS00284/-/Serpins signature.	NA
Unigene45124_All	947	0	423	9.677834728	1.25E-70	Up	3.80E-73	AGD80837.1/4.4e-116/growth hormone [Acipenser baerii]	JX003684.1/0.0/Acipenser baerii growth hormone (GH) mRNA, complete cds	sp|P26774|SOMA2_ACIGU/6.9e-103/Somatotropin-2 OS=Acipenser gueldenstaedtii GN=gh2 PE=1 SV=1	cmy:102937830/6.1e-82/GH1; growth hormone 1; K05438 growth hormone	Hs13027812/6.2e-53/[T] LSE0246 H Growth hormone	PTHR11417/4.4E-116/--	NA
CL597.Contig5_All	2216	804.36	1745.82	1.07131245	1.58E-70	Up	4.83E-73	AFL72082.1/1.3e-129/MHC class II antigen beta domain [Acipenser baerii]	JQ288775.1/0.0/Acipenser baerii MHC class II antigen beta domain (MHCbeta) mRNA, MHCbeta-2 allele, complete cds	sp|P79483|DRB3_HUMAN/2.5e-42/HLA class II histocompatibility antigen, DR beta 3 chain OS=Homo sapiens GN=HLA-DRB3 PE=1 SV=1	sanh:107659268/2.8e-69/H-2 class II histocompatibility antigen, I-E beta chain-like; K06752 major histocompatibility complex, class II	Hs17986005/1.8e-42/[V] LSE0194 H Major histocompatibility complex, class II	PF07654/3.7E-26/Immunoglobulin C1-set domain	NA
CL3844.Contig3_All	2466	354.94	29.21	-3.64972003	2.47E-70	Down	7.63E-73	XP_014662726.1/1.3e-50/PREDICTED: sterile alpha motif domain-containing protein 3-like isoform X2 [Priapulus caudatus]	DQ156149.1/0.0/Salmo salar clone BAC S0085O16, partial sequence	sp|Q8N6K7|SAMD3_HUMAN/1.0e-17/Sterile alpha motif domain-containing protein 3 OS=Homo sapiens GN=SAMD3 PE=1 SV=2	NA	NA	PTHR31025:SF6/2.6E-25/--	NA
CL3224.Contig2_All	6542	329.18	989.12	1.54058975	3.12E-70	Up	9.71E-73	XP_015221899.1/0.0e+00/PREDICTED: nitric oxide synthase, brain isoform X3 [Lepisosteus oculatus]	XM_010013359.1/0.0/PREDICTED: Nestor notabilis nitric oxide synthase 1 (neuronal) (NOS1), transcript variant X2, mRNA	sp|P29475|NOS1_HUMAN/0.0e+00/Nitric oxide synthase, brain OS=Homo sapiens GN=NOS1 PE=1 SV=2	sfm:108927312/0.0e+00/nos1; nitric oxide synthase, brain; K13240 nitric-oxide synthase, brain [EC:1.14.13.39]	Hs10835173_2/0.0e+00/[C] KOG1158 NADP/FAD dependent oxidoreductase	PF00595/4.8E-13/PDZ domain (Also known as DHR or GLGF)	biological_process:GO:0006809//nitric oxide biosynthetic process;molecular_function:GO:0050661//NADP binding;GO:0020037//heme binding;GO:0005506//iron ion binding;GO:0010181//FMN binding;GO:0050660//flavin adenine dinucleotide binding;GO:0004517//nitric-oxide synthase activity;GO:0005516//calmodulin binding;
Unigene27163_All	2217	148	650	2.088163417	3.89E-70	Up	1.22E-72	O93262.1/5.5e-125/RecName: Full=Somatolactin; Short=SL; Flags: Precursor >BAA32608.1 somatolactin [Acipenser transmontanus]	EU656141.1/0.0/Acipenser sinensis somatolactin mRNA, complete cds	sp|O93262|SOML_ACITR/3.2e-127/Somatolactin OS=Acipenser transmontanus PE=2 SV=1	sanh:107692520/1.0e-87/somatolactin-like; K05438 growth hormone	Hs13027812/6.8e-18/[T] LSE0246 H Growth hormone	PS00338/-/Somatotropin, prolactin and related hormones signature 2.	cellular_component:GO:0005623//cell;GO:0005576//extracellular region;molecular_function:GO:0005179//hormone activity;
CL14887.Contig1_All	6348	138.3	628.34	2.137065143	8.10E-70	Up	2.55E-72	XP_006633247.2/6.0e-100/PREDICTED: branched-chain-amino-acid aminotransferase, cytosolic isoform X2 [Lepisosteus oculatus]	XM_020527066.1/0.0/PREDICTED: Rhincodon typus branched-chain-amino-acid aminotransferase, cytosolic-like (LOC109927143), mRNA	sp|Q9GKM4|BCAT1_SHEEP/4.5e-89/Branched-chain-amino-acid aminotransferase, cytosolic OS=Ovis aries GN=BCAT1 PE=2 SV=1	cmy:102938368/1.1e-94/BCAT1; branched chain amino acid transaminase 1; K00826 branched-chain amino acid aminotransferase [EC:2.6.1.42]	Hs17474371/3.6e-88/[E] KOG0975 Branched chain aminotransferase BCAT1, pyridoxal phosphate enzymes type IV superfamily	PTHR11825:SF51/4.4E-134/--	NA
Unigene2289_All	2615	736.03	1633.66	1.103592158	2.93E-69	Up	9.32E-72	KOF64684.1/2.4e-10/hypothetical protein OCBIM_22018380mg, partial [Octopus bimaculoides]	FP016241.9/0.0/Zebrafish DNA sequence from clone CH73-369J21 in linkage group 2, complete sequence	NA	shx:MS3_00094/1.9e-08/Eukaryotic translation initiation factor 3 subunit E; K03250 translation initiation factor 3 subunit E	NA	NA	NA
Unigene6402_All	4966	121.62	586.33	2.222653255	2.08E-68	Up	6.67E-71	XP_006636704.1/2.4e-173/PREDICTED: poly(rC)-binding protein 3 isoform X14 [Lepisosteus oculatus]	XM_006636641.2/0.0/PREDICTED: Lepisosteus oculatus poly(rC) binding protein 3 (pcbp3), transcript variant X18, mRNA	sp|P57721|PCBP3_HUMAN/2.0e-169/Poly(rC)-binding protein 3 OS=Homo sapiens GN=PCBP3 PE=2 SV=2	pps:100978955/1.2e-171/PCBP3; poly(rC) binding protein 3; K21444 poly(rC)-binding protein 3/4	Hs10092617/2.5e-169/[AR] KOG2190 PolyC-binding proteins alphaCP-1 and related KH domain proteins	PS50084/18.365/Type-1 KH domain profile.	NA
Unigene16943_All	2103	73	476	2.658314079	2.62E-68	Up	8.43E-71	ACN60187.1/1.4e-133/Periostin precursor, partial [Salmo salar]	XM_021377476.1/0.0/PREDICTED: Numida meleagris periostin (POSTN), transcript variant X12, mRNA	sp|Q15063|POSTN_HUMAN/6.1e-43/Periostin OS=Homo sapiens GN=POSTN PE=1 SV=2	xtr:100494109/1.5e-11/kmt2d; lysine (K)-specific methyltransferase 2D; K09187 histone-lysine N-methyltransferase MLL2 [EC:2.1.1.43]	Hs5453834/4.5e-43/[MW] KOG1437 Fasciclin and related adhesion glycoproteins	PTHR10900:SF12/2.6E-60/--	NA
Unigene26194_All	1145	273	876	1.635350793	8.11E-68	Up	2.62E-70	XP_014741089.1/2.5e-12/PREDICTED: serine/arginine repetitive matrix protein 1 [Sturnus vulgaris]	XM_008776506.2/0.0/PREDICTED: Rattus norvegicus zinc finger protein 16-like (LOC102555319), mRNA &gt;XM_008765635.2 PREDICTED: Rattus norvegicus zinc finger protein 16-like (LOC102555319), mRNA &gt;XM_008765636.2 PREDICTED: Rattus norvegicus zinc finger protein 16-like (LOC100911090), mRNA	sp|Q9H7N4|SFR19_HUMAN/4.3e-06/Splicing factor, arginine/serine-rich 19 OS=Homo sapiens GN=SCAF1 PE=1 SV=3	lcm:102353121/6.4e-25/PROX1; prospero homeobox 1; K20211 prospero homeobox 1	Hs21359846/1.5e-24/[K] KOG3779 Homeobox transcription factor prospero	NA	NA
CL4161.Contig1_All	2148	1616.51	794.68	-1.071115616	1.98E-67	Down	6.45E-70	XP_016358170.1/1.7e-139/PREDICTED: phosphoglycerate mutase 1 [Sinocyclocheilus anshuiensis]	NM_201300.2/0.0/Danio rerio phosphoglycerate mutase 1b (pgam1b), mRNA	sp|P18669|PGAM1_HUMAN/1.5e-132/Phosphoglycerate mutase 1 OS=Homo sapiens GN=PGAM1 PE=1 SV=2	sanh:107700858/2.3e-140/phosphoglycerate mutase 1; K01834 2,3-bisphosphoglycerate-dependent phosphoglycerate mutase [EC:5.4.2.11]	Hs4505753/1.1e-132/[G] KOG0235 Phosphoglycerate mutase	PS00175/-/Phosphoglycerate mutase family phosphohistidine signature.	biological_process:GO:0006094//gluconeogenesis;GO:0006096//glycolytic process;GO:0043456//regulation of pentose-phosphate shunt;cellular_component:GO:0005829//cytosol;molecular_function:GO:0004619//phosphoglycerate mutase activity;GO:0004082//bisphosphoglycerate mutase activity;GO:0046538//2,3-bisphosphoglycerate-dependent phosphoglycerate mutase activity;
CL7465.Contig2_All	4556	434	1146	1.354160971	4.63E-67	Up	1.52E-69	XP_018948858.1/2.9e-96/PREDICTED: roundabout homolog 3-like [Cyprinus carpio]	FJ688026.1/0.0/Acipenser fulvescens clone J-118 28S ribosomal RNA gene, partial sequence; 28S-18S ribosomal RNA intergenic spacer, complete sequence; transposon Tc-1-like transposase gene, complete cds; and 18S ribosomal RNA gene, partial sequence	sp|G5EBF1|SAX3_CAEEL/1.4e-23/Protein sax-3 OS=Caenorhabditis elegans GN=sax-3 PE=2 SV=1	cel:CELE_F15G9.4/6.7e-25/him-4; High Incidence of Males (increased X chromosome loss); K17341 hemicentin	CE18595/2.2e-26/[RP] KOG4475 FOG: Immunoglobin and related proteins	PTHR10489/2.2E-41/--	NA
CL15055.Contig2_All	1405	217	769	1.77860943	5.19E-67	Up	1.71E-69	XP_006630482.1/1.3e-148/PREDICTED: homeobox protein HMX3 [Lepisosteus oculatus]	XM_006630419.2/0.0/PREDICTED: Lepisosteus oculatus H6 family homeobox 3 (hmx3), mRNA	sp|Q90XP0|HMX3A_ORYLA/4.0e-131/Homeobox protein HMX3-A OS=Oryzias latipes GN=hmx3a PE=2 SV=1	lcm:102365338/3.3e-148/HMX3; H6 family homeobox 3; K09349 homeobox protein Nkx-5	Hs20474915/4.1e-85/[K] KOG0485 Transcription factor NKX-5.1/HMX1, contains HOX domain	PR00024/2.4E-6/Homeobox signature	biological_process:GO:0006355//regulation of transcription, DNA-templated;cellular_component:GO:0005634//nucleus;molecular_function:GO:0043565//sequence-specific DNA binding;
CL3263.Contig1_All	1753	90	509	2.452989625	8.78E-67	Up	2.92E-69	XP_015217895.1/8.3e-84/PREDICTED: VIP peptides isoform X1 [Lepisosteus oculatus]	XM_004368820.1/0.0/PREDICTED: Trichechus manatus latirostris vasoactive intestinal peptide (LOC101350249), mRNA	sp|P48143|VIP_CHICK/3.0e-51/VIP peptides OS=Gallus gallus GN=VIP PE=1 SV=1	amj:102569084/3.5e-67/VIP; vasoactive intestinal peptide; K05264 vasoactive intestinal peptide	Hs4507897/9.1e-42/[T] LSE2755 H Vasoactive intestinal polypeptide (VIP)-secretin-glucagon hormone family members	PTHR11213/6.5E-93/--	biological_process:GO:0007200//phospholipase C-activating G-protein coupled receptor signaling pathway;GO:0048255//mRNA stabilization;GO:0070459//prolactin secretion;GO:0007188//adenylate cyclase-modulating G-protein coupled receptor signaling pathway;cellular_component:GO:0005576//extracellular region;molecular_function:GO:0005179//hormone activity;
CL7063.Contig3_All	1952	317.38	21.05	-3.960998205	1.69E-66	Down	5.64E-69	XP_006635211.1/2.6e-147/PREDICTED: pyrroline-5-carboxylate reductase 1, mitochondrial [Lepisosteus oculatus] >XP_015212250.1 PREDICTED: pyrroline-5-carboxylate reductase 1, mitochondrial [Lepisosteus oculatus]	XM_010872611.3/0.0/PREDICTED: Esox lucius pyrroline-5-carboxylate reductase 2 (LOC105012029), transcript variant X1, mRNA	sp|Q58DT4|P5CR1_BOVIN/2.8e-138/Pyrroline-5-carboxylate reductase 1, mitochondrial OS=Bos taurus GN=PYCR1 PE=2 SV=1	lco:104918329/7.8e-148/pyrroline-5-carboxylate reductase 1, mitochondrial-like; K00286 pyrroline-5-carboxylate reductase [EC:1.5.1.2]	Hs21361454/2.2e-137/[E] KOG3124 Pyrroline-5-carboxylate reductase	PS00521/-/Delta 1-pyrroline-5-carboxylate reductase signature.	NA
CL5468.Contig8_All	3391	725.09	1595.1	1.090735765	2.38E-66	Up	7.99E-69	XP_017690164.1/0.0e+00/PREDICTED: glutamate receptor ionotropic, NMDA 1 isoform X7 [Lepidothrix coronata]	XM_015366753.1/0.0/PREDICTED: Lepisosteus oculatus glutamate receptor, ionotropic, N-methyl D-aspartate 1 (grin1), transcript variant X5, mRNA	sp|Q5R1P0|NMDZ1_CANLF/0.0e+00/Glutamate receptor ionotropic, NMDA 1 OS=Canis lupus familiaris GN=GRIN1 PE=2 SV=2	cfa:494007/0.0e+00/GRIN1, GluN1, NMD-R1, NMDAR1, NR1; glutamate ionotropic receptor NMDA type subunit 1; K05208 glutamate receptor ionotropic, NMDA 1	Hs11038637/0.0e+00/[PET] KOG4440 NMDA selective glutamate-gated ion channel receptor subunit GRIN1	PR00177/6.3E-75/NMDA receptor signature	NA
CL5442.Contig1_All	1028	177.17	687.6	1.909756085	5.20E-66	Up	1.75E-68	XP_006641582.2/9.9e-37/PREDICTED: agouti-related protein-like [Lepisosteus oculatus]	XM_022211171.1/0.0/PREDICTED: Acanthochromis polyacanthus agouti-related protein-like (LOC110963019), mRNA	sp|P56413|AGRP_BOVIN/4.7e-20/Agouti-related protein OS=Bos taurus GN=AGRP PE=2 SV=1	sfm:108926296/2.2e-32/agouti-related protein-like; K05231 agouti related protein	Hs4501995/3.0e-16/[T] LSE2922 H Antagonist of melanocortin receptor implicated in weight regulation, mouse Agouti protein	PTHR16551/1.5E-49/--	biological_process:GO:0009755//hormone-mediated signaling pathway;cellular_component:GO:0005576//extracellular region;molecular_function:GO:0005102//receptor binding;
Unigene1112_All	2668	277.15	871.95	1.606899276	7.96E-66	Up	2.71E-68	XP_018607047.1/5.1e-61/PREDICTED: H-2 class II histocompatibility antigen, A-U alpha chain-like [Scleropages formosus]	NA	sp|P14435|HA2F_MOUSE/2.0e-38/H-2 class II histocompatibility antigen, A-F alpha chain OS=Mus musculus GN=H2-Aa PE=1 SV=1	sfm:108934044/6.8e-62/H-2 class II histocompatibility antigen, A-U alpha chain-like; K06752 major histocompatibility complex, class II	Hs9506781/8.7e-36/[V] LSE0194 H Major histocompatibility complex, class II	PS50835/11.515/Ig-like domain profile.	biological_process:GO:0019882//antigen processing and presentation;GO:0006955//immune response;cellular_component:GO:0042613//MHC class II protein complex;GO:0016021//integral component of membrane;
Unigene16677_All	3251	662	183	-1.901666694	2.84E-65	Down	9.80E-68	XP_005999309.1/1.3e-215/PREDICTED: uncharacterized protein LOC102354522 [Latimeria chalumnae]	NA	NA	pbi:103048254/2.8e-102/myosin heavy chain, striated muscle-like; K10352 myosin heavy chain	NA	PTHR33488/1.7E-114/--	NA
Unigene21535_All	742	0	382	9.530749703	4.24E-65	Up	1.47E-67	NA	NA	NA	NA	NA	NA	NA
CL667.Contig3_All	5702	858.49	1782.36	1.007236401	4.40E-65	Up	1.53E-67	BAR72358.1/0.0e+00/type1 collgen alpha1 chain [Acipenser schrenckii] >BAR72359.1 type1 collgen alpha1 chain [Acipenser schrenckii]	LC008483.1/0.0/Acipenser schrenckii Col1a1 mRNA for type1 collgen alpha1 chain, complete cds, clone: 6	sp|P02457|CO1A1_CHICK/0.0e+00/Collagen alpha-1(I) chain OS=Gallus gallus GN=COL1A1 PE=1 SV=3	fch:102046312/0.0e+00/COL1A1; collagen type I alpha 1 chain; K06236 collagen, type I, alpha	Hs4502945/0.0e+00/[W] KOG3544 Collagens (type IV and type XIII), and related proteins	SM00214/1.1E-21/von Willebrand factor (vWF) type C domain	NA
CL10732.Contig6_All	2519	39.82	375.87	3.19198952	1.22E-64	Up	4.27E-67	XP_018615677.1/1.2e-306/PREDICTED: lethal(3)malignant brain tumor-like protein 1 isoform X2 [Scleropages formosus]	XM_020458642.1/0.0/PREDICTED: Oncorhynchus kisutch lethal(3)malignant brain tumor-like protein 1 (LOC109868896), mRNA	sp|E1C2V1|LMBL1_CHICK/1.1e-267/Lethal(3)malignant brain tumor-like protein 1 OS=Gallus gallus GN=L3MBTL1 PE=3 SV=1	ipu:108269585/8.4e-70/polycomb protein SCMH1-like; K11461 polycomb protein SCMH1	Hs21536481/3.9e-243/[K] KOG3766 Polycomb group protein SCM/L(3)MBT (tumor-supressor in Drosophila and humans)	PTHR12247/0.0/--	cellular_component:GO:0005634//nucleus;molecular_function:GO:0008270//zinc ion binding;GO:0003700//DNA binding transcription factor activity;
CL10866.Contig3_All	2270	1031.54	407.92	-1.385120743	1.54E-64	Down	5.40E-67	XP_018609961.1/7.4e-234/PREDICTED: septin-7 isoform X2 [Scleropages formosus]	XM_015357453.1/0.0/PREDICTED: Lepisosteus oculatus septin 7 (sept7), transcript variant X5, mRNA	sp|Q5R481|SEPT7_PONAB/2.6e-233/Septin-7 OS=Pongo abelii GN=SEPT7 PE=2 SV=2	cmk:103184580/1.1e-233/sept7; septin 7; K16944 septin 7	Hs4502695/1.2e-232/[DZU] KOG2655 Septin family protein (P-loop GTPase)	PTHR18884/0.0/--	cellular_component:GO:0031105//septin complex;molecular_function:GO:0005525//GTP binding;
CL2301.Contig1_All	1142	328.07	28	-3.597184067	2.55E-64	Down	9.14E-67	XP_021500522.1/2.2e-13/butyrophilin subfamily 1 member A1-like isoform X1 [Meriones unguiculatus]	NA	sp|A4QPC6|BT2A2_MOUSE/6.1e-13/Butyrophilin subfamily 2 member A2 OS=Mus musculus GN=Btn2a2 PE=1 SV=1	els:105030739/8.6e-14/butyrophilin subfamily 2 member A1; K06712 butyrophilin	Hs6453813/6.0e-10/[TV] LSE3548 H Butyrophilin and related proteins	PR01407/2.24E-11/Butyrophylin C-terminal DUF signature	NA
Unigene32969_All	7089	1025	409	-1.372130287	3.15E-63	Down	1.17E-65	XP_003199161.1/0.0e+00/uncharacterized protein K02A2.6-like [Danio rerio]	XM_018094026.1/0.0/PREDICTED: Xenopus tropicalis uncharacterized protein K02A2.6-like (LOC100494190), mRNA	sp|Q09575|YRD6_CAEEL/4.3e-64/Uncharacterized protein K02A2.6 OS=Caenorhabditis elegans GN=K02A2.6 PE=4 SV=1	adf:107335753/2.2e-139/protocadherin-like protein; K16506 protocadherin Fat 1/2/3	CE13102_2/7.7e-164/[R] KOG0017 FOG: Transposon-encoded proteins with TYA, reverse transcriptase, integrase domains in various combinations	PTHR24559:SF197/1.9E-213/--	NA
Unigene18817_All	1592	16	298	4.172489395	2.38E-62	Up	8.96E-65	XP_006627273.1/2.1e-174/PREDICTED: nose resistant to fluoxetine protein 6-like isoform X1 [Lepisosteus oculatus]	NA	sp|Q8BML2|OACYL_MOUSE/8.6e-106/O-acyltransferase like protein OS=Mus musculus GN=Oacyl PE=2 SV=1	NA	CE15656/7.0e-41/[R] KOG3700 Predicted acyltransferase	PF01757/4.4E-17/Acyltransferase family	NA
Unigene30310_All	944	1151	497	-1.258249202	4.18E-62	Down	1.58E-64	XP_006638789.1/6.7e-48/PREDICTED: otoraplin [Lepisosteus oculatus]	NA	sp|Q9I8P6|OTOR_CHICK/1.6e-38/Otoraplin OS=Gallus gallus GN=OTOR PE=2 SV=1	tup:102482012/1.4e-25/MIA; melanoma inhibitory activity; K16655 melanoma inhibitory activity protein	NA	PTHR23158:SF16/1.3E-68/--	cellular_component:GO:0016021//integral component of membrane;
CL10753.Contig3_All	2673	483.88	99.39	-2.330155826	9.36E-62	Down	3.55E-64	XP_018616202.1/1.0e-226/PREDICTED: nuclear receptor subfamily 4 group A member 1 isoform X1 [Scleropages formosus]	XM_006131160.2/0.0/PREDICTED: Pelodiscus sinensis nuclear receptor subfamily 4, group A, member 1 (NR4A1), mRNA	sp|Q04913|NR4A1_XENLA/3.8e-215/Nuclear receptor subfamily 4 group A member 1 OS=Xenopus laevis GN=nr4a1 PE=2 SV=1	sfm:108939385/1.4e-227/nr4a1; nuclear receptor subfamily 4 group A member 1 isoform X1; K04465 nuclear receptor subfamily 4 group A member 1	Hs21361342/9.2e-203/[K] KOG4217 Nuclear receptors of the nerve growth factor-induced protein B type	SM00430/1.5E-34/Ligand binding domain of hormone receptors	biological_process:GO:0043154//negative regulation of cysteine-type endopeptidase activity involved in apoptotic process;GO:0071376//cellular response to corticotropin-releasing hormone stimulus;GO:0045786//negative regulation of cell cycle;GO:0043065//positive regulation of apoptotic process;GO:0006351//transcription, DNA-templated;GO:0006915//apoptotic process;GO:0035914//skeletal muscle cell d…
Unigene35749_All	765	1103	472	-1.271253151	1.78E-60	Down	6.92E-63	ALD51577.1/7.1e-56/oxytocin, partial [Lepisosteus oculatus]	NA	sp|P15210|NEU1_CATCO/1.6e-49/Isotocin-neurophysin IT 1 OS=Catostomus commersonii PE=2 SV=1	sfm:108938486/5.0e-50/isotocin-neurophysin IT 2-like; K05242 arginine vasopressin	NA	PF00220/0.0021/Neurohypophysial hormones, N-terminal Domain	cellular_component:GO:0005576//extracellular region;molecular_function:GO:0005185//neurohypophyseal hormone activity;
Unigene37725_All	742	499	1200	1.21924356	1.17E-59	Up	4.61E-62	KFZ47226.1/2.8e-33/Islet amyloid polypeptide [Antrostomus carolinensis]	NA	sp|P12967|IAPP_FELCA/1.4e-18/Islet amyloid polypeptide OS=Felis catus GN=IAPP PE=1 SV=1	shr:100922489/7.0e-33/IAPP; islet amyloid polypeptide; K08039 islet amyloid polypeptide	Hs4557655/1.6e-16/[T] LSE2805 H Amylin/Calcitonin gene-related peptide	SM00113/6.9E-21/calcitonin	cellular_component:GO:0005576//extracellular region;molecular_function:GO:0005179//hormone activity;
CL597.Contig3_All	1654	643.66	1415.21	1.089966301	8.40E-59	Up	3.35E-61	ACZ26347.1/1.7e-126/MHC class II antigen beta chain [Polyodon spathula]	JQ288775.1/0.0/Acipenser baerii MHC class II antigen beta domain (MHCbeta) mRNA, MHCbeta-2 allele, complete cds	sp|P01920|DQB1_HUMAN/1.5e-39/HLA class II histocompatibility antigen, DQ beta 1 chain OS=Homo sapiens GN=HLA-DQB1 PE=1 SV=2	sfm:108931733/1.1e-65/H-2 class II histocompatibility antigen, E-S beta chain-like; K06752 major histocompatibility complex, class II	Hs4504409/6.8e-39/[V] LSE0194 H Major histocompatibility complex, class II	PF07654/3.9E-27/Immunoglobulin C1-set domain	NA
CL4326.Contig1_All	909	1320.25	629.53	-1.115143231	8.55E-59	Down	3.42E-61	KYO33119.1/2.8e-19/hypothetical protein Y1Q_0014917 [Alligator mississippiensis]	NA	sp|P12272|PTHR_HUMAN/3.4e-06/Parathyroid hormone-related protein OS=Homo sapiens GN=PTHLH PE=1 SV=1	NA	NA	PTHR17223:SF1/9.6E-30/--	NA
CL857.Contig2_All	3691	652	1417	1.073216763	2.09E-57	Up	8.46E-60	XP_015202778.1/0.0e+00/PREDICTED: E3 ubiquitin-protein ligase PDZRN3 isoform X1 [Lepisosteus oculatus]	XM_015347292.1/0.0/PREDICTED: Lepisosteus oculatus PDZ domain containing ring finger 3 (pdzrn3), transcript variant X1, mRNA	sp|Q9UPQ7|PZRN3_HUMAN/0.0e+00/E3 ubiquitin-protein ligase PDZRN3 OS=Homo sapiens GN=PDZRN3 PE=1 SV=2	lcm:102362413/0.0e+00/PDZRN3; PDZ domain containing ring finger 3; K15682 ligand of Numb protein X 3/4 [EC:2.3.2.27]	Hs22043512_3/1.4e-254/[S] KOG0312 Uncharacterized conserved protein	PF00595/1.8E-13/PDZ domain (Also known as DHR or GLGF)	biological_process:GO:0007528//neuromuscular junction development;cellular_component:GO:0005654//nucleoplasm;GO:0005829//cytosol;GO:0031594//neuromuscular junction;molecular_function:GO:0061630//ubiquitin protein ligase activity;GO:0046872//metal ion binding;GO:0008270//zinc ion binding;GO:0004842//ubiquitin-protein transferase activity;
CL4600.Contig4_All	2115	554	1269	1.149055063	2.09E-57	Up	8.51E-60	XP_006626200.1/3.0e-213/PREDICTED: insulinoma-associated protein 1 [Lepisosteus oculatus]	XM_004376481.1/0.0/PREDICTED: Trichechus manatus latirostris insulinoma-associated 1 (LOC101347500), mRNA	sp|Q7T3H2|INS1B_DANRE/1.9e-164/Insulinoma-associated protein 1b OS=Danio rerio GN=insm1b PE=2 SV=1	lav:100672412/1.4e-12/zinc finger protein 883-like; K09228 KRAB domain-containing zinc finger protein	Hs4504713/2.2e-135/[K] KOG3993 Transcription factor (contains Zn finger)	PS50157/10.305/Zinc finger C2H2 type domain profile.	molecular_function:GO:0003676//nucleic acid binding;
Unigene17360_All	962	718.92	1507.37	1.021451316	2.58E-56	Up	1.06E-58	AAK16731.1/3.2e-45/cystatin, partial [Acipenser sinensis] >AAK16732.1 cystatin, partial [Acipenser schrenckii]	AF334611.1/0.0/Acipenser schrenckii cystatin mRNA, partial cds	sp|Q91195|CYT_ONCMY/1.4e-31/Cystatin OS=Oncorhynchus mykiss PE=2 SV=1	sanh:107655000/1.9e-30/cystatin-like; K13899 cystatin-C	Hs4503107/1.4e-23/[O] LSE2677 H Cysteine proteinase inhibitor (cystatin)	PTHR11413:SF42/3.3E-50/--	NA
CL12444.Contig5_All	1929	32	320	3.27524897	2.78E-56	Up	1.14E-58	NA	NA	NA	NA	NA	NA	NA
CL9998.Contig1_All	2109	498	1174	1.190535636	3.41E-56	Up	1.41E-58	XP_005990551.1/2.6e-225/PREDICTED: tryptophan 5-hydroxylase 1 [Latimeria chalumnae]	XM_006642695.2/0.0/PREDICTED: Lepisosteus oculatus tryptophan hydroxylase 1 (tph1), transcript variant X5, mRNA	sp|Q92142|TPH_XENLA/8.5e-218/Tryptophan 5-hydroxylase OS=Xenopus laevis GN=tph PE=2 SV=1	lcm:102362567/3.4e-226/TPH1; tryptophan hydroxylase 1; K00502 tryptophan 5-monooxygenase [EC:1.14.16.4]	Hs4759248/3.0e-204/[E] KOG3820 Aromatic amino acid hydroxylase	PR00372/4.4E-68/Biopterin-dependent aromatic amino acid hydroxylase signature	NA
CL875.Contig1_All	2337	308.38	861.45	1.435378735	4.67E-55	Up	1.97E-57	NA	NA	NA	NA	NA	NA	NA
CL2408.Contig2_All	1295	238.34	740.28	1.588370831	6.05E-55	Up	2.56E-57	XP_015215457.1/1.1e-69/PREDICTED: histone H1.0 [Lepisosteus oculatus]	CP011894.1/0.0/Ovis canadensis canadensis isolate 43U chromosome 9 sequence	sp|Q6NVM0|H10_XENTR/1.6e-65/Histone H1.0 OS=Xenopus tropicalis GN=h1f0 PE=2 SV=1	xtr:407939/3.5e-64/h1f0, H1zero, H5, h10, h1f0-a, h1f0-b, h1fv; H1 histone family member 0; K11275 histone H1/5	Hs4885371/1.8e-55/[B] KOG4012 Histone H1	NA	biological_process:GO:0030261//chromosome condensation;GO:0006334//nucleosome assembly;cellular_component:GO:0005634//nucleus;GO:0000786//nucleosome;molecular_function:GO:0003677//DNA binding;
CL11966.Contig4_All	3521	251.91	762.71	1.551547097	1.04E-54	Up	4.43E-57	XP_015192817.1/1.7e-290/PREDICTED: high affinity cGMP-specific 3',5'-cyclic phosphodiesterase 9A-like isoform X2 [Lepisosteus oculatus]	XR_001477104.1/0.0/PREDICTED: Lepisosteus oculatus high affinity cGMP-specific 3&apos;,5&apos;-cyclic phosphodiesterase 9A-like (LOC102691117), transcript variant X3, misc_RNA	sp|Q8QZV1|PDE9A_RAT/2.1e-229/High affinity cGMP-specific 3',5'-cyclic phosphodiesterase 9A OS=Rattus norvegicus GN=Pde9a PE=1 SV=1	lcf:108886395/3.5e-284/high affinity cGMP-specific 3',5'-cyclic phosphodiesterase 9A-like isoform X1; K13761 high affinity cGMP-specific 3',5'-cyclic phosphodiesterase 9 [EC:3.1.4.35]	Hs4505675/1.4e-203/[T] KOG3689 Cyclic nucleotide phosphodiesterase	PF00233/1.5E-84/3'5'-cyclic nucleotide phosphodiesterase	NA
CL2100.Contig2_All	2632	480.1	114.79	-2.111017095	3.08E-54	Down	1.32E-56	XP_015195010.1/4.8e-176/PREDICTED: arachidonate 8S-lipoxygenase-like [Lepisosteus oculatus]	XM_020700341.1/0.0/PREDICTED: Oryzias latipes arachidonate 8S-lipoxygenase-like (LOC101162978), mRNA	sp|O15296|LX15B_HUMAN/6.8e-140/Arachidonate 15-lipoxygenase B OS=Homo sapiens GN=ALOX15B PE=1 SV=3	acs:100558230/1.9e-157/hydroperoxide isomerase ALOXE3-like; K18684 hydroperoxy icosatetraenoate dehydratase/isomerase [EC:4.2.1.152 5.4.4.7]	Hs4557309/6.4e-140/[I] TWOG0111 Lipoxygenase	PS00081/-/Lipoxygenases iron-binding region signature 2.	molecular_function:GO:0016702//oxidoreductase activity, acting on single donors with incorporation of molecular oxygen, incorporation of two atoms of oxygen;GO:0005506//iron ion binding;
CL1854.Contig3_All	1342	280.9	26.28	-3.464698569	1.80E-53	Down	7.84E-56	XP_019467390.1/2.4e-91/PREDICTED: A-kinase anchor protein 8-like, partial [Meleagris gallopavo]	XM_016576088.1/0.0/PREDICTED: Sinocyclocheilus rhinocerous A-kinase anchor protein 8-like (LOC107758371), mRNA	sp|Q9R0L7|AKP8L_MOUSE/1.6e-81/A-kinase anchor protein 8-like OS=Mus musculus GN=Akap8l PE=1 SV=1	mgp:100546456/3.2e-92/AKAP8L; A-kinase anchoring protein 8 like; K15978 A-kinase anchor protein 8-like protein	Hs7657355/1.2e-81/[T] LSE2869 H A kinase (PRKA) anchor protein	PTHR12190/4.0E-140/--	cellular_component:GO:0005634//nucleus;molecular_function:GO:0003677//DNA binding;
CL15029.Contig3_All	2582	731.71	260.73	-1.53539451	2.20E-53	Down	9.61E-56	CDQ95952.1/2.4e-15/unnamed protein product, partial [Oncorhynchus mykiss]	NA	NA	NA	At2g24590/1.4e-06/[A] KOG0107 Alternative splicing factor SRp20/9G8 (RRM superfamily)	NA	NA
CL3263.Contig2_All	1065	87	437	2.281866848	1.23E-52	Up	5.47E-55	XP_015217895.1/1.3e-87/PREDICTED: VIP peptides isoform X1 [Lepisosteus oculatus]	XM_004368820.1/0.0/PREDICTED: Trichechus manatus latirostris vasoactive intestinal peptide (LOC101350249), mRNA	sp|P48143|VIP_CHICK/5.1e-54/VIP peptides OS=Gallus gallus GN=VIP PE=1 SV=1	lcm:102357334/6.0e-70/VIP; vasoactive intestinal peptide; K05264 vasoactive intestinal peptide	Hs4507897/9.5e-42/[T] LSE2755 H Vasoactive intestinal polypeptide (VIP)-secretin-glucagon hormone family members	PS00260/-/Glucagon / GIP / secretin / VIP family signature.	biological_process:GO:0007200//phospholipase C-activating G-protein coupled receptor signaling pathway;GO:0048255//mRNA stabilization;GO:0070459//prolactin secretion;GO:0007188//adenylate cyclase-modulating G-protein coupled receptor signaling pathway;cellular_component:GO:0005576//extracellular region;molecular_function:GO:0005179//hormone activity;
CL11029.Contig3_All	1766	742.6	270.83	-1.501876884	1.92E-52	Down	8.54E-55	XP_006642630.1/1.3e-249/PREDICTED: tyrosine 3-monooxygenase isoform X1 [Lepisosteus oculatus]	XM_016236182.1/0.0/PREDICTED: Sinocyclocheilus grahami tyrosine hydroxylase (th), transcript variant X4, mRNA	sp|A0A060X6Z0|TY3H_ONCMY/2.3e-240/Tyrosine 3-monooxygenase OS=Oncorhynchus mykiss GN=th PE=1 SV=2	dre:30384/7.6e-235/th; tyrosine 3-monooxygenase; K00501 tyrosine 3-monooxygenase [EC:1.14.16.2]	Hs4507481/2.6e-209/[E] KOG3820 Aromatic amino acid hydroxylase	PTHR11473/0.0/--	biological_process:GO:0042423//catecholamine biosynthetic process;GO:0009072//aromatic amino acid family metabolic process;GO:0021522//spinal cord motor neuron differentiation;GO:0042416//dopamine biosynthetic process;molecular_function:GO:0005506//iron ion binding;GO:0004511//tyrosine 3-monooxygenase activity;
Unigene33398_All	3977	0	292	9.143145434	2.27E-52	Up	1.02E-54	XP_012750089.1/1.7e-193/hypothetical protein SAMD00019534_099960, partial [Acytostelium subglobosum LB1] >GAM26821.1 hypothetical protein SAMD00019534_099960, partial [Acytostelium subglobosum LB1]	NA	sp|Q35101|COX1_METSE/6.0e-116/Cytochrome c oxidase subunit 1 OS=Metridium senile GN=COI PE=3 SV=1	hmg:6904237/6.5e-117/COX1; cytochrome c oxidase subunit I; K02256 cytochrome c oxidase subunit 1 [EC:1.9.3.1]	AtMi114/2.7e-118/[C] KOG4769 Cytochrome c oxidase, subunit I	PS00077/-/Heme-copper oxidase catalytic subunit, copper B binding region signature.	NA
CL897.Contig3_All	1162	334.15	887.13	1.361970533	2.30E-52	Up	1.04E-54	NA	LM435168.1/0.0/Nippostrongylus brasiliensis genome assembly N_brasiliensis_RM07_v1_5_4 ,scaffold NBR_scaffold0001740	sp|C1BGZ8|UB4AA_ONCMY/2.3e-07/Ubiquitin-like protein 4A-A OS=Oncorhynchus mykiss GN=ubl4aa PE=2 SV=1	NA	Hs7657667/5.4e-06/[OR] KOG0001 Ubiquitin and ubiquitin-like proteins	NA	NA
CL2100.Contig3_All	3469	771	289	-1.462340493	2.44E-52	Down	1.11E-54	XP_015195010.1/4.4e-230/PREDICTED: arachidonate 8S-lipoxygenase-like [Lepisosteus oculatus]	XM_020700341.1/0.0/PREDICTED: Oryzias latipes arachidonate 8S-lipoxygenase-like (LOC101162978), mRNA	sp|O35936|ALOX8_MOUSE/3.7e-170/Arachidonate 8S-lipoxygenase OS=Mus musculus GN=Alox8 PE=1 SV=1	acs:100558427/2.2e-201/hydroperoxide isomerase ALOXE3; K18684 hydroperoxy icosatetraenoate dehydratase/isomerase [EC:4.2.1.152 5.4.4.7]	Hs11055996/3.9e-169/[I] TWOG0111 Lipoxygenase	PF01477/2.2E-17/PLAT/LH2 domain	molecular_function:GO:0016702//oxidoreductase activity, acting on single donors with incorporation of molecular oxygen, incorporation of two atoms of oxygen;GO:0005506//iron ion binding;
Unigene9884_All	2752	225.23	699.74	1.588740836	5.88E-52	Up	2.69E-54	XP_018607047.1/2.0e-63/PREDICTED: H-2 class II histocompatibility antigen, A-U alpha chain-like [Scleropages formosus]	LN598477.1/0.0/Cyprinus carpio genome assembly common carp genome ,scaffold 000010111	sp|P14434|HA2B_MOUSE/9.2e-39/H-2 class II histocompatibility antigen, A-B alpha chain OS=Mus musculus GN=H2-Aa PE=1 SV=2	sfm:108934044/2.6e-64/H-2 class II histocompatibility antigen, A-U alpha chain-like; K06752 major histocompatibility complex, class II	Hs18426975/4.8e-37/[V] LSE0194 H Major histocompatibility complex, class II	PF07654/4.8E-24/Immunoglobulin C1-set domain	biological_process:GO:0019882//antigen processing and presentation;GO:0006955//immune response;cellular_component:GO:0042613//MHC class II protein complex;GO:0016021//integral component of membrane;
CL12939.Contig10_All	3065	2	232	6.81130187	8.09E-52	Up	3.73E-54	XP_003089631.1/1.2e-48/hypothetical protein CRE_23800 [Caenorhabditis remanei] >EFP13596.1 hypothetical protein CRE_23800 [Caenorhabditis remanei]	LM421857.1/0.0/Enterobius vermicularis genome assembly E_vermicularis_Canary_Islands ,scaffold EVEC_scaffold0007883	NA	NA	NA	NA	NA
CL9739.Contig2_All	1960	685.4	1420.83	1.005036727	1.09E-51	Up	5.06E-54	XP_006635648.1/2.9e-239/PREDICTED: aromatic-L-amino-acid decarboxylase [Lepisosteus oculatus]	XM_006635585.2/0.0/PREDICTED: Lepisosteus oculatus dopa decarboxylase (ddc), mRNA	sp|O88533|DDC_MOUSE/6.2e-223/Aromatic-L-amino-acid decarboxylase OS=Mus musculus GN=Ddc PE=1 SV=1	lcm:102350005/3.1e-237/DDC; dopa decarboxylase; K01593 aromatic-L-amino-acid decarboxylase [EC:4.1.1.28]	Hs4503281/1.6e-220/[E] KOG0628 Aromatic-L-amino-acid/L-histidine decarboxylase	PTHR11999:SF70/9.2E-297/--	NA
Unigene11183_All	575	907.84	382.64	-1.293129485	4.20E-51	Down	1.97E-53	NA	NA	NA	NA	NA	NA	NA
Unigene36885_All	2424	0	283	9.097979118	4.70E-51	Up	2.21E-53	CDW55199.1/5.1e-76/MFS 1 domain containing protein [Trichuris trichiura]	NA	sp|O43826|G6PT1_HUMAN/5.6e-48/Glucose-6-phosphate exchanger SLC37A4 OS=Homo sapiens GN=SLC37A4 PE=1 SV=1	sko:100375165/2.2e-51/glucose-6-phosphate translocase-like; K08171 MFS transporter, OPA family, solute carrier family 37 (glycerol-6-phosphate transporter), member 4	Hs4503847/4.1e-48/[G] KOG2533 Permease of the major facilitator superfamily	PS50850/31.433/Major facilitator superfamily (MFS) profile.	NA
Unigene6702_All	2890	386.51	957.69	1.262373871	2.82E-50	Up	1.36E-52	XP_018607047.1/2.3e-62/PREDICTED: H-2 class II histocompatibility antigen, A-U alpha chain-like [Scleropages formosus]	LN598477.1/0.0/Cyprinus carpio genome assembly common carp genome ,scaffold 000010111	sp|P01903|DRA_HUMAN/2.0e-36/HLA class II histocompatibility antigen, DR alpha chain OS=Homo sapiens GN=HLA-DRA PE=1 SV=1	sfm:108934044/3.0e-63/H-2 class II histocompatibility antigen, A-U alpha chain-like; K06752 major histocompatibility complex, class II	Hs9506781/1.5e-36/[V] LSE0194 H Major histocompatibility complex, class II	PS00290/-/Immunoglobulins and major histocompatibility complex proteins signature.	biological_process:GO:0019882//antigen processing and presentation;GO:0006955//immune response;cellular_component:GO:0042613//MHC class II protein complex;GO:0016021//integral component of membrane;
Unigene4033_All	5773	383.28	951.82	1.265610925	3.62E-50	Up	1.74E-52	XP_006641267.2/9.7e-307/PREDICTED: copine-7 [Lepisosteus oculatus] >XP_015223784.1 PREDICTED: copine-7 [Lepisosteus oculatus]	XM_015368298.1/0.0/PREDICTED: Lepisosteus oculatus copine VII (cpne7), transcript variant X2, mRNA	sp|H1UBN0|CPNE7_RAT/3.1e-262/Copine-7 OS=Rattus norvegicus GN=Cpne7 PE=1 SV=1	amj:102562767/1.3e-182/CARMIL3, CPNE6; copine-6; K20493 leucine-rich repeat-containing protein 16	Hs18677733/7.0e-232/[T] KOG1327 Copine	SM00239/3.4E-9/Protein kinase C conserved region 2 (CalB)	NA
CL11131.Contig1_All	887	313.93	834.85	1.364394979	2.03E-49	Up	9.98E-52	CAB61326.1/1.2e-62/beta2-microglobulin [Acipenser baerii]	AJ132766.1/0.0/Acipenser baeri mRNA for beta2-microglobulin	sp|Q9PRF8|B2MG_ACIBE/1.1e-62/Beta-2-microglobulin OS=Acipenser baerii GN=b2m PE=2 SV=1	els:105010407/1.5e-34/beta-2-microglobulin-like; K08055 beta-2-microglobulin	Hs4757826/1.2e-21/[V] LSE0194 H Major histocompatibility complex, class II	NA	NA
CL5623.Contig6_All	5010	59.4	359.54	2.550938323	2.60E-49	Up	1.28E-51	XP_007906823.1/3.6e-63/PREDICTED: rootletin isoform X2 [Callorhinchus milii]	JX897709.1/0.0/Acipenser dabryanus microsatellite Ada24 sequence	sp|Q5TZA2|CROCC_HUMAN/7.8e-36/Rootletin OS=Homo sapiens GN=CROCC PE=1 SV=1	gja:107114540/2.1e-56/CROCC2; ciliary rootlet coiled-coil, rootletin family member 2; K16469 rootletin	Hs7662132/5.6e-36/[D] TWOG0657 Centrosomal protein	PTHR23159/7.2E-32/--	biological_process:GO:0007098//centrosome cycle;cellular_component:GO:0035253//ciliary rootlet;GO:0097546//ciliary base;
CL10948.Contig1_All	849	26.34	97.19	1.759562009	6.99E-49	Up	3.47E-51	XP_015218238.1/3.4e-35/PREDICTED: HRAS-like suppressor 3 isoform X1 [Lepisosteus oculatus]	NA	sp|Q9UL19|HRSL4_HUMAN/2.7e-13/Retinoic acid receptor responder protein 3 OS=Homo sapiens GN=RARRES3 PE=1 SV=1	hcq:109515886/2.4e-16/retinoic acid receptor responder protein 3-like isoform X1; K16817 HRAS-like suppressor 3 [EC:3.1.1.32 3.1.1.4]	Hs14773412/1.9e-13/[IT] LSE2680 H Retinoic acid receptor responder/Lecithin retinol acyltransferase	PF04970/1.5E-18/Lecithin retinol acyltransferase	NA
CL6247.Contig2_All	773	631.88	216.09	-1.594697418	9.95E-49	Down	4.98E-51	ABY27301.1/1.5e-50/peptide YY [Acipenser sinensis] >AJZ68874.1 peptide YY [Acipenser baerii]	EU313429.1/0.0/Acipenser sinensis peptide YY mRNA, complete cds	sp|Q76CL2|PYY_ANGJA/4.7e-41/Peptide YY OS=Anguilla japonica GN=pyy PE=3 SV=1	lcm:102352199/1.1e-39/peptide YY-like; K05233 peptide YY	NA	PR00278/1.92E-14/Pancreatic hormone signature	cellular_component:GO:0005576//extracellular region;molecular_function:GO:0031843//type 2 neuropeptide Y receptor binding;GO:0005179//hormone activity;
CL3710.Contig5_All	886	166	571	1.735628379	4.34E-48	Up	2.19E-50	OCT74131.1/1.3e-08/hypothetical protein XELAEV_18033097mg [Xenopus laevis]	NA	NA	NA	NA	PF15846/9.5E-13/Domain of unknown function (DUF4720)	NA
Unigene20561_All	2907	482	1089	1.129219777	6.67E-48	Up	3.37E-50	XP_015204391.1/1.5e-215/PREDICTED: POU domain, class 3, transcription factor 1 [Lepisosteus oculatus]	XM_015348905.1/0.0/PREDICTED: Lepisosteus oculatus POU class 3 homeobox 1 (pou3f1), mRNA	sp|Q90482|PO3F1_DANRE/3.3e-204/POU domain, class 3, transcription factor 1 OS=Danio rerio GN=pou3f1 PE=2 SV=1	sasa:106582989/3.3e-211/POU domain, class 3, transcription factor 1; K09365 POU domain transcription factor, class 3	Hs22045279/2.4e-111/[K] KOG3802 Transcription factor OCT-1, contains POU and HOX domains	PS00035/-/POU-specific (POUs) domain signature 1.	biological_process:GO:0006357//regulation of transcription from RNA polymerase II promoter;GO:0006351//transcription, DNA-templated;GO:0007420//brain development;cellular_component:GO:0005634//nucleus;molecular_function:GO:0043565//sequence-specific DNA binding;GO:0003700//DNA binding transcription factor activity;
Unigene82480_All	815	301	44	-2.820867183	1.76E-47	Down	8.97E-50	XP_001746670.1/6.9e-25/hypothetical protein [Monosiga brevicollis MX1] >EDQ88566.1 predicted protein [Monosiga brevicollis MX1]	CP020626.1/0.0/Oryzias latipes strain HSOK chromosome 6	sp|Q5T200|ZC3HD_HUMAN/2.4e-11/Zinc finger CCCH domain-containing protein 13 OS=Homo sapiens GN=ZC3H13 PE=1 SV=1	prap:111003962/3.4e-12/RNA-binding protein 25 isoform X1; K12822 RNA-binding protein 25	7294041/6.8e-08/[S] KOG1181 FOG: Low-complexity	NA	cellular_component:GO:0016021//integral component of membrane;
Unigene30457_All	3661	0	258	8.96454813	2.52E-47	Up	1.29E-49	XP_001748689.1/3.2e-162/hypothetical protein [Monosiga brevicollis MX1] >EDQ86576.1 predicted protein [Monosiga brevicollis MX1]	NA	sp|Q27797|LDH_TOXGO/4.8e-75/L-lactate dehydrogenase OS=Toxoplasma gondii PE=1 SV=1	rss:109440750/6.5e-63/citrate synthase 2, peroxisomal; K01647 citrate synthase [EC:2.3.3.1]	At2g42790/8.0e-64/[C] KOG2617 Citrate synthase	PF00180/5.9E-128/Isocitrate/isopropylmalate dehydrogenase	biological_process:GO:0006099//tricarboxylic acid cycle;GO:0006097//glyoxylate cycle;molecular_function:GO:0000287//magnesium ion binding;GO:0004450//isocitrate dehydrogenase (NADP+) activity;GO:0051287//NAD binding;
Unigene27637_All	3203	0	257	8.958945424	3.55E-47	Up	1.83E-49	CAA37886.1/1.0e-172/succinate dehydrogenase flavoprotein subunit, partial [Homo sapiens]	NA	sp|Q94523|SDHA_DROME/6.9e-62/Succinate dehydrogenase [ubiquinone] flavoprotein subunit, mitochondrial OS=Drosophila melanogaster GN=SdhA PE=2 SV=3	rss:109440254/4.6e-65/succinate dehydrogenase [ubiquinone] flavoprotein subunit 1, mitochondrial; K00234 succinate dehydrogenase (ubiquinone) flavoprotein subunit [EC:1.3.5.1]	At5g66760/3.0e-67/[C] KOG2403 Succinate dehydrogenase, flavoprotein subunit	PR00411/9.9E-7/Pyridine nucleotide disulphide reductase class-I signature	NA
CL3710.Contig4_All	902	91.45	417.27	2.143247	1.58E-46	Up	8.29E-49	OCT74131.1/1.3e-08/hypothetical protein XELAEV_18033097mg [Xenopus laevis]	NA	NA	NA	NA	PF15846/9.5E-13/Domain of unknown function (DUF4720)	NA
CL487.Contig2_All	4552	123.21	479.71	1.914364036	3.38E-46	Up	1.78E-48	XP_005996016.2/9.4e-297/PREDICTED: frizzled-5 [Latimeria chalumnae]	XM_015405940.1/0.0/PREDICTED: Gekko japonicus frizzled class receptor 5 (FZD5), mRNA	sp|P58421|FZD5_XENLA/5.2e-273/Frizzled-5 OS=Xenopus laevis GN=fzd5 PE=2 SV=1	lcm:102363206/1.2e-297/FZD5; frizzled-5; K02375 frizzled 5/8	Hs17437841/3.1e-259/[T] KOG3577 Smoothened and related G-protein-coupled receptors	PR00489/2.4E-86/Frizzled protein signature	NA
Unigene27201_All	1429	1114	550	-1.064924834	4.97E-46	Down	2.64E-48	ABR23529.1/2.3e-169/secreted phosphoprotein 1 [Sus scrofa]	AK391533.1/0.0/Sus scrofa mRNA, clone: DCI010103B10, expressed in dendritic cells (immature)	sp|P14287|OSTP_PIG/6.9e-171/Osteopontin OS=Sus scrofa GN=SPP1 PE=1 SV=1	ssc:397087/1.5e-169/SPP1; osteopontin precursor; K06250 secreted phosphoprotein 1	SPBC3D6.14c/7.0e-08/[GO] KOG4157 beta-1,6-N-acetylglucosaminyltransferase, contains WSC domain	PS00884/-/Osteopontin signature.	biological_process:GO:0001649//osteoblast differentiation;GO:0071394//cellular response to testosterone stimulus;GO:0006710//androgen catabolic process;GO:0001503//ossification;GO:0033280//response to vitamin D;GO:0045893//positive regulation of transcription, DNA-templated;GO:0045780//positive regulation of bone resorption;GO:0007155//cell adhesion;GO:0031214//biomineral tissue development;GO:20…
CL2745.Contig4_All	1134	515.21	156.44	-1.76623028	6.34E-46	Down	3.39E-48	NA	AC167135.3/0.0/Mus musculus chromosome 1, clone RP24-335L18, complete sequence	NA	NA	NA	NA	NA
Unigene20200_All	3098	285.85	763.2	1.370123756	1.80E-45	Up	9.83E-48	XP_015208466.1/2.5e-176/PREDICTED: homeobox protein Nkx-2.4 [Lepisosteus oculatus]	XM_015352980.1/0.0/PREDICTED: Lepisosteus oculatus NK2 homeobox 4 (nkx2-4), mRNA	sp|P43698|TITF1_CANLF/9.5e-117/Thyroid transcription factor 1 OS=Canis lupus familiaris GN=TITF1 PE=2 SV=1	sasa:106610802/2.1e-171/homeobox protein Nkx-2.4-like; K09344 homeobox protein Nkx-2.4	Hs4507715/6.9e-117/[K] KOG0842 Transcription factor tinman/NKX2-3, contains HOX domain	PR00024/2.3E-5/Homeobox signature	biological_process:GO:0006355//regulation of transcription, DNA-templated;cellular_component:GO:0005634//nucleus;molecular_function:GO:0043565//sequence-specific DNA binding;
CL13287.Contig2_All	1120	53.53	324.51	2.553164254	1.51E-44	Up	8.30E-47	NA	NA	NA	NA	NA	NA	NA
CL11639.Contig1_All	6427	398	933	1.182429525	3.54E-44	Up	1.97E-46	XP_007897080.1/0.0e+00/PREDICTED: C3 and PZP-like alpha-2-macroglobulin domain-containing protein 8 [Callorhinchus milii]	XM_018728033.1/0.0/PREDICTED: Scleropages formosus C3 and PZP like, alpha-2-macroglobulin domain containing 8 (cpamd8), mRNA	sp|Q8IZJ3|CPMD8_HUMAN/0.0e+00/C3 and PZP-like alpha-2-macroglobulin domain-containing protein 8 OS=Homo sapiens GN=CPAMD8 PE=1 SV=2	epa:110235454/6.1e-117/alpha-2-macroglobulin-like; K03910 alpha-2-macroglobulin	Hs15302736/0.0e+00/[O] KOG1366 Alpha-macroglobulin	PF07677/8.3E-27/A-macroglobulin receptor	cellular_component:GO:0005615//extracellular space;molecular_function:GO:0004866//endopeptidase inhibitor activity;
Unigene8961_All	3870	205.25	617.52	1.542424516	6.40E-44	Up	3.60E-46	XP_012685758.1/1.0e-195/PREDICTED: UDP-glucuronosyltransferase-like [Clupea harengus]	XM_005313837.1/0.0/PREDICTED: Chrysemys picta bellii 40S ribosomal protein S4 (LOC101932957), transcript variant X2, mRNA	sp|P20720|UD12_RAT/3.5e-169/UDP-glucuronosyltransferase 1-2 OS=Rattus norvegicus GN=Ugt1a2 PE=2 SV=2	sasa:106581954/1.4e-193/UDP-glucuronosyltransferase-like; K00699 glucuronosyltransferase [EC:2.4.1.17]	Hs8850236/7.6e-166/[GC] KOG1192 UDP-glucuronosyl and UDP-glucosyl transferase	PF00201/1.4E-200/UDP-glucoronosyl and UDP-glucosyl transferase	biological_process:GO:0008152//metabolic process;cellular_component:GO:0016021//integral component of membrane;molecular_function:GO:0016758//transferase activity, transferring hexosyl groups;
CL5821.Contig6_All	4584	399.16	932.19	1.176977757	8.09E-44	Up	4.57E-46	XP_006628403.2/0.0e+00/PREDICTED: metabotropic glutamate receptor 4 isoform X1 [Lepisosteus oculatus] >XP_015197848.1 PREDICTED: metabotropic glutamate receptor 4 isoform X1 [Lepisosteus oculatus]	XM_015342362.1/0.0/PREDICTED: Lepisosteus oculatus glutamate receptor, metabotropic 4 (grm4), transcript variant X2, mRNA	sp|Q1ZZH0|GRM4_MACFA/0.0e+00/Metabotropic glutamate receptor 4 OS=Macaca fascicularis GN=GRM4 PE=2 SV=1	sasa:106567287/0.0e+00/metabotropic glutamate receptor 4-like; K04607 metabotropic glutamate receptor 4	Hs4504141/0.0e+00/[PT] KOG1056 Glutamate-gated metabotropic ion channel receptor subunit GRM2 and related subunits, G-protein coupled receptor superfamily	PS00979/-/G-protein coupled receptors family 3 signature 1.	cellular_component:GO:0016021//integral component of membrane;GO:0005886//plasma membrane;molecular_function:GO:0004930//G-protein coupled receptor activity;
Unigene36802_All	2542	0	231	8.805069916	3.33E-43	Up	1.90E-45	XP_012345501.1/1.8e-63/PREDICTED: 50S ribosomal protein L1, cyanelle-like [Apis florea]	XM_005979445.1/0.0/PREDICTED: Pantholops hodgsonii 50S ribosomal protein L12, chloroplastic-like (LOC102332336), mRNA	sp|O21234|RM11_RECAM/1.1e-22/60S ribosomal protein L11, mitochondrial OS=Reclinomonas americana GN=RPL11 PE=3 SV=1	adf:107327421/2.0e-23/39S ribosomal protein L11, mitochondrial-like; K02867 large subunit ribosomal protein L11	At3g63490/7.0e-59/[J] KOG1569 50S ribosomal protein L1	PF00687/7.3E-52/Ribosomal protein L1p/L10e family	NA
CL3844.Contig11_All	2408	223.73	0	-8.852294036	5.62E-43	Down	3.23E-45	XP_014662726.1/2.0e-51/PREDICTED: sterile alpha motif domain-containing protein 3-like isoform X2 [Priapulus caudatus]	NA	sp|Q8N6K7|SAMD3_HUMAN/2.3e-17/Sterile alpha motif domain-containing protein 3 OS=Homo sapiens GN=SAMD3 PE=1 SV=2	NA	NA	PTHR31025/1.7E-26/--	NA
CL4592.Contig2_All	1623	289.27	48.31	-2.628702077	2.36E-42	Down	1.37E-44	XP_006638631.1/6.1e-73/PREDICTED: mitochondrial import receptor subunit TOM20 homolog [Lepisosteus oculatus]	XM_008305521.1/0.0/PREDICTED: Stegastes partitus mitochondrial import receptor subunit TOM20 homolog (LOC103375291), mRNA	sp|Q62760|TOM20_RAT/2.2e-72/Mitochondrial import receptor subunit TOM20 homolog OS=Rattus norvegicus GN=Tomm20 PE=1 SV=2	pvt:110075545/1.5e-72/TOMM20; mitochondrial import receptor subunit TOM20 homolog; K17770 mitochondrial import receptor subunit TOM20	Hs7657257/4.6e-72/[U] KOG4056 Translocase of outer mitochondrial membrane complex, subunit TOM20	PR00351/1.3E-29/MAS20 (TOM20) import receptor subunit signature	biological_process:GO:0006605//protein targeting;cellular_component:GO:0005742//mitochondrial outer membrane translocase complex;GO:0016021//integral component of membrane;
CL10753.Contig2_All	2977	52.54	124.61	1.467156208	2.47E-42	Up	1.44E-44	XP_018616202.1/6.7e-227/PREDICTED: nuclear receptor subfamily 4 group A member 1 isoform X1 [Scleropages formosus]	XM_006131160.2/0.0/PREDICTED: Pelodiscus sinensis nuclear receptor subfamily 4, group A, member 1 (NR4A1), mRNA	sp|Q04913|NR4A1_XENLA/7.2e-215/Nuclear receptor subfamily 4 group A member 1 OS=Xenopus laevis GN=nr4a1 PE=2 SV=1	sfm:108939385/8.9e-228/nr4a1; nuclear receptor subfamily 4 group A member 1 isoform X1; K04465 nuclear receptor subfamily 4 group A member 1	Hs21361342/6.0e-203/[K] KOG4217 Nuclear receptors of the nerve growth factor-induced protein B type	PR01284/3.0E-90/Orphan nuclear receptor (4A nuclear receptor) family signature	biological_process:GO:0043154//negative regulation of cysteine-type endopeptidase activity involved in apoptotic process;GO:0071376//cellular response to corticotropin-releasing hormone stimulus;GO:0045786//negative regulation of cell cycle;GO:0043065//positive regulation of apoptotic process;GO:0006351//transcription, DNA-templated;GO:0006915//apoptotic process;GO:0035914//skeletal muscle cell d…
CL8162.Contig1_All	916	674	266	-1.388001471	2.67E-42	Down	1.57E-44	XP_006635208.2/8.5e-56/PREDICTED: neuropeptide B [Lepisosteus oculatus]	NA	sp|Q8MJV4|NPB_BOVIN/2.5e-25/Neuropeptide B OS=Bos taurus GN=NPB PE=1 SV=1	lcm:102352364/3.1e-54/NPB; neuropeptide B; K05267 preproneuropeptide B	NA	PR01888/1.8E-12/Neuropeptide B/W family signature	molecular_function:GO:0001664//G-protein coupled receptor binding;
CL8162.Contig2_All	941	1039	519	-1.048068336	7.93E-42	Down	4.70E-44	XP_006635208.2/5.7e-55/PREDICTED: neuropeptide B [Lepisosteus oculatus]	XM_022216716.1/0.0/PREDICTED: Acanthochromis polyacanthus neuropeptide B-like (LOC110967194), mRNA	sp|Q8MJV4|NPB_BOVIN/3.4e-25/Neuropeptide B OS=Bos taurus GN=NPB PE=1 SV=1	lcm:102352364/7.0e-54/NPB; neuropeptide B; K05267 preproneuropeptide B	NA	PTHR28553:SF1/1.2E-64/--	molecular_function:GO:0001664//G-protein coupled receptor binding;
CL135.Contig3_All	4294	553.1	195.1	-1.550005689	6.33E-41	Down	3.85E-43	XP_015206619.1/0.0e+00/PREDICTED: serine/threonine-protein kinase PAK 3 isoform X1 [Lepisosteus oculatus] >XP_006632685.2 PREDICTED: serine/threonine-protein kinase PAK 3 isoform X1 [Lepisosteus oculatus] >XP_015206620.1 PREDICTED: serine/threonine-protein kinase PAK 3 isoform X1 [Lepisosteus oculatus] >XP_015206621.1 PREDICTED: serine/threonine-protein kinase PAK 3 isoform X1 [Lepisosteus oculat…	XM_015351134.1/0.0/PREDICTED: Lepisosteus oculatus p21 protein (Cdc42/Rac)-activated kinase 3 (pak3), transcript variant X3, mRNA	sp|Q8AXB4|PAK3_XENLA/2.2e-297/Serine/threonine-protein kinase PAK 3 OS=Xenopus laevis GN=pak3 PE=2 SV=1	sfm:108934431/1.1e-303/serine/threonine-protein kinase PAK 3 isoform X1; K05733 p21-activated kinase 3 [EC:2.7.11.1]	Hs4505601/1.6e-289/[T] KOG0578 p21-activated serine/threonine protein kinase	PF00069/4.7E-72/Protein kinase domain	biological_process:GO:0042981//regulation of apoptotic process;molecular_function:GO:0004674//protein serine/threonine kinase activity;GO:0005524//ATP binding;
CL15137.Contig1_All	2870	156.86	512.77	1.662155228	1.25E-40	Up	7.65E-43	NA	AC275706.1/0.0/Pongo abelii chromosome 17 clone CH276-157J10, complete sequence	NA	NA	NA	NA	NA
Unigene11808_All	619	214	612	1.469241731	1.65E-40	Up	1.01E-42	XP_012995407.1/1.4e-09/PREDICTED: LOW QUALITY PROTEIN: zinc finger CCCH domain-containing protein 13 [Esox lucius]	AC115749.12/0.0/Mus musculus chromosome 3, clone RP23-14C17, complete sequence	sp|E9Q784|ZC3HD_MOUSE/1.4e-08/Zinc finger CCCH domain-containing protein 13 OS=Mus musculus GN=Zc3h13 PE=1 SV=1	spu:575726/5.9e-09/U1 small nuclear ribonucleoprotein 70 kDa; K11093 U1 small nuclear ribonucleoprotein 70kDa	Hs14149665/3.4e-07/[K] KOG1874 KEKE-like motif-containing transcription regulator (Rlr1)/suppressor of sin4	PF07421/6.3E-6/Neurotensin/neuromedin N precursor	NA
CL13939.Contig11_All	1378	753.47	326.01	-1.255312978	1.68E-40	Down	1.04E-42	XP_011701729.1/9.3e-14/PREDICTED: uncharacterized protein LOC105458254 [Wasmannia auropunctata]	CU914160.12/0.0/Zebrafish DNA sequence from clone DKEY-89I7 in linkage group 5, complete sequence	sp|Q54ME1|GMSA_DICDI/4.1e-11/Gamete and mating-type specific protein A OS=Dictyostelium discoideum GN=gmsA PE=2 SV=1	els:105012516/6.3e-11/trafficking kinesin-binding protein 1; K15369 trafficking kinesin-binding protein 1	At3g24400/8.8e-16/[T] KOG1187 Serine/threonine protein kinase	NA	NA
CL3696.Contig2_All	3229	250.88	673.19	1.377337156	1.97E-40	Up	1.23E-42	XP_015198556.1/0.0e+00/PREDICTED: NADPH oxidase 5 isoform X1 [Lepisosteus oculatus]	XM_018679454.1/0.0/PREDICTED: Lates calcarifer NADPH oxidase 5 (nox5), transcript variant X3, mRNA	sp|Q96PH1|NOX5_HUMAN/1.0e-270/NADPH oxidase 5 OS=Homo sapiens GN=NOX5 PE=1 SV=1	cpic:101945669/0.0e+00/NOX5; NADPH oxidase 5; K21424 NADPH oxidase 5 [EC:1.6.3.-]	Hs20127624/2.8e-270/[PQ] KOG0039 Ferric reductase, NADH/NADPH oxidase and related proteins	PTHR11972/0.0/--	NA
CL1769.Contig4_All	2313	25.62	236.39	3.159147501	2.81E-40	Up	1.75E-42	XP_015200545.1/1.4e-102/PREDICTED: insulin-like growth factor-binding protein 7 [Lepisosteus oculatus]	NA	sp|Q16270|IBP7_HUMAN/1.8e-88/Insulin-like growth factor-binding protein 7 OS=Homo sapiens GN=IGFBP7 PE=1 SV=1	sgh:107598034/2.9e-24/serine protease HTRA1B; K08784 HtrA serine peptidase 1 [EC:3.4.21.-]	Hs4504619/1.3e-88/[T] LSE3970 H Insulin-like growth factor binding protein	SM00280/1.4E-11/Kazal type serine protease inhibitors	biological_process:GO:0001558//regulation of cell growth;cellular_component:GO:0005576//extracellular region;molecular_function:GO:0005520//insulin-like growth factor binding;
Unigene9564_All	1854	718.18	304.03	-1.286810914	3.97E-40	Down	2.49E-42	XP_006641816.1/3.9e-100/PREDICTED: 39S ribosomal protein L24, mitochondrial [Lepisosteus oculatus]	XM_005429848.1/0.0/PREDICTED: Geospiza fortis mitochondrial ribosomal protein L24 (MRPL24), mRNA	sp|Q6DH02|RM24_DANRE/2.3e-94/Probable 39S ribosomal protein L24, mitochondrial OS=Danio rerio GN=mrpl24 PE=2 SV=1	sfm:108930392/1.3e-96/mrpl24; 39S ribosomal protein L24, mitochondrial; K02895 large subunit ribosomal protein L24	Hs16161712/4.4e-79/[J] KOG1708 Mitochondrial/chloroplast ribosomal protein L24	NA	biological_process:GO:0006412//translation;cellular_component:GO:0005840//ribosome;molecular_function:GO:0003735//structural constituent of ribosome;
CL1983.Contig1_All	2417	12	195.14	3.976724097	1.09E-39	Up	6.95E-42	NA	NA	NA	NA	NA	NA	NA
Unigene2013_All	1479	495	1045	1.031323387	1.12E-39	Up	7.18E-42	XP_018520638.1/7.4e-94/PREDICTED: GTP-binding protein Rhes-like [Lates calcarifer]	XM_015355947.1/0.0/PREDICTED: Lepisosteus oculatus GTP-binding protein Rhes-like (LOC102698427), mRNA	sp|Q96D21|RHES_HUMAN/8.2e-34/GTP-binding protein Rhes OS=Homo sapiens GN=RASD2 PE=1 SV=1	crg:105346174/1.5e-34/GTP-binding protein Rhes; K07843 RAS, dexamethasone-induced Ras-related protein 1	7290026/5.3e-43/[R] KOG0395 Ras-related GTPase	NA	biological_process:GO:0007165//signal transduction;cellular_component:GO:0016020//membrane;molecular_function:GO:0005525//GTP binding;GO:0003924//GTPase activity;
CL13902.Contig1_All	3292	337.1	77.14	-2.174304701	1.53E-39	Down	9.88E-42	XP_020665285.1/0.0e+00/retinal guanylyl cyclase 1 [Pogona vitticeps]	XM_018726148.1/0.0/PREDICTED: Scleropages formosus retinal guanylyl cyclase 2-like (LOC108918669), mRNA	sp|O02740|GUC2F_BOVIN/0.0e+00/Retinal guanylyl cyclase 2 OS=Bos taurus GN=GUCY2F PE=2 SV=1	pvt:110087765/0.0e+00/GUCY2D; retinal guanylyl cyclase 1; K12321 guanylate cyclase 2D/E [EC:4.6.1.2]	Hs4504219/0.0e+00/[T] KOG1023 Natriuretic peptide receptor, guanylate cyclase	PF00211/2.8E-61/Adenylate and Guanylate cyclase catalytic domain	biological_process:GO:0035556//intracellular signal transduction;cellular_component:GO:0005622//intracellular;GO:0016021//integral component of membrane;molecular_function:GO:0005524//ATP binding;GO:0004672//protein kinase activity;GO:0004383//guanylate cyclase activity;
CL2435.Contig1_All	1425	12	194	3.968271216	2.08E-39	Up	1.35E-41	CAD38121.1/3.0e-209/keratin type I, partial [Acipenser baerii]	AJ493258.1/0.0/Acipenser baeri partial mRNA for keratin type I (krt13 gene)	sp|Q8JFQ6|K1C13_ONCMY/4.3e-133/Keratin, type I cytoskeletal 13 OS=Oncorhynchus mykiss GN=krt13 PE=2 SV=1	srx:107727715/1.7e-131/keratin, type I cytoskeletal 13-like; K07604 type I keratin, acidic	Hs15431310/2.3e-120/[Z] LSE0592 H Keratins	PF00038/1.7E-107/Intermediate filament protein	cellular_component:GO:0005882//intermediate filament;molecular_function:GO:0005198//structural molecule activity;
Unigene20284_All	2883	0	206	8.639821402	2.71E-39	Up	1.76E-41	XP_012248880.1/1.0e-54/PREDICTED: cAMP-binding protein 2-like [Bombus impatiens]	NA	sp|P34122|CAP2_DICDI/9.0e-45/cAMP-binding protein 2 OS=Dictyostelium discoideum GN=capB PE=1 SV=2	NA	NA	PF03741/8.3E-52/Integral membrane protein TerC family	biological_process:GO:0006950//response to stress;
Unigene25699_All	853	538	192	-1.533178987	3.46E-39	Down	2.26E-41	XP_014058161.1/4.5e-19/PREDICTED: guanine nucleotide-binding protein G(I)/G(S)/G(O) subunit gamma-12-like [Salmo salar] >XP_014058163.1 PREDICTED: guanine nucleotide-binding protein G(I)/G(S)/G(O) subunit gamma-12-like [Salmo salar] >XP_014058281.1 PREDICTED: guanine nucleotide-binding protein G(I)/G(S)/G(O) subunit gamma-12-like [Salmo salar]	XM_017720252.1/0.0/PREDICTED: Pygocentrus nattereri guanine nucleotide-binding protein G(I)/G(S)/G(O) subunit gamma-7-like (LOC108441001), mRNA	sp|Q9DAS9|GBG12_MOUSE/6.6e-20/Guanine nucleotide-binding protein G(I)/G(S)/G(O) subunit gamma-12 OS=Mus musculus GN=Gng12 PE=1 SV=3	sasa:106606536/6.0e-20/guanine nucleotide-binding protein G(I)/G(S)/G(O) subunit gamma-12-like; K04347 guanine nucleotide-binding protein G(I)/G(S)/G(O) subunit gamma-12	Hs10047118/1.4e-19/[T] KOG4119 G protein gamma subunit	NA	biological_process:GO:0007186//G-protein coupled receptor signaling pathway;cellular_component:GO:0005834//heterotrimeric G-protein complex;molecular_function:GO:0004871//signal transducer activity;
Unigene21023_All	1943	0	205	8.632800974	3.88E-39	Up	2.55E-41	EST49254.1/4.0e-63/Fructose-1,6-bisphosphate aldolase [Spironucleus salmonicida]	NA	sp|Q54UP4|TALDO_DICDI/2.2e-10/Probable transaldolase OS=Dictyostelium discoideum GN=tal PE=3 SV=1	obi:106873732/9.8e-10/transaldolase-like; K00616 transaldolase [EC:2.2.1.2]	At1g18270_2/5.2e-22/[G] KOG4153 Fructose 1,6-bisphosphate aldolase	PS00602/-/Fructose-bisphosphate aldolase class-II signature 1.	NA
CL5442.Contig2_All	665	156	498	1.627920588	2.61E-38	Up	1.73E-40	XP_006641582.2/4.9e-37/PREDICTED: agouti-related protein-like [Lepisosteus oculatus]	XM_022211171.1/0.0/PREDICTED: Acanthochromis polyacanthus agouti-related protein-like (LOC110963019), mRNA	sp|P56413|AGRP_BOVIN/5.7e-19/Agouti-related protein OS=Bos taurus GN=AGRP PE=2 SV=1	asn:102377898/1.7e-33/AGRP; agouti related neuropeptide; K05231 agouti related protein	Hs4501995/2.7e-18/[T] LSE2922 H Antagonist of melanocortin receptor implicated in weight regulation, mouse Agouti protein	SM00792/7.4E-25/Agouti protein	biological_process:GO:0009755//hormone-mediated signaling pathway;cellular_component:GO:0005576//extracellular region;molecular_function:GO:0005102//receptor binding;
Unigene16003_All	433	81	355	2.085146086	3.08E-38	Up	2.04E-40	XP_015274045.1/1.1e-16/PREDICTED: galanin peptides-like [Gekko japonicus]	NA	sp|Q9W6M9|GALA_COTJA/1.4e-10/Galanin peptides OS=Coturnix japonica GN=GAL PE=3 SV=2	gja:107116613/1.4e-17/galanin peptides-like; K05244 galanin	NA	PF01296/1.4E-8/Galanin	biological_process:GO:0007218//neuropeptide signaling pathway;cellular_component:GO:0030141//secretory granule;GO:0005615//extracellular space;GO:0005576//extracellular region;molecular_function:GO:0005184//neuropeptide hormone activity;GO:0031763//galanin receptor binding;GO:0005179//hormone activity;
CL12401.Contig3_All	2001	107.76	408.06	1.874280417	3.30E-38	Up	2.20E-40	XP_018602308.1/7.3e-60/PREDICTED: H-2 class II histocompatibility antigen, A-R alpha chain-like [Scleropages formosus]	NA	sp|P04227|HA2Q_MOUSE/8.7e-39/H-2 class II histocompatibility antigen, A-Q alpha chain (Fragment) OS=Mus musculus GN=H2-Aa PE=1 SV=1	sfm:108931171/9.6e-61/H-2 class II histocompatibility antigen, A-R alpha chain-like; K06752 major histocompatibility complex, class II	Hs9506781/1.9e-35/[V] LSE0194 H Major histocompatibility complex, class II	SM00920/2.1E-9/Class II histocompatibility antigen, alpha domain	biological_process:GO:0019882//antigen processing and presentation;GO:0006955//immune response;cellular_component:GO:0042613//MHC class II protein complex;GO:0016021//integral component of membrane;
Unigene31318_All	2116	0	199	8.589945495	3.55E-38	Up	2.38E-40	XP_005978134.1/4.9e-131/PREDICTED: succinyl-CoA ligase [GDP-forming] subunit beta, mitochondrial-like [Pantholops hodgsonii]	XM_020027912.1/0.0/PREDICTED: Camponotus floridanus succinate--CoA ligase [ADP-forming] subunit beta, mitochondrial (LOC105252479), transcript variant X2, mRNA	sp|Q55AI5|SUCB1_DICDI/8.5e-109/Succinate--CoA ligase [ADP-forming] subunit beta, mitochondrial OS=Dictyostelium discoideum GN=scsC PE=3 SV=1	phd:102320684/7.4e-120/succinyl-CoA ligase [ADP-forming] subunit beta, mitochondrial-like; K14067 malate-CoA ligase subunit beta [EC:6.2.1.9]	At5g08300/4.0e-108/[C] KOG1255 Succinyl-CoA synthetase, alpha subunit	PS50975/12.008/ATP-grasp fold profile.	NA
CL5880.Contig6_All	2123	257.04	667.99	1.331154494	4.39E-38	Up	2.94E-40	KFD57545.1/1.7e-11/hypothetical protein M513_01648 [Trichuris suis]	LN590699.1/0.0/Cyprinus carpio genome assembly common carp genome, scaffold: LG22, chromosome: 22	sp|C6KSS5|LRR2_PLAF7/1.8e-10/Protein PFF0380w OS=Plasmodium falciparum (isolate 3D7) GN=PFF0380w PE=1 SV=1	NA	7296519/1.6e-08/[L] KOG2401 Predicted MutS-related protein involved in mismatch repair	NA	NA
Unigene6711_All	1060	648.05	268.02	-1.320443593	1.08E-37	Down	7.37E-40	NA	LN596723.1/0.0/Cyprinus carpio genome assembly common carp genome ,scaffold 000001121	NA	NA	NA	NA	NA
CL5522.Contig1_All	4414	877.28	426.36	-1.087644409	1.58E-37	Down	1.08E-39	XP_020661069.1/1.6e-35/myc box-dependent-interacting protein 1 isoform X8 [Pogona vitticeps]	NA	sp|O00499|BIN1_HUMAN/2.7e-32/Myc box-dependent-interacting protein 1 OS=Homo sapiens GN=BIN1 PE=1 SV=1	pvt:110085312/1.1e-35/BIN1; myc box-dependent-interacting protein 1 isoform X1; K12562 amphiphysin	Hs21536415/2.0e-32/[U] KOG3771 Amphiphysin	PTHR10663/4.7E-25/--	NA
CL3807.Contig5_All	838	132.19	450.24	1.721402065	1.69E-37	Up	1.16E-39	ACV87432.1/8.2e-98/MHC class Ia chain, partial [Acipenser sinensis]	GQ485577.1/0.0/Acipenser sinensis MHC class Ia chain (Acsi-UBA) mRNA, Acsi-UBA*06 allele, partial cds	sp|P15979|HA1F_CHICK/1.0e-41/Class I histocompatibility antigen, F10 alpha chain OS=Gallus gallus PE=2 SV=1	sgh:107575755/3.6e-62/BOLA class I histocompatibility antigen, alpha chain BL3-7-like isoform X1; K06751 major histocompatibility complex, class I	Hs4504417/1.3e-38/[V] LSE0194 H Major histocompatibility complex, class II	PTHR16675/8.0E-99/--	NA
CL2359.Contig4_All	6057	483.96	165.38	-1.595782162	2.28E-37	Down	1.56E-39	XP_014266220.1/0.0e+00/PREDICTED: uncharacterized protein LOC106675657 [Maylandia zebra]	BX571981.5/0.0/Zebrafish DNA sequence from clone DKEY-31J3 in linkage group 14, complete sequence	sp|P10394|POL4_DROME/9.9e-94/Retrovirus-related Pol polyprotein from transposon 412 OS=Drosophila melanogaster GN=POL PE=3 SV=1	mze:101472134/2.8e-87/extracellular calcium-sensing receptor-like; K04612 calcium-sensing receptor	7292616/2.9e-71/[R] KOG0017 FOG: Transposon-encoded proteins with TYA, reverse transcriptase, integrase domains in various combinations	PTHR24559:SF193/0.0/--	biological_process:GO:0015074//DNA integration;molecular_function:GO:0003676//nucleic acid binding;
CL11279.Contig3_All	3978	434.12	136.08	-1.720317968	2.60E-37	Down	1.79E-39	XP_006629711.1/0.0e+00/PREDICTED: NACHT and WD repeat domain-containing protein 2 isoform X1 [Lepisosteus oculatus] >XP_015200347.1 PREDICTED: NACHT and WD repeat domain-containing protein 2 isoform X1 [Lepisosteus oculatus]	JQ929568.1/0.0/Acipenser sinensis KIAA1239 gene, partial cds	sp|Q9ULI1|NWD2_HUMAN/0.0e+00/NACHT and WD repeat domain-containing protein 2 OS=Homo sapiens GN=NWD2 PE=2 SV=3	xma:106699924/2.2e-48/uncharacterized LOC106699924; K10615 E3 ubiquitin-protein ligase HERC4 [EC:2.3.2.26]	Hs22040910/0.0e+00/[R] KOG3602 WD40 repeat-containing protein	PTHR19857:SF18/0.0/--	NA
CL7035.Contig2_All	3870	44.08	269.91	2.567603175	2.66E-37	Up	1.84E-39	NA	LN598336.1/0.0/Cyprinus carpio genome assembly common carp genome ,scaffold 000001105	NA	NA	NA	NA	NA
CL436.Contig13_All	2718	192.7	553.41	1.475313017	7.16E-37	Up	5.02E-39	XP_006627134.1/6.6e-189/PREDICTED: calcium/calmodulin-dependent protein kinase type IV [Lepisosteus oculatus] >XP_015194114.1 PREDICTED: calcium/calmodulin-dependent protein kinase type IV [Lepisosteus oculatus]	XM_015338628.1/0.0/PREDICTED: Lepisosteus oculatus calcium/calmodulin-dependent protein kinase IV (camk4), transcript variant X1, mRNA	sp|Q16566|KCC4_HUMAN/1.5e-166/Calcium/calmodulin-dependent protein kinase type IV OS=Homo sapiens GN=CAMK4 PE=1 SV=1	sfm:108925114/4.6e-183/camk4; calcium/calmodulin-dependent protein kinase type IV; K05869 calcium/calmodulin-dependent protein kinase IV [EC:2.7.11.17]	Hs4502557/1.1e-166/[T] KOG0032 Ca2+/calmodulin-dependent protein kinase, EF-Hand protein superfamily	PS00108/-/Serine/Threonine protein kinases active-site signature.	biological_process:GO:0060216//definitive hemopoiesis;cellular_component:GO:0005634//nucleus;GO:0005829//cytosol;molecular_function:GO:0004674//protein serine/threonine kinase activity;GO:0005524//ATP binding;
CL1711.Contig1_All	701	454	962	1.036665471	7.61E-37	Up	5.36E-39	NP_001297838.1/1.2e-36/protein S100-A1 [Esox lucius] >ACO13317.1 S100-A1 [Esox lucius]	NA	sp|P35467|S10A1_RAT/7.3e-25/Protein S100-A1 OS=Rattus norvegicus GN=S100a1 PE=1 SV=3	ncc:104953684/5.4e-35/protein S100-A1-like; K17274 calpactin-1 light chain	Hs5454032/1.2e-24/[T] LSE0196 H S100 EF-hand calcium-binding protein	NA	biological_process:GO:0042127//regulation of cell proliferation;molecular_function:GO:0005509//calcium ion binding;GO:0048306//calcium-dependent protein binding;
CL9998.Contig2_All	2351	334.25	779.74	1.17538646	1.37E-36	Up	9.73E-39	XP_005990551.1/6.2e-252/PREDICTED: tryptophan 5-hydroxylase 1 [Latimeria chalumnae]	XM_006642695.2/0.0/PREDICTED: Lepisosteus oculatus tryptophan hydroxylase 1 (tph1), transcript variant X5, mRNA	sp|Q92142|TPH_XENLA/8.5e-243/Tryptophan 5-hydroxylase OS=Xenopus laevis GN=tph PE=2 SV=1	lcm:102362567/8.2e-253/TPH1; tryptophan hydroxylase 1; K00502 tryptophan 5-monooxygenase [EC:1.14.16.4]	Hs4759248/3.5e-222/[E] KOG3820 Aromatic amino acid hydroxylase	PS51671/12.084/ACT domain profile.	NA
Unigene19959_All	3767	0	189	8.515563299	1.43E-36	Up	1.02E-38	XP_001749244.1/4.5e-119/hypothetical protein [Monosiga brevicollis MX1] >EDQ86050.1 predicted protein [Monosiga brevicollis MX1]	NA	sp|Q3ZCF5|OAT_BOVIN/7.2e-111/Ornithine aminotransferase, mitochondrial OS=Bos taurus GN=OAT PE=2 SV=1	epa:110247070/6.4e-114/ornithine aminotransferase, mitochondrial-like; K00819 ornithine--oxo-acid transaminase [EC:2.6.1.13]	At5g46180/2.1e-115/[E] KOG1402 Ornithine aminotransferase	PS00218/-/Amino acid permeases signature.	molecular_function:GO:0004587//ornithine-oxo-acid transaminase activity;GO:0042802//identical protein binding;GO:0030170//pyridoxal phosphate binding;
Unigene16927_All	3174	0	187	8.500215335	3.02E-36	Up	2.17E-38	ELU03952.1/5.0e-55/hypothetical protein CAPTEDRAFT_195629 [Capitella teleta]	NA	NA	NA	NA	PF02378/8.4E-82/Phosphotransferase system, EIIC	NA
CL1097.Contig4_All	1417	653.55	278.32	-1.278232155	3.74E-36	Down	2.70E-38	XP_006634445.1/3.6e-61/PREDICTED: neuritin [Lepisosteus oculatus]	XM_019542887.1/0.0/PREDICTED: Crocodylus porosus neuritin 1 (NRN1), mRNA	sp|Q6DGP8|NRN1_DANRE/7.5e-61/Neuritin OS=Danio rerio GN=nrn1 PE=2 SV=1	lcm:102355909/3.8e-19/breast cancer anti-estrogen resistance protein 1-like; K05726 breast cancer anti-estrogen resistance 1	NA	PF15056/5.6E-40/Neuritin protein family	biological_process:GO:0007399//nervous system development;cellular_component:GO:0016021//integral component of membrane;
Unigene82133_All	959	410	126	-1.748879301	4.55E-36	Down	3.31E-38	XP_005496445.1/1.6e-17/PREDICTED: guanine nucleotide-binding protein G(I)/G(S)/G(O) subunit gamma-12 [Zonotrichia albicollis] >XP_005429594.1 PREDICTED: guanine nucleotide-binding protein G(I)/G(S)/G(O) subunit gamma-12 [Geospiza fortis] >XP_009087042.1 PREDICTED: guanine nucleotide-binding protein G(I)/G(S)/G(O) subunit gamma-12 [Serinus canaria] >XP_018768095.1 PREDICTED: guanine nucleotide-bin…	XM_017720252.1/0.0/PREDICTED: Pygocentrus nattereri guanine nucleotide-binding protein G(I)/G(S)/G(O) subunit gamma-7-like (LOC108441001), mRNA	sp|Q9DAS9|GBG12_MOUSE/9.7e-20/Guanine nucleotide-binding protein G(I)/G(S)/G(O) subunit gamma-12 OS=Mus musculus GN=Gng12 PE=1 SV=3	sasa:106606536/1.4e-20/guanine nucleotide-binding protein G(I)/G(S)/G(O) subunit gamma-12-like; K04347 guanine nucleotide-binding protein G(I)/G(S)/G(O) subunit gamma-12	Hs10047118/2.0e-19/[T] KOG4119 G protein gamma subunit	NA	biological_process:GO:0007186//G-protein coupled receptor signaling pathway;cellular_component:GO:0070062//extracellular exosome;GO:0005834//heterotrimeric G-protein complex;molecular_function:GO:0030165//PDZ domain binding;GO:0004871//signal transducer activity;
CL13143.Contig1_All	3254	627.83	262.4	-1.305285373	6.97E-36	Down	5.13E-38	NA	NA	NA	NA	NA	NA	NA
CL875.Contig15_All	2274	757.63	350.74	-1.157770612	7.43E-36	Down	5.48E-38	NA	NA	NA	NA	NA	NA	NA
CL5880.Contig11_All	3063	923.28	469.23	-1.023152106	9.32E-36	Down	6.94E-38	XP_015192157.1/1.6e-252/PREDICTED: myotubularin-related protein 11 isoform X1 [Lepisosteus oculatus]	XM_015336671.1/0.0/PREDICTED: Lepisosteus oculatus myotubularin related protein 11 (mtmr11), transcript variant X1, mRNA	sp|Q3V1L6|MTMRB_MOUSE/2.1e-116/Myotubularin-related protein 11 OS=Mus musculus GN=Mtmr11 PE=2 SV=1	sasa:106605290/1.3e-237/myotubularin-related protein 11-like; K18085 myotubularin-related protein 10/11/12	Hs8923297/1.6e-81/[R] KOG1089 Myotubularin-related phosphatidylinositol 3-phosphate 3-phosphatase MTM6	PS51339/74.708/Myotubularin phosphatase domain.	NA
Unigene6559_All	2830	332	85	-2.01232762	2.65E-35	Down	2.01E-37	XP_016398095.1/4.4e-135/PREDICTED: cGMP-dependent protein kinase 1-like [Sinocyclocheilus rhinocerous]	XM_017462232.1/0.0/PREDICTED: Ictalurus punctatus cGMP-dependent protein kinase 1-like (LOC108261320), transcript variant X2, mRNA	sp|P0C605|KGP1_MOUSE/1.5e-92/cGMP-dependent protein kinase 1 OS=Mus musculus GN=Prkg1 PE=1 SV=1	srx:107731507/5.8e-136/cGMP-dependent protein kinase 1-like; K19477 cGMP-dependent protein kinase 2 [EC:2.7.11.12]	Hs10835242/1.4e-92/[T] KOG0614 cGMP-dependent protein kinase	PTHR24353/4.3E-210/--	molecular_function:GO:0005524//ATP binding;GO:0004692//cGMP-dependent protein kinase activity;GO:0030553//cGMP binding;
CL4066.Contig3_All	2873	170.53	505.65	1.521434439	2.82E-35	Up	2.14E-37	XP_006642122.1/2.1e-262/PREDICTED: uncharacterized protein LOC102688208 isoform X1 [Lepisosteus oculatus]	XM_020459652.1/0.0/PREDICTED: Oncorhynchus kisutch uncharacterized LOC109869473 (LOC109869473), mRNA	sp|P18910|ANPRA_RAT/1.5e-79/Atrial natriuretic peptide receptor 1 OS=Rattus norvegicus GN=Npr1 PE=1 SV=1	zne:110827775/1.2e-80/atrial natriuretic peptide receptor 1-like isoform X1; K12323 atrial natriuretic peptide receptor A [EC:4.6.1.2]	Hs4505435/1.5e-78/[T] KOG1023 Natriuretic peptide receptor, guanylate cyclase	PTHR11920/1.4E-150/--	biological_process:GO:0009190//cyclic nucleotide biosynthetic process;GO:0035556//intracellular signal transduction;cellular_component:GO:0005622//intracellular;GO:0016021//integral component of membrane;molecular_function:GO:0016849//phosphorus-oxygen lyase activity;GO:0000166//nucleotide binding;GO:0004383//guanylate cyclase activity;
CL14887.Contig4_All	5833	927	475.17	-1.01080471	3.42E-35	Down	2.60E-37	XP_015207533.1/3.2e-124/PREDICTED: branched-chain-amino-acid aminotransferase, cytosolic isoform X1 [Lepisosteus oculatus]	XM_006633184.2/0.0/PREDICTED: Lepisosteus oculatus branched chain amino-acid transaminase 1, cytosolic (bcat1), transcript variant X2, mRNA	sp|P54687|BCAT1_HUMAN/1.2e-112/Branched-chain-amino-acid aminotransferase, cytosolic OS=Homo sapiens GN=BCAT1 PE=1 SV=3	cmy:102938368/5.4e-120/BCAT1; branched chain amino acid transaminase 1; K00826 branched-chain amino acid aminotransferase [EC:2.6.1.42]	Hs17474371/8.7e-113/[E] KOG0975 Branched chain aminotransferase BCAT1, pyridoxal phosphate enzymes type IV superfamily	PF01063/2.4E-16/Amino-transferase class IV	NA
Unigene21018_All	1689	0	179	8.437136652	5.97E-35	Up	4.57E-37	XP_001619510.1/5.1e-123/hypothetical protein NEMVEDRAFT_v1g224114 [Nematostella vectensis] >EDO27410.1 predicted protein [Nematostella vectensis]	NA	sp|Q8IDX6|RBP2A_PLAF7/2.3e-08/Reticulocyte-binding protein 2 homolog a OS=Plasmodium falciparum (isolate 3D7) GN=PF13_0198 PE=1 SV=1	sgh:107563278/1.9e-09/LOW QUALITY PROTEIN: nuclear anchorage protein 1-like; K20478 golgin subfamily B member 1	7296430/1.9e-07/[TV] KOG4297 C-type lectin	PF01966/5.0E-19/HD domain	biological_process:GO:0006402//mRNA catabolic process;cellular_component:GO:0016021//integral component of membrane;molecular_function:GO:0003723//RNA binding;
CL3710.Contig3_All	945	122.76	418.51	1.722742419	6.52E-35	Up	5.00E-37	OCT74131.1/4.7e-09/hypothetical protein XELAEV_18033097mg [Xenopus laevis]	NA	sp|Q6UXQ4|CB066_HUMAN/7.8e-06/Uncharacterized protein C2orf66 OS=Homo sapiens GN=C2orf66 PE=3 SV=1	NA	NA	PF15846/3.9E-13/Domain of unknown function (DUF4720)	NA
CL1097.Contig5_All	1483	763	360	-1.130365276	9.39E-35	Down	7.22E-37	XP_010899235.1/1.4e-52/PREDICTED: neuritin [Esox lucius]	XM_005305975.2/0.0/PREDICTED: Chrysemys picta bellii neuritin 1 (NRN1), mRNA	sp|Q6DGP8|NRN1_DANRE/3.0e-52/Neuritin OS=Danio rerio GN=nrn1 PE=2 SV=1	lcm:102355909/4.0e-19/breast cancer anti-estrogen resistance protein 1-like; K05726 breast cancer anti-estrogen resistance 1	NA	PTHR15902:SF1/1.2E-70/--	biological_process:GO:0007399//nervous system development;cellular_component:GO:0016021//integral component of membrane;
CL349.Contig2_All	1470	3	151	5.606763113	1.00E-34	Up	7.76E-37	CBY13234.1/4.0e-15/unnamed protein product, partial [Oikopleura dioica]	LM523522.1/0.0/Parastrongyloides trichosuri genome assembly P_trichosuri_KNP ,scaffold PTRK_contig0000165	NA	NA	NA	NA	NA
CL78.Contig51_All	3274	133.76	437.43	1.66272629	1.04E-34	Up	8.07E-37	XP_005925354.1/9.4e-182/PREDICTED: epsin-1-like isoform X1 [Haplochromis burtoni] >XP_005925355.1 PREDICTED: epsin-1-like isoform X1 [Haplochromis burtoni] >XP_005925356.1 PREDICTED: epsin-1-like isoform X1 [Haplochromis burtoni] >XP_005925357.1 PREDICTED: epsin-1-like isoform X1 [Haplochromis burtoni]	XM_010991507.1/0.0/PREDICTED: Camelus dromedarius epsin 1 (EPN1), transcript variant X2, mRNA	sp|O88339|EPN1_RAT/1.2e-157/Epsin-1 OS=Rattus norvegicus GN=Epn1 PE=1 SV=1	bpec:110163001/1.2e-177/epn1; epsin-1 isoform X1; K12471 epsin	Hs7019369/3.7e-145/[F] KOG2056 Equilibrative nucleoside transporter protein	PTHR12276:SF48/1.0E-228/--	NA
Unigene3986_All	2039	228	36	-2.709644138	1.59E-34	Down	1.24E-36	XP_003279914.1/2.5e-23/PREDICTED: glucose-induced degradation protein 4 homolog [Nomascus leucogenys]	XM_017460628.1/0.0/PREDICTED: Ictalurus punctatus GID complex subunit 4 homolog (gid4), mRNA	sp|Q8IVV7|GID4_HUMAN/5.6e-25/Glucose-induced degradation protein 4 homolog OS=Homo sapiens GN=GID4 PE=2 SV=1	NA	Hs21362076/1.2e-24/[U] KOG4635 Vacuolar import and degradation protein	PTHR15898/5.0E-14/--	NA
Unigene18312_All	2054	0	176	8.412752493	1.85E-34	Up	1.45E-36	XP_007467670.1/1.3e-176/PREDICTED: chaperonin CPN60-1, mitochondrial-like, partial [Lipotes vexillifer]	NA	sp|O02649|CH60_DROME/3.8e-162/60 kDa heat shock protein, mitochondrial OS=Drosophila melanogaster GN=Hsp60 PE=1 SV=3	dpo:Dpse_GA22684/5.8e-162/uncharacterized protein; K04077 chaperonin GroEL	7292599/2.7e-162/[O] KOG0356 Mitochondrial chaperonin, Cpn60/Hsp60p	PTHR11353/1.8E-258/--	NA
Unigene13875_All	2637	0	174	8.396264371	3.93E-34	Up	3.12E-36	CDW60172.1/8.4e-72/DUF161 and Ldh 1 N and DUF2179 and Ldh 1 C domain containing protein [Trichuris trichiura]	NA	sp|Q95028|LDH_DROME/1.1e-62/L-lactate dehydrogenase OS=Drosophila melanogaster GN=ImpL3 PE=2 SV=1	pxy:105389670/4.5e-66/L-lactate dehydrogenase; K00016 L-lactate dehydrogenase [EC:1.1.1.27]	SPAC186.08c/2.1e-74/[C] KOG1495 Lactate dehydrogenase	PF02652/5.9E-217/L-lactate permease	NA
Unigene37768_All	1907	284	683	1.219315524	5.48E-34	Up	4.36E-36	XP_006632247.1/2.3e-132/PREDICTED: homeobox protein SIX6 [Lepisosteus oculatus] >XP_015206118.1 PREDICTED: homeobox protein SIX6 [Lepisosteus oculatus] >XP_015206119.1 PREDICTED: homeobox protein SIX6 [Lepisosteus oculatus] >XP_015206120.1 PREDICTED: homeobox protein SIX6 [Lepisosteus oculatus]	XM_006632184.2/0.0/PREDICTED: Lepisosteus oculatus SIX homeobox 6 (six6), transcript variant X4, mRNA	sp|O93307|SIX6_CHICK/3.3e-128/Homeobox protein SIX6 OS=Gallus gallus GN=SIX6 PE=2 SV=1	lcm:102350831/7.6e-132/SIX6; SIX homeobox 6; K19473 homeobox protein SIX3/6	Hs6677979/1.0e-126/[K] KOG0775 Transcription factor SIX and related HOX domain proteins	PTHR10390:SF12/4.1E-195/--	biological_process:GO:0003407//neural retina development;cellular_component:GO:0005634//nucleus;molecular_function:GO:0000981//RNA polymerase II transcription factor activity, sequence-specific DNA binding;GO:0003677//DNA binding;
Unigene15054_All	692	0	172	8.379585629	8.45E-34	Up	6.75E-36	XP_018028808.1/6.7e-21/PREDICTED: uncharacterized protein YqeY-like [Hyalella azteca]	NA	NA	NA	NA	PF09424/9.1E-54/Yqey-like protein	molecular_function:GO:0016884//carbon-nitrogen ligase activity, with glutamine as amido-N-donor;
CL9594.Contig2_All	1806	586.73	245.49	-1.303711628	1.76E-33	Down	1.41E-35	XP_006629834.1/8.1e-159/PREDICTED: pituitary homeobox 2 isoform X2 [Lepisosteus oculatus]	XM_005997321.2/0.0/PREDICTED: Latimeria chalumnae paired-like homeodomain 2 (PITX2), transcript variant X3, mRNA	sp|Q9W5Z2|PITX2_DANRE/1.5e-154/Pituitary homeobox 2 OS=Danio rerio GN=pitx2 PE=2 SV=1	lco:104917920/4.7e-155/pitx2; paired like homeodomain 2; K04686 paired-like homeodomain transcription factor 2	Hs21361183/5.2e-149/[K] KOG0486 Transcription factor PTX1, contains HOX domain	PTHR24329:SF254/1.0E-212/--	biological_process:GO:0048382//mesendoderm development;GO:0021501//prechordal plate formation;GO:0043114//regulation of vascular permeability;GO:0060971//embryonic heart tube left/right pattern formation;GO:0035462//determination of left/right asymmetry in diencephalon;GO:0042476//odontogenesis;GO:0048384//retinoic acid receptor signaling pathway;GO:0071907//determination of digestive tract left/…
CL7089.Contig2_All	6933	111.61	389.34	1.755885152	2.34E-33	Up	1.88E-35	XP_015203956.1/0.0e+00/PREDICTED: collagen alpha-1(XVI) chain isoform X5 [Lepisosteus oculatus]	XM_015348468.1/0.0/PREDICTED: Lepisosteus oculatus collagen, type XVI, alpha 1 (col16a1), transcript variant X3, mRNA	sp|Q07092|COGA1_HUMAN/0.0e+00/Collagen alpha-1(XVI) chain OS=Homo sapiens GN=COL16A1 PE=1 SV=2	ggo:101125599/3.8e-311/COL22A1; collagen type XXII alpha 1 chain; K16630 collagen, type XXII, alpha	Hs18641352/0.0e+00/[W] KOG3544 Collagens (type IV and type XIII), and related proteins	SM00210/3.9E-51/Thrombospondin N-terminal -like domains.	NA
Unigene11240_All	1993	0	169	8.354200311	2.68E-33	Up	2.16E-35	XP_015608894.1/1.2e-147/PREDICTED: phosphoenolpyruvate-protein phosphotransferase-like [Cephus cinctus]	NA	sp|P37213|PPDK_ENTHI/4.1e-20/Pyruvate, phosphate dikinase OS=Entamoeba histolytica GN=PPDK PE=3 SV=1	NA	NA	PTHR22931/6.7E-215/--	NA
CL10643.Contig2_All	1227	13.17	171.44	3.655697379	5.81E-33	Up	4.76E-35	XP_019677006.1/1.2e-09/PREDICTED: circumsporozoite protein-like [Felis catus]	BX323030.5/0.0/Zebrafish DNA sequence from clone DKEYP-77D7 in linkage group 3, complete sequence	sp|Q17RH7|TPRXL_HUMAN/4.6e-06/Putative protein TPRXL OS=Homo sapiens GN=TPRXL PE=5 SV=2	ssc:110259210/6.4e-07/MUC5AC; LOW QUALITY PROTEIN: mucin-5AC; K21125 mucin-5AC	SPAPB1E7.04c/4.3e-06/[M] KOG4701 Chitinase	NA	NA
CL11279.Contig2_All	4203	488.32	183.94	-1.455270747	6.02E-33	Down	4.93E-35	XP_006004061.1/0.0e+00/PREDICTED: NACHT and WD repeat domain-containing protein 2 [Latimeria chalumnae]	JQ929568.1/0.0/Acipenser sinensis KIAA1239 gene, partial cds	sp|Q9ULI1|NWD2_HUMAN/0.0e+00/NACHT and WD repeat domain-containing protein 2 OS=Homo sapiens GN=NWD2 PE=2 SV=3	xma:106699924/5.2e-48/uncharacterized LOC106699924; K10615 E3 ubiquitin-protein ligase HERC4 [EC:2.3.2.26]	Hs22040910/0.0e+00/[R] KOG3602 WD40 repeat-containing protein	PS50294/9.942/Trp-Asp (WD) repeats circular profile.	NA
Unigene33326_All	3410	109	382	1.762565378	6.61E-33	Up	5.43E-35	XP_015222866.1/0.0e+00/PREDICTED: T-box transcription factor TBX2 isoform X2 [Lepisosteus oculatus]	XM_020508029.1/0.0/PREDICTED: Oncorhynchus kisutch T-box transcription factor TBX2b-like (LOC109909107), transcript variant X3, mRNA	sp|Q7ZTU9|TBX2_DANRE/0.0e+00/T-box transcription factor TBX2b OS=Danio rerio GN=tbx2b PE=1 SV=4	sfm:108932121/0.0e+00/tbx2; T-box transcription factor TBX2; K10176 T-box protein 2	Hs18104954/4.0e-267/[K] KOG3585 TBX2 and related T-box transcription factors	PR00937/2.3E-44/T-Box domain signature	biological_process:GO:0006351//transcription, DNA-templated;cellular_component:GO:0005634//nucleus;molecular_function:GO:0003677//DNA binding;GO:0003700//DNA binding transcription factor activity;
Unigene10300_All	2720	401	850	1.037181479	1.34E-32	Up	1.10E-34	XP_006637362.1/5.8e-92/PREDICTED: transmembrane protein 114 [Lepisosteus oculatus]	KY496664.1/0.0/Acipenser stellatus microsatellite Ast43 sequence	sp|B3SHH9|TM114_HUMAN/9.7e-65/Transmembrane protein 114 OS=Homo sapiens GN=TMEM114 PE=2 SV=2	sgh:107556596/9.8e-24/NACHT, LRR and PYD domains-containing protein 12-like; K20865 NACHT, LRR and PYD domains-containing protein 12	NA	NA	cellular_component:GO:0016021//integral component of membrane;
Unigene62_All	5225	765.79	373.79	-1.081399973	1.77E-32	Down	1.47E-34	XP_015210925.1/1.1e-192/PREDICTED: BMP/retinoic acid-inducible neural-specific protein 3 [Lepisosteus oculatus]	XM_015355439.1/0.0/PREDICTED: Lepisosteus oculatus bone morphogenetic protein/retinoic acid inducible neural-specific 3 (brinp3), mRNA	sp|Q76B58|BRNP3_HUMAN/1.5e-183/BMP/retinoic acid-inducible neural-specific protein 3 OS=Homo sapiens GN=BRINP3 PE=1 SV=1	ncc:104957379/2.2e-08/mediator of RNA polymerase II transcription subunit 13-like; K15164 mediator of RNA polymerase II transcription subunit 13	NA	PTHR15564/8.2E-301/--	NA
Unigene11236_All	2165	0	164	8.310872879	1.81E-32	Up	1.51E-34	AHZ59608.1/2.0e-180/clan MA family M41 FtsH endopeptidase-like metallopeptidase [Trichomonas vaginalis] >AHZ59609.1 clan MA family M41 FtsH endopeptidase-like metallopeptidase [Trichomonas vaginalis] >AHZ59610.1 clan MA family M41 FtsH endopeptidase-like metallopeptidase [Trichomonas vaginalis]	NA	sp|Q9Y4W6|AFG32_HUMAN/5.6e-132/AFG3-like protein 2 OS=Homo sapiens GN=AFG3L2 PE=1 SV=2	npr:108787333/3.0e-132/AFG3L2; AFG3-like protein 2; K08956 AFG3 family protein [EC:3.4.24.-]	At5g42270/1.9e-153/[O] KOG0731 AAA+-type ATPase containing the peptidase M41 domain	PF00004/9.3E-45/ATPase family associated with various cellular activities (AAA)	NA
CL13475.Contig2_All	1461	8.92	156.07	4.082326601	2.80E-32	Up	2.35E-34	XP_015193537.1/1.5e-41/PREDICTED: uncharacterized protein C11orf96 homolog [Lepisosteus oculatus]	NA	sp|A8IHN8|CK096_RAT/1.9e-27/Uncharacterized protein C11orf96 homolog OS=Rattus norvegicus GN=Ag2 PE=1 SV=1	NA	NA	NA	NA
CL1639.Contig3_All	2631	419.9	874.1	1.011073425	3.74E-32	Up	3.17E-34	XP_015218355.1/1.1e-151/PREDICTED: O-acetyl-ADP-ribose deacetylase MACROD2 isoform X1 [Lepisosteus oculatus]	XM_015362869.1/0.0/PREDICTED: Lepisosteus oculatus MACRO domain containing 2 (macrod2), transcript variant X1, mRNA	sp|A1Z1Q3|MACD2_HUMAN/2.1e-101/O-acetyl-ADP-ribose deacetylase MACROD2 OS=Homo sapiens GN=MACROD2 PE=1 SV=1	myi:110466481/2.0e-21/poly [ADP-ribose] polymerase 14-like isoform X1; K15261 poly [ADP-ribose] polymerase 10/14/15 [EC:2.4.2.30]	Hs13569840/5.2e-65/[BK] KOG2633 Hismacro and SEC14 domain-containing proteins	PS51154/32.22/Macro domain profile.	NA
CL363.Contig4_All	2592	385.31	822.89	1.048000837	4.15E-32	Up	3.53E-34	XP_020654504.1/4.2e-217/splicing factor U2AF 65 kDa subunit [Pogona vitticeps]	XM_014201793.1/0.0/PREDICTED: Salmo salar splicing factor U2AF 65 kDa subunit-like (LOC106605827), transcript variant X4, mRNA	sp|P26369|U2AF2_MOUSE/3.3e-216/Splicing factor U2AF 65 kDa subunit OS=Mus musculus GN=U2af2 PE=1 SV=3	pvt:110081811/5.5e-218/U2AF2; splicing factor U2AF 65 kDa subunit; K12837 splicing factor U2AF 65 kDa subunit	Hs6005926/2.4e-216/[A] KOG0120 Splicing factor U2AF, large subunit (RRM superfamily)	PS50102/10.053/Eukaryotic RNA Recognition Motif (RRM) profile.	biological_process:GO:0006397//mRNA processing;cellular_component:GO:0005634//nucleus;molecular_function:GO:0003723//RNA binding;
Unigene1814_All	1645	28	208	2.846405671	4.22E-32	Up	3.59E-34	XP_006627202.2/5.0e-139/PREDICTED: retinal homeobox protein Rx [Lepisosteus oculatus]	XM_013922285.2/0.0/PREDICTED: Limulus polyphemus retinal homeobox protein Rx1-like (LOC106462368), mRNA	sp|O42567|RXB_XENLA/1.4e-114/Retinal homeobox protein Rx-B OS=Xenopus laevis GN=rax-b PE=2 SV=2	lcm:102362967/5.1e-116/RAX; retina and anterior neural fold homeobox; K09332 retina and anterior neural fold homeobox protein	Hs7305451/3.6e-88/[R] KOG0490 Transcription factor, contains HOX domain	PF00046/1.9E-23/Homeobox domain	biological_process:GO:0006355//regulation of transcription, DNA-templated;GO:0007275//multicellular organism development;GO:0006351//transcription, DNA-templated;cellular_component:GO:0005634//nucleus;molecular_function:GO:0043565//sequence-specific DNA binding;
CL2408.Contig5_All	1349	157.89	464.38	1.509706913	4.81E-32	Up	4.12E-34	XP_015215457.1/5.2e-70/PREDICTED: histone H1.0 [Lepisosteus oculatus]	NA	sp|Q6NVM0|H10_XENTR/1.3e-65/Histone H1.0 OS=Xenopus tropicalis GN=h1f0 PE=2 SV=1	xtr:407939/2.8e-64/h1f0, H1zero, H5, h10, h1f0-a, h1f0-b, h1fv; H1 histone family member 0; K11275 histone H1/5	Hs4885371/9.5e-55/[B] KOG4012 Histone H1	NA	biological_process:GO:0030261//chromosome condensation;GO:0006334//nucleosome assembly;cellular_component:GO:0005634//nucleus;GO:0000786//nucleosome;molecular_function:GO:0003677//DNA binding;
CL12401.Contig1_All	2291	254.71	622.95	1.243581646	5.51E-32	Up	4.73E-34	XP_018607047.1/2.7e-58/PREDICTED: H-2 class II histocompatibility antigen, A-U alpha chain-like [Scleropages formosus]	NA	sp|P20037|HA2B_RAT/1.0e-38/Rano class II histocompatibility antigen, B alpha chain OS=Rattus norvegicus GN=RT1-Ba PE=3 SV=1	sfm:108934044/3.6e-59/H-2 class II histocompatibility antigen, A-U alpha chain-like; K06752 major histocompatibility complex, class II	Hs18426975/6.4e-35/[V] LSE0194 H Major histocompatibility complex, class II	PF07654/1.7E-24/Immunoglobulin C1-set domain	biological_process:GO:0019882//antigen processing and presentation;GO:0006955//immune response;cellular_component:GO:0042613//MHC class II protein complex;GO:0016021//integral component of membrane;
CL12765.Contig6_All	1219	506.52	199.52	-1.39076499	6.30E-32	Down	5.42E-34	NA	NA	NA	NA	NA	NA	NA
Unigene50182_All	555	205.43	543.37	1.356608909	6.30E-32	Up	5.43E-34	NA	LN594785.1/0.0/Cyprinus carpio genome assembly common carp genome ,scaffold 000000015	NA	NA	NA	NA	NA
CL5007.Contig4_All	3057	26	202.07	2.911592497	6.61E-32	Up	5.71E-34	XP_006641469.1/1.8e-190/PREDICTED: sodium-dependent noradrenaline transporter isoform X2 [Lepisosteus oculatus]	XM_006641406.2/0.0/PREDICTED: Lepisosteus oculatus solute carrier family 6 (neurotransmitter transporter), member 2 (slc6a2), transcript variant X4, mRNA	sp|O55192|SC6A2_MOUSE/3.7e-174/Sodium-dependent noradrenaline transporter OS=Mus musculus GN=Slc6a2 PE=2 SV=2	hcq:109514028/1.7e-189/slc6a2; sodium-dependent noradrenaline transporter; K05035 solute carrier family 6 (neurotransmitter transporter, noradrenalin) member 2	Hs4557046/2.5e-172/[T] KOG3659 Sodium-neurotransmitter symporter	PS50267/71.944/Sodium:neurotransmitter symporter family profile.	NA
CL7104.Contig2_All	3790	465.87	174.89	-1.460158755	1.34E-31	Down	1.16E-33	XP_004560553.1/1.3e-198/PREDICTED: probable ATP-dependent RNA helicase DDX6 [Maylandia zebra] >XP_006796720.1 PREDICTED: probable ATP-dependent RNA helicase DDX6-like [Neolamprologus brichardi]	XM_020050124.1/0.0/PREDICTED: Esox lucius DEAD-box helicase 6 (ddx6), transcript variant X2, mRNA	sp|Q95YF3|CGH1_CAEEL/3.7e-131/ATP-dependent RNA helicase cgh-1 OS=Caenorhabditis elegans GN=cgh-1 PE=1 SV=1	amex:103046116/2.0e-200/ddx6; probable ATP-dependent RNA helicase DDX6; K12614 ATP-dependent RNA helicase DDX6/DHH1 [EC:3.6.4.13]	Hs4758140/6.7e-191/[A] KOG0326 ATP-dependent RNA helicase	PS51195/9.881/DEAD-box RNA helicase Q motif profile.	biological_process:GO:0034063//stress granule assembly;GO:0009408//response to heat;cellular_component:GO:0036464//cytoplasmic ribonucleoprotein granule;molecular_function:GO:0005524//ATP binding;GO:0004386//helicase activity;GO:0003676//nucleic acid binding;
CL12290.Contig2_All	1735	259.24	56.65	-2.240819603	1.35E-31	Down	1.17E-33	NA	NA	NA	NA	NA	NA	NA
CL10706.Contig2_All	1338	396.17	834.11	1.027438893	1.65E-31	Up	1.44E-33	ACO09641.1/1.0e-182/Pyruvate dehydrogenase E1 component subunit beta, mitochondrial precursor [Osmerus mordax]	XM_018562468.1/0.0/PREDICTED: Nanorana parkeri pyruvate dehydrogenase (lipoamide) beta (PDHB), transcript variant X2, mRNA	sp|P11966|ODPB_BOVIN/2.8e-174/Pyruvate dehydrogenase E1 component subunit beta, mitochondrial OS=Bos taurus GN=PDHB PE=1 SV=2	lco:104930704/1.3e-181/pdhb; pyruvate dehydrogenase (lipoamide) beta; K00162 pyruvate dehydrogenase E1 component beta subunit [EC:1.2.4.1]	Hs20469608/1.3e-173/[C] KOG0524 Pyruvate dehydrogenase E1, beta subunit	PTHR11624/1.9E-198/--	biological_process:GO:0043473//pigmentation;GO:0008152//metabolic process;molecular_function:GO:0004738//pyruvate dehydrogenase activity;GO:0003824//catalytic activity;
CL3621.Contig2_All	3336	341	752	1.094281797	1.74E-31	Up	1.52E-33	XP_015207267.1/0.0e+00/PREDICTED: prospero homeobox protein 1 isoform X2 [Lepisosteus oculatus]	XM_015351781.1/0.0/PREDICTED: Lepisosteus oculatus prospero homeobox 1 (prox1), transcript variant X3, mRNA	sp|P48437|PROX1_MOUSE/0.0e+00/Prospero homeobox protein 1 OS=Mus musculus GN=Prox1 PE=1 SV=2	sfm:108923376/0.0e+00/prospero homeobox protein 1-like; K20211 prospero homeobox 1	Hs21359846/0.0e+00/[K] KOG3779 Homeobox transcription factor prospero	PF05044/1.8E-82/Homeo-prospero domain	biological_process:GO:0055007//cardiac muscle cell differentiation;GO:0006355//regulation of transcription, DNA-templated;GO:0043433//negative regulation of DNA binding transcription factor activity;GO:0060836//lymphatic endothelial cell differentiation;GO:0030239//myofibril assembly;GO:0000122//negative regulation of transcription from RNA polymerase II promoter;GO:0048885//neuromast deposition;…
CL5971.Contig1_All	4564	127.76	408.08	1.628736663	1.88E-31	Up	1.64E-33	XP_015209189.1/1.9e-196/PREDICTED: protein FAM110B [Lepisosteus oculatus] >XP_015209190.1 PREDICTED: protein FAM110B [Lepisosteus oculatus] >XP_015209191.1 PREDICTED: protein FAM110B [Lepisosteus oculatus] >XP_015209192.1 PREDICTED: protein FAM110B [Lepisosteus oculatus]	XM_015353703.1/0.0/PREDICTED: Lepisosteus oculatus family with sequence similarity 110 member B (fam110b), transcript variant X1, mRNA	sp|Q5R5R3|F110B_PONAB/2.9e-162/Protein FAM110B OS=Pongo abelii GN=FAM110B PE=2 SV=1	sfm:108931044/2.4e-147/ephrin-B1-like; K05463 ephrin-B	Hs4758248/2.7e-133/[T] KOG3858 Ephrin, ligand for Eph receptor tyrosine kinase	PF14161/5.7E-47/Centrosome-associated N terminus	cellular_component:GO:0005829//cytosol;GO:0005739//mitochondrion;
CL13274.Contig2_All	2136	288.49	671.42	1.172015076	2.16E-31	Up	1.89E-33	CDQ69651.1/8.7e-19/unnamed protein product [Oncorhynchus mykiss]	LN877251.1/0.0/Nothobranchius furzeri BAC clone GRZ-B-a-159Da03, contig 1	sp|Q6ZRP5|YD019_HUMAN/3.6e-14/Putative uncharacterized protein FLJ46204 OS=Homo sapiens PE=5 SV=2	sasa:106601828/5.0e-15/extracellular serine/threonine protein kinase FAM20C-like; K21958 extracellular serine/threonine protein kinase FAM20C [EC:2.7.11.1]	NA	NA	biological_process:GO:0031167//rRNA methylation;GO:0000453//enzyme-directed rRNA 2'-O-methylation;GO:0000466//maturation of 5.8S rRNA from tricistronic rRNA transcript (SSU-rRNA, 5.8S rRNA, LSU-rRNA);GO:0000463//maturation of LSU-rRNA from tricistronic rRNA transcript (SSU-rRNA, 5.8S rRNA, LSU-rRNA);cellular_component:GO:0005730//nucleolus;GO:0030687//preribosome, large subunit precursor;molecula…
Unigene30057_All	3029	0	157	8.247941624	2.69E-31	Up	2.36E-33	XP_011134524.1/4.9e-76/mannitol-1-phosphate 5-dehydrogenase [Gregarina niphandrodes] >EZG68900.1 mannitol-1-phosphate 5-dehydrogenase [Gregarina niphandrodes]	NA	NA	NA	NA	PF02378/7.0E-17/Phosphotransferase system, EIIC	biological_process:GO:0019594//mannitol metabolic process;molecular_function:GO:0008926//mannitol-1-phosphate 5-dehydrogenase activity;GO:0050662//coenzyme binding;
Unigene34650_All	1051	0	156	8.238723094	3.98E-31	Up	3.50E-33	CDJ83582.1/5.4e-22/Ribosomal protein L21 domain containing protein [Haemonchus contortus]	NA	sp|Q54XK0|RM27_DICDI/1.1e-13/Probable 39S ribosomal protein L27, mitochondrial OS=Dictyostelium discoideum GN=mrpl27 PE=3 SV=1	aqu:105313039/2.2e-11/uncharacterized protein LOC105313039; K02888 large subunit ribosomal protein L21	At5g40950/6.3e-22/[J] KOG4600 Mitochondrial ribosomal protein MRP7 (L2)	NA	NA
Unigene8341_All	2081	262.32	628.41	1.213699207	4.68E-31	Up	4.14E-33	XP_015210213.1/3.0e-24/PREDICTED: protein phosphatase 1 regulatory subunit 17 [Lepisosteus oculatus] >XP_015210214.1 PREDICTED: protein phosphatase 1 regulatory subunit 17 [Lepisosteus oculatus] >XP_015210215.1 PREDICTED: protein phosphatase 1 regulatory subunit 17 [Lepisosteus oculatus]	EU379610.1/0.0/Acipenser brevirostrum clone ABRD252 microsatellite sequence	sp|O96001|PPR17_HUMAN/5.7e-09/Protein phosphatase 1 regulatory subunit 17 OS=Homo sapiens GN=PPP1R17 PE=1 SV=2	lcm:102366447/4.3e-19/PPP1R17; protein phosphatase 1 regulatory subunit 17; K08067 protein phosphatase 1 regulatory subunit 17	NA	NA	biological_process:GO:0010921//regulation of phosphatase activity;molecular_function:GO:0004864//protein phosphatase inhibitor activity;
CL7035.Contig1_All	1370	11	157	3.788510005	5.69E-31	Up	5.04E-33	NA	NA	NA	NA	NA	NA	NA
CL5977.Contig2_All	3861	17	172	3.292122788	1.97E-30	Up	1.77E-32	XP_015216559.1/3.9e-150/PREDICTED: autoimmune regulator isoform X1 [Lepisosteus oculatus]	XM_020167880.1/0.0/PREDICTED: Castor canadensis autoimmune regulator (Aire), mRNA	sp|Q9Z0E3|AIRE_MOUSE/4.7e-97/Autoimmune regulator OS=Mus musculus GN=Aire PE=1 SV=1	sfm:108921567/3.8e-138/aire; autoimmune regulator; K10603 autoimmune regulator	Hs4557291/9.2e-95/[R] KOG0383 Predicted helicase	PF01342/1.1E-7/SAND domain	biological_process:GO:0006959//humoral immune response;cellular_component:GO:0005634//nucleus;GO:0005737//cytoplasm;molecular_function:GO:0046872//metal ion binding;GO:0003677//DNA binding;GO:0045182//translation regulator activity;
CL5880.Contig7_All	2167	367.06	782.35	1.045119139	2.15E-30	Up	1.94E-32	KFD55683.1/1.7e-09/hypothetical protein M513_03431 [Trichuris suis]	XM_001996641.1/0.0/Drosophila grimshawi GH23618 (Dgri\GH23618), mRNA	sp|Q54R95|Y3337_DICDI/4.6e-09/Probable serine/threonine-protein kinase DDB_G0283337 OS=Dictyostelium discoideum GN=DDB_G0283337 PE=3 SV=1	NA	7296519/4.1e-07/[L] KOG2401 Predicted MutS-related protein involved in mismatch repair	NA	NA
CL9103.Contig1_All	2792	134	413	1.577229656	2.17E-30	Up	1.96E-32	XP_006633850.1/0.0e+00/PREDICTED: EF-hand calcium-binding domain-containing protein 4B [Lepisosteus oculatus] >XP_015208629.1 PREDICTED: EF-hand calcium-binding domain-containing protein 4B [Lepisosteus oculatus] >XP_015208630.1 PREDICTED: EF-hand calcium-binding domain-containing protein 4B [Lepisosteus oculatus] >XP_015208631.1 PREDICTED: EF-hand calcium-binding domain-containing protein 4B [Le…	XM_021574603.1/0.0/PREDICTED: Oncorhynchus mykiss ras and EF-hand domain-containing protein homolog (LOC110498041), transcript variant X2, mRNA	sp|Q9BSW2|EFC4B_HUMAN/9.5e-108/EF-hand calcium-binding domain-containing protein 4B OS=Homo sapiens GN=CRACR2A PE=1 SV=1	lcm:102350235/7.2e-280/CRACR2A; calcium release activated channel regulator 2A; K17199 Ras and EF-hand domain-containing protein	CE19650/7.2e-49/[TU] KOG0078 GTP-binding protein SEC4, small G protein superfamily, and related Ras family GTP-binding proteins	SM00173/1.4E-23/Ras subfamily of RAS small GTPases	molecular_function:GO:0005509//calcium ion binding;GO:0005525//GTP binding;GO:0003924//GTPase activity;
CL8566.Contig3_All	3510	439.02	162.72	-1.478574206	2.41E-30	Down	2.19E-32	XP_006637749.1/1.8e-194/PREDICTED: translocation protein SEC62 [Lepisosteus oculatus]	XM_008334587.2/0.0/PREDICTED: Cynoglossus semilaevis SEC62 homolog, preprotein translocation factor (sec62), mRNA	sp|Q5F3A1|SEC62_CHICK/2.5e-174/Translocation protein SEC62 OS=Gallus gallus GN=SEC62 PE=2 SV=1	csem:103396484/1.4e-184/sec62; translocation protein SEC62; K12275 translocation protein SEC62	Hs4507525/1.7e-172/[U] KOG2927 Membrane component of ER protein translocation complex	PF03839/5.7E-75/Translocation protein Sec62	NA
Unigene17932_All	3509	345	107	-1.73566469	4.64E-30	Down	4.27E-32	XP_016398095.1/5.4e-135/PREDICTED: cGMP-dependent protein kinase 1-like [Sinocyclocheilus rhinocerous]	XM_017462232.1/0.0/PREDICTED: Ictalurus punctatus cGMP-dependent protein kinase 1-like (LOC108261320), transcript variant X2, mRNA	sp|P0C605|KGP1_MOUSE/1.8e-92/cGMP-dependent protein kinase 1 OS=Mus musculus GN=Prkg1 PE=1 SV=1	srx:107731507/7.2e-136/cGMP-dependent protein kinase 1-like; K19477 cGMP-dependent protein kinase 2 [EC:2.7.11.12]	Hs10835242/1.7e-92/[T] KOG0614 cGMP-dependent protein kinase	PTHR24353:SF69/4.3E-210/--	molecular_function:GO:0005524//ATP binding;GO:0004692//cGMP-dependent protein kinase activity;GO:0030553//cGMP binding;
CL15056.Contig2_All	1009	282	73.03	-1.995813152	1.09E-29	Down	1.02E-31	NA	NA	NA	NA	NA	NA	NA
CL15259.Contig3_All	3922	256	608	1.201248388	1.45E-29	Up	1.35E-31	XP_006625365.1/1.2e-167/PREDICTED: prolactin-releasing peptide receptor-like [Lepisosteus oculatus]	XM_006625302.2/0.0/PREDICTED: Lepisosteus oculatus prolactin-releasing peptide receptor-like (LOC102689573), mRNA	sp|Q64121|PRLHR_RAT/1.9e-106/Prolactin-releasing peptide receptor OS=Rattus norvegicus GN=Prlhr PE=2 SV=1	sfm:108929502/6.1e-160/prolactin-releasing peptide receptor-like; K04314 prolactin releasing hormone receptor	Hs4758474/9.3e-103/[R] KOG3656 FOG: 7 transmembrane receptor	PTHR24242:SF191/5.3E-226/--	cellular_component:GO:0016021//integral component of membrane;molecular_function:GO:0004983//neuropeptide Y receptor activity;
CL6764.Contig2_All	2602	142.26	0	-8.199065384	1.91E-29	Down	1.79E-31	XP_014345010.1/4.1e-103/PREDICTED: probable crossover junction endonuclease EME2 isoform X2 [Latimeria chalumnae]	NA	sp|Q0IHN5|EME2_XENTR/1.3e-74/Probable crossover junction endonuclease EME2 OS=Xenopus tropicalis GN=eme2 PE=2 SV=1	pss:102461905/4.7e-84/EME2; essential meiotic structure-specific endonuclease subunit 2; K10883 crossover junction endonuclease EME2	NA	PTHR21077/3.2E-117/--	NA
Unigene6504_All	3105	666.83	319.49	-1.108227361	1.92E-29	Down	1.80E-31	XP_006634604.1/0.0e+00/PREDICTED: cadherin-10-like isoform X1 [Lepisosteus oculatus]	XM_006634541.2/0.0/PREDICTED: Lepisosteus oculatus cadherin-10-like (LOC102686680), transcript variant X1, mRNA	sp|Q90762|CADH6_CHICK/0.0e+00/Cadherin-6 OS=Gallus gallus GN=CDH6 PE=2 SV=1	cmy:102933581/0.0e+00/CDH6, Cadherin-6; cadherin 6; K06798 cadherin 6, type 2, K-cadherin	Hs4826673/0.0e+00/[S] KOG3594 FOG: Cadherin repeats	PS50268/24.668/Cadherins domain profile.	biological_process:GO:0007156//homophilic cell adhesion via plasma membrane adhesion molecules;cellular_component:GO:0016021//integral component of membrane;GO:0005886//plasma membrane;molecular_function:GO:0005509//calcium ion binding;
CL9152.Contig1_All	2735	247	592	1.214407009	2.73E-29	Up	2.57E-31	XP_006626027.1/7.6e-209/PREDICTED: nuclear receptor subfamily 2 group E member 1 [Lepisosteus oculatus]	XM_006625964.2/0.0/PREDICTED: Lepisosteus oculatus nuclear receptor subfamily 2 group E member 1 (nr2e1), mRNA	sp|Q64104|NR2E1_MOUSE/2.5e-206/Nuclear receptor subfamily 2 group E member 1 OS=Mus musculus GN=Nr2e1 PE=1 SV=1	pss:102454979/8.8e-206/NR2E1; nuclear receptor subfamily 2 group E member 1; K08545 nuclear receptor subfamily 2 group E member 1	Hs4507537/1.6e-205/[T] KOG3575 FOG: Hormone receptors	PR00047/1.114266E-16/C4-type steroid receptor zinc finger signature	biological_process:GO:0048712//negative regulation of astrocyte differentiation;GO:0043010//camera-type eye development;GO:0007601//visual perception;GO:0035019//somatic stem cell population maintenance;GO:0021772//olfactory bulb development;GO:0007420//brain development;GO:2000648//positive regulation of stem cell proliferation;GO:0021987//cerebral cortex development;GO:0021764//amygdala develop…
Unigene24770_All	1764	0	145	8.133229965	2.97E-29	Up	2.81E-31	CDW60697.1/1.7e-73/OppC N and SBP bac 5 and BPD transp 1 domain cont aining protein, partial [Trichuris trichiura]	NA	NA	NA	NA	PF00496/8.6E-90/Bacterial extracellular solute-binding proteins, family 5 Middle	NA
Unigene6203_All	1447	174.34	474.44	1.397642909	3.52E-29	Up	3.34E-31	NA	KM258120.1/0.0/Acipenser baerii cytochrome P450 aromatase (cyp19) mRNA, complete cds	NA	NA	NA	NA	NA
CL3624.Contig2_All	2099	723.18	361.22	-1.048156131	3.63E-29	Down	3.45E-31	XP_015213086.1/5.9e-238/PREDICTED: iroquois-class homeodomain protein IRX-1 [Lepisosteus oculatus]	XM_015357600.1/0.0/PREDICTED: Lepisosteus oculatus iroquois homeobox 1 (irx1), mRNA	sp|Q2TAQ8|IRX1B_XENLA/2.6e-182/Iroquois-class homeodomain protein irx-1-B OS=Xenopus laevis GN=irx1-b PE=2 SV=1	aqu:105312674/8.7e-12/flocculation protein FLO11-like; K03006 DNA-directed RNA polymerase II subunit RPB1 [EC:2.7.7.6]	Hs22047130/1.6e-141/[K] KOG0773 Transcription factor MEIS1 and related HOX domain proteins	SM00389/1.0E-11/Homeodomain	biological_process:GO:0006355//regulation of transcription, DNA-templated;cellular_component:GO:0005634//nucleus;molecular_function:GO:0043565//sequence-specific DNA binding;
Unigene26765_All	3146	0	144	8.123245876	4.39E-29	Up	4.19E-31	CDW59665.1/1.6e-247/DNA-directed RNA polymerase [Trichuris trichiura]	NA	sp|B1X3M9|RPOC1_PAUCH/3.3e-141/DNA-directed RNA polymerase subunit beta' OS=Paulinella chromatophora GN=rpoC1 PE=3 SV=1	dya:Dyak_GE17218/8.0e-62/uncharacterized protein; K03018 DNA-directed RNA polymerase III subunit RPC1 [EC:2.7.7.6]	At4g35800/2.1e-57/[K] KOG0260 RNA polymerase II, large subunit	PF04983/1.5E-36/RNA polymerase Rpb1, domain 3	biological_process:GO:0006351//transcription, DNA-templated;GO:0070125//mitochondrial translational elongation;cellular_component:GO:0005739//mitochondrion;molecular_function:GO:0003677//DNA binding;GO:0003746//translation elongation factor activity;GO:0046983//protein dimerization activity;GO:0003924//GTPase activity;GO:0003899//DNA-directed 5'-3' RNA polymerase activity;GO:0005525//GTP binding;
CL3850.Contig1_All	3901	375.85	128.45	-1.595629239	4.65E-29	Down	4.45E-31	XP_015208857.1/0.0e+00/PREDICTED: transient receptor potential cation channel subfamily M member 4 [Lepisosteus oculatus]	XM_014186347.1/0.0/PREDICTED: Salmo salar transient receptor potential cation channel, subfamily M, member 5 (trpm5), partial mRNA	sp|Q8TD43|TRPM4_HUMAN/1.2e-270/Transient receptor potential cation channel subfamily M member 4 OS=Homo sapiens GN=TRPM4 PE=1 SV=1	sasa:106600700/0.0e+00/transient receptor potential cation channel subfamily M member 4-like; K04979 transient receptor potential cation channel subfamily M member 4	Hs21314671/8.8e-271/[PT] KOG3614 Ca2+/Mg2+-permeable cation channels (LTRPC family)	PF00520/7.4E-9/Ion transport protein	biological_process:GO:0061337//cardiac conduction;GO:0042310//vasoconstriction;GO:0002724//regulation of T cell cytokine production;GO:0042391//regulation of membrane potential;cellular_component:GO:0016021//integral component of membrane;molecular_function:GO:0005227//calcium activated cation channel activity;
Unigene6438_All	1425	139	0	-8.165620198	7.08E-29	Down	6.85E-31	NA	FJ688026.1/0.0/Acipenser fulvescens clone J-118 28S ribosomal RNA gene, partial sequence; 28S-18S ribosomal RNA intergenic spacer, complete sequence; transposon Tc-1-like transposase gene, complete cds; and 18S ribosomal RNA gene, partial sequence	NA	NA	NA	NA	NA
CL12833.Contig1_All	608	31.78	202.47	2.624838005	1.04E-28	Up	1.01E-30	EMP24390.1/1.5e-77/L-serine dehydratase/L-threonine deaminase, partial [Chelonia mydas]	XM_006640439.2/0.0/PREDICTED: Lepisosteus oculatus serine dehydratase (sds), mRNA	sp|Q0VCW4|SDHL_BOVIN/1.2e-68/L-serine dehydratase/L-threonine deaminase OS=Bos taurus GN=SDS PE=2 SV=1	cmy:102939692/2.6e-78/SDS; serine dehydratase; K17989 L-serine/L-threonine ammonia-lyase [EC:4.3.1.17 4.3.1.19]	Hs5803161/1.3e-67/[E] KOG1250 Threonine/serine dehydratases	PF00291/4.1E-44/Pyridoxal-phosphate dependent enzyme	biological_process:GO:0042866//pyruvate biosynthetic process;GO:0006565//L-serine catabolic process;GO:0006520//cellular amino acid metabolic process;cellular_component:GO:0005829//cytosol;GO:0005739//mitochondrion;molecular_function:GO:0003941//L-serine ammonia-lyase activity;GO:0042803//protein homodimerization activity;GO:0030170//pyridoxal phosphate binding;
CL11527.Contig1_All	5376	94.74	332.09	1.762849578	1.24E-28	Up	1.20E-30	XP_007052743.1/2.7e-266/PREDICTED: uncharacterized protein LOC102936096 [Chelonia mydas]	NA	sp|P04323|POL3_DROME/2.7e-79/Retrovirus-related Pol polyprotein from transposon 17.6 OS=Drosophila melanogaster GN=pol PE=3 SV=1	mze:101472134/5.5e-127/extracellular calcium-sensing receptor-like; K04612 calcium-sensing receptor	At2g10780/4.5e-108/[R] KOG0017 FOG: Transposon-encoded proteins with TYA, reverse transcriptase, integrase domains in various combinations	PS50175/8.686/Aspartyl protease, retroviral-type family profile.	NA
Unigene30376_All	2402	0	140	8.082603892	2.15E-28	Up	2.11E-30	XP_012542887.1/1.5e-192/PREDICTED: glycerol kinase-like [Monomorium pharaonis]	NA	sp|Q64516|GLPK_MOUSE/1.4e-123/Glycerol kinase OS=Mus musculus GN=Gk PE=1 SV=2	rss:109440867/3.0e-125/glycerol kinase; K00864 glycerol kinase [EC:2.7.1.30]	At1g80460/3.1e-125/[G] KOG2517 Ribulose kinase and related carbohydrate kinases	PS00933/-/FGGY family of carbohydrate kinases signature 1.	biological_process:GO:0006071//glycerol metabolic process;GO:0006641//triglyceride metabolic process;GO:0005975//carbohydrate metabolic process;GO:0046167//glycerol-3-phosphate biosynthetic process;cellular_component:GO:0005739//mitochondrion;molecular_function:GO:0004370//glycerol kinase activity;
Unigene393_All	3985	500	210	-1.298217892	2.26E-28	Down	2.23E-30	XP_014067412.1/0.0e+00/PREDICTED: uncharacterized protein K02A2.6-like [Salmo salar]	AC154785.2/0.0/Mus musculus BAC clone RP23-92M20 from chromosome 12, complete sequence	sp|P20825|POL2_DROME/8.6e-70/Retrovirus-related Pol polyprotein from transposon 297 OS=Drosophila melanogaster GN=pol PE=3 SV=1	adf:107335753/1.4e-135/protocadherin-like protein; K16506 protocadherin Fat 1/2/3	CE14062_2/1.8e-162/[R] KOG0017 FOG: Transposon-encoded proteins with TYA, reverse transcriptase, integrase domains in various combinations	PS50175/11.406/Aspartyl protease, retroviral-type family profile.	biological_process:GO:0015074//DNA integration;molecular_function:GO:0008270//zinc ion binding;GO:0003676//nucleic acid binding;GO:0004190//aspartic-type endopeptidase activity;
CL285.Contig5_All	2207	330.28	103.96	-1.714340197	2.71E-28	Down	2.68E-30	XP_003477147.1/2.5e-61/PREDICTED: apolipoprotein D [Cavia porcellus] >P51909.1 RecName: Full=Apolipoprotein D; Short=Apo-D; Short=ApoD; Flags: Precursor >AAB35199.1 apolipoprotein D [Cavia]	NA	sp|P51909|APOD_CAVPO/1.5e-63/Apolipoprotein D OS=Cavia porcellus GN=APOD PE=2 SV=1	ccan:109696550/8.1e-61/Apod; apolipoprotein D isoform X1; K03098 apolipoprotein D and lipocalin family protein	Hs4502163/1.9e-60/[M] KOG4824 Apolipoprotein D/Lipocalin	PS00213/-/Lipocalin signature.	biological_process:GO:2000405//negative regulation of T cell migration;GO:0042246//tissue regeneration;GO:0007420//brain development;GO:0000302//response to reactive oxygen species;GO:0010642//negative regulation of platelet-derived growth factor receptor signaling pathway;GO:0042308//negative regulation of protein import into nucleus;GO:0048662//negative regulation of smooth muscle cell prolifer…
CL12694.Contig6_All	1595	727.59	369.73	-1.023332731	3.22E-28	Down	3.19E-30	NA	NA	NA	NA	NA	NA	NA
CL685.Contig5_All	4169	168.64	458.58	1.396547539	3.53E-28	Up	3.50E-30	XP_006626311.2/2.5e-94/PREDICTED: low-density lipoprotein receptor-related protein 11 [Lepisosteus oculatus]	XM_021600312.1/0.0/PREDICTED: Oncorhynchus mykiss low-density lipoprotein receptor-related protein 11-like (LOC110522161), mRNA	sp|P83606|BMTI6_RHIMP/3.8e-12/Kunitz-type serine protease inhibitor 6 (Fragment) OS=Rhipicephalus microplus PE=1 SV=2	NA	CE16531/1.8e-11/[O] KOG4295 Serine proteinase inhibitor (KU family)	PS01209/-/LDL-receptor class A (LDLRA) domain signature.	cellular_component:GO:0016021//integral component of membrane;molecular_function:GO:0004867//serine-type endopeptidase inhibitor activity;
CL3293.Contig6_All	1928	717.18	363.03	-1.028925607	4.55E-28	Down	4.56E-30	XP_006630833.1/5.8e-248/PREDICTED: transcription factor 7-like 2 isoform X32 [Lepisosteus oculatus]	XM_006630770.2/0.0/PREDICTED: Lepisosteus oculatus transcription factor 7-like 2 (T-cell specific, HMG-box) (tcf7l2), transcript variant X35, mRNA	sp|Q924A0|TF7L2_MOUSE/1.0e-230/Transcription factor 7-like 2 OS=Mus musculus GN=Tcf7l2 PE=1 SV=2	cjc:100406757/1.1e-239/TCF7L2; transcription factor 7 like 2; K04491 transcription factor 7-like 2	Hs13540471/1.5e-231/[K] KOG3248 Transcription factor TCF-4	PF00505/5.3E-22/HMG (high mobility group) box	NA
Unigene23136_All	2855	25.57	184.25	2.802461428	5.21E-28	Up	5.23E-30	XP_015200182.1/0.0e+00/PREDICTED: non-lysosomal glucosylceramidase [Lepisosteus oculatus]	XM_015344696.1/0.0/PREDICTED: Lepisosteus oculatus glucosidase, beta (bile acid) 2 (gba2), mRNA	sp|Q9HCG7|GBA2_HUMAN/3.6e-288/Non-lysosomal glucosylceramidase OS=Homo sapiens GN=GBA2 PE=1 SV=2	amex:103034502/0.0e+00/gba2; non-lysosomal glucosylceramidase; K17108 non-lysosomal glucosylceramidase [EC:3.2.1.45]	Hs20538646/5.9e-155/[G] KOG2119 Predicted bile acid beta-glucosidase	PTHR12654:SF0/0.0/--	biological_process:GO:0006680//glucosylceramide catabolic process;GO:0007417//central nervous system development;GO:0007409//axonogenesis;cellular_component:GO:0016020//membrane;GO:0005886//plasma membrane;molecular_function:GO:0008422//beta-glucosidase activity;GO:0004348//glucosylceramidase activity;
CL5880.Contig5_All	1687	254.9	591.93	1.168816078	1.43E-27	Up	1.45E-29	NA	NA	NA	NA	NA	NA	NA
Unigene33683_All	2488	0	135	8.030136472	1.59E-27	Up	1.61E-29	CDW58376.1/1.5e-163/Glycos trans 3N and Peripla BP 3 and PYNP C and G lycos transf 3 domain containing protein [Trichuris trichiura]	NA	sp|Q5FVR2|TYPH_RAT/8.2e-71/Thymidine phosphorylase OS=Rattus norvegicus GN=Tymp PE=1 SV=1	crg:105327548/1.8e-88/thymidine phosphorylase; K00758 thymidine phosphorylase [EC:2.4.2.4]	Hs11545853/3.4e-34/[FP] KOG3747 Concentrative Na+-nucleoside cotransporter CNT1/CNT2	PF02885/2.8E-21/Glycosyl transferase family, helical bundle domain	biological_process:GO:0006213//pyrimidine nucleoside metabolic process;GO:0006206//pyrimidine nucleobase metabolic process;molecular_function:GO:0016154//pyrimidine-nucleoside phosphorylase activity;GO:0009032//thymidine phosphorylase activity;GO:0004645//phosphorylase activity;
Unigene27146_All	2012	0	135	8.030136472	1.59E-27	Up	1.61E-29	XP_019575920.1/5.4e-196/PREDICTED: transketolase-1, chloroplastic [Rhinolophus sinicus]	NA	sp|Q556J0|TKT_DICDI/2.5e-158/Transketolase OS=Dictyostelium discoideum GN=tkt-1 PE=1 SV=1	rss:109440199/7.1e-197/transketolase-1, chloroplastic; K00615 transketolase [EC:2.2.1.1]	At2g45290/1.1e-195/[G] KOG0523 Transketolase	PS00801/-/Transketolase signature 1.	NA
Unigene6786_All	1428	381.79	137.77	-1.517196671	1.98E-27	Down	2.01E-29	XP_006627688.1/3.1e-28/PREDICTED: guanine nucleotide-binding protein G(I)/G(S)/G(O) subunit gamma-8 [Lepisosteus oculatus] >XP_015196447.1 PREDICTED: guanine nucleotide-binding protein G(I)/G(S)/G(O) subunit gamma-8 [Lepisosteus oculatus]	XM_015340961.1/0.0/PREDICTED: Lepisosteus oculatus guanine nucleotide binding protein (G protein), gamma 8 (gng8), transcript variant X2, mRNA	sp|P63078|GBG8_MOUSE/2.5e-27/Guanine nucleotide-binding protein G(I)/G(S)/G(O) subunit gamma-8 OS=Mus musculus GN=Gng8 PE=3 SV=1	cmy:102940913/2.0e-28/GNG8; G protein subunit gamma 8; K04544 guanine nucleotide-binding protein G(I)/G(S)/G(O) subunit gamma-8	Hs15147246/1.8e-27/[T] KOG4119 G protein gamma subunit	NA	biological_process:GO:0007186//G-protein coupled receptor signaling pathway;cellular_component:GO:0005834//heterotrimeric G-protein complex;molecular_function:GO:0004871//signal transducer activity;
CL13304.Contig2_All	2272	34.11	202.05	2.519766566	2.19E-27	Up	2.23E-29	NA	LN590709.1/0.0/Cyprinus carpio genome assembly common carp genome, scaffold: LG5, chromosome: 5	NA	NA	NA	NA	NA
Unigene7932_All	1451	158.55	19.53	-3.067853148	3.28E-27	Down	3.35E-29	NA	NA	NA	NA	NA	NA	NA
Unigene327_All	4785	292	644	1.094413194	5.50E-27	Up	5.66E-29	XP_015193966.1/2.0e-297/PREDICTED: protein MRVI1 [Lepisosteus oculatus]	XM_015953070.1/0.0/PREDICTED: Nothobranchius furzeri murine retrovirus integration site 1 homolog (mrvi1), transcript variant X2, mRNA	sp|Q9Y6F6|MRVI1_HUMAN/8.6e-210/Protein MRVI1 OS=Homo sapiens GN=MRVI1 PE=1 SV=2	sasa:106587202/1.7e-257/protein MRVI1-like; K12337 inositol 1,4,5-triphosphate receptor-associated cGMP kinase substrate	CE06373/1.6e-11/[RT] LSE0147 C Chemoreceptor/7TM receptor	PTHR15352/6.6E-289/--	cellular_component:GO:0016021//integral component of membrane;
CL11376.Contig1_All	3628	568	263.38	-1.155424258	7.91E-27	Down	8.17E-29	KGL97725.1/4.4e-23/hypothetical protein N301_01220, partial [Charadrius vociferus]	AC133978.2/0.0/Rattus norvegicus 2 BAC CH230-10K1 (Children&apos;s Hospital Oakland Research Institute) complete sequence	sp|Q6ZRP5|YD019_HUMAN/4.6e-14/Putative uncharacterized protein FLJ46204 OS=Homo sapiens PE=5 SV=2	ipu:108264913/7.2e-14/E3 ubiquitin-protein ligase RNF34-like; K20804 E3 ubiquitin-protein ligase RNF34 [EC:2.3.2.27]	NA	NA	cellular_component:GO:0016021//integral component of membrane;
Unigene26962_All	2152	0	131	7.986743876	8.00E-27	Up	8.28E-29	ELU05772.1/1.4e-77/hypothetical protein CAPTEDRAFT_130563 [Capitella teleta]	NA	sp|P27443|MAOM_ASCSU/5.2e-13/NAD-dependent malic enzyme, mitochondrial (Fragment) OS=Ascaris suum PE=1 SV=1	pxy:105382451/2.3e-12/NADP-dependent malic enzyme; K00029 malate dehydrogenase (oxaloacetate-decarboxylating)(NADP+) [EC:1.1.1.40]	CE22127/4.2e-12/[C] KOG1257 NADP+-dependent malic enzyme	PF00390/2.5E-26/Malic enzyme, N-terminal domain	molecular_function:GO:0004471//malate dehydrogenase (decarboxylating) (NAD+) activity;GO:0046872//metal ion binding;GO:0051287//NAD binding;
CL937.Contig6_All	975	136.66	11.74	-3.587765844	8.63E-27	Down	8.98E-29	NP_957490.1/2.1e-76/short stature homeobox protein 2 [Danio rerio] >AAH56324.1 Short stature homeobox 2 [Danio rerio] >AAH65345.1 Short stature homeobox 2 [Danio rerio]	XM_006637573.2/0.0/PREDICTED: Lepisosteus oculatus short stature homeobox 2 (shox2), transcript variant X1, mRNA	sp|P70390|SHOX2_MOUSE/1.7e-75/Short stature homeobox protein 2 OS=Mus musculus GN=Shox2 PE=2 SV=1	dre:394171/2.7e-77/shox2; short stature homeobox protein 2; K09331 short stature homeobox protein	Hs6031200/1.7e-74/[R] KOG0490 Transcription factor, contains HOX domain	PTHR24329:SF290/5.2E-109/--	biological_process:GO:0006355//regulation of transcription, DNA-templated;GO:0008016//regulation of heart contraction;GO:0007507//heart development;cellular_component:GO:0005634//nucleus;molecular_function:GO:0043565//sequence-specific DNA binding;
Unigene18258_All	691	0	130	7.975688688	1.19E-26	Up	1.25E-28	XP_003087017.1/1.3e-69/CRE-SOD-3 protein [Caenorhabditis remanei] >XP_005973990.1 PREDICTED: superoxide dismutase [Mn], mitochondrial-like [Pantholops hodgsonii] >EFP12851.1 CRE-SOD-3 protein [Caenorhabditis remanei]	NA	sp|Q8HXP1|SODM_SAPAP/7.9e-56/Superoxide dismutase [Mn], mitochondrial OS=Sapajus apella GN=SOD2 PE=2 SV=2	lcm:102351325/4.7e-55/SOD2; superoxide dismutase 2; K04564 superoxide dismutase, Fe-Mn family [EC:1.15.1.1]	Hs10835187/9.8e-56/[P] KOG0876 Manganese superoxide dismutase	PR01703/1.1E-27/Manganese superoxide dismutase signature	molecular_function:GO:0004784//superoxide dismutase activity;GO:0046872//metal ion binding;
CL4982.Contig3_All	1365	242.43	564.84	1.173594895	1.74E-26	Up	1.84E-28	NA	NA	NA	NA	NA	NA	NA
Unigene21449_All	446	0	129	7.96454813	1.78E-26	Up	1.89E-28	XP_005968940.1/7.1e-32/PREDICTED: 50S ribosomal protein L19, chloroplastic-like [Pantholops hodgsonii]	NA	sp|Q9D338|RM19_MOUSE/4.4e-07/39S ribosomal protein L19, mitochondrial OS=Mus musculus GN=Mrpl19 PE=1 SV=1	aqu:100639946/3.6e-08/39S ribosomal protein L19, mitochondrial-like; K02884 large subunit ribosomal protein L19	At1g24240/2.3e-18/[J] KOG1698 Mitochondrial/chloroplast ribosomal protein L19	PR00061/9.81E-43/Ribosomal protein L19 signature	NA
CL5623.Contig3_All	4734	82.6	297.53	1.802142331	1.85E-26	Up	1.96E-28	XP_007906823.1/0.0e+00/PREDICTED: rootletin isoform X2 [Callorhinchus milii]	XM_020642360.1/0.0/PREDICTED: Labrus bergylta ciliary rootlet coiled-coil, rootletin (crocc), transcript variant X3, mRNA	sp|Q5TZA2|CROCC_HUMAN/2.5e-286/Rootletin OS=Homo sapiens GN=CROCC PE=1 SV=1	lcm:102357521/0.0e+00/CROCC; ciliary rootlet coiled-coil, rootletin; K16469 rootletin	Hs7662132/6.9e-278/[D] TWOG0657 Centrosomal protein	PTHR23159/0.0/--	biological_process:GO:0007098//centrosome cycle;cellular_component:GO:0035253//ciliary rootlet;GO:0097546//ciliary base;
Unigene17340_All	1083	212	46	-2.251037624	5.25E-26	Down	5.65E-28	NP_999374.1/3.1e-198/tartrate-resistant acid phosphatase type 5 precursor [Sus scrofa] >XP_020936917.1 tartrate-resistant acid phosphatase type 5 isoform X1 [Sus scrofa] >XP_020936921.1 tartrate-resistant acid phosphatase type 5 isoform X1 [Sus scrofa] >XP_020936922.1 tartrate-resistant acid phosphatase type 5 isoform X1 [Sus scrofa] >P09889.4 RecName: Full=Tartrate-resistant acid phosphatase typ…	XM_021081263.1/0.0/PREDICTED: Sus scrofa acid phosphatase 5, tartrate resistant (ACP5), transcript variant X3, mRNA	sp|P09889|PPA5_PIG/1.8e-200/Tartrate-resistant acid phosphatase type 5 OS=Sus scrofa GN=ACP5 PE=1 SV=4	ssc:397414/4.1e-199/ACP5; tartrate-resistant acid phosphatase type 5 precursor; K14379 tartrate-resistant acid phosphatase type 5 [EC:3.1.3.2]	Hs4501873/3.2e-162/[O] KOG2679 Purple (tartrate-resistant) acid phosphatase	PTHR10161/1.3E-150/--	biological_process:GO:0034097//response to cytokine;GO:0032695//negative regulation of interleukin-12 production;GO:0032496//response to lipopolysaccharide;GO:0032720//negative regulation of tumor necrosis factor production;GO:0032691//negative regulation of interleukin-1 beta production;GO:0032929//negative regulation of superoxide anion generation;GO:0050728//negative regulation of inflammatory…
CL8213.Contig2_All	1554	124.04	8.42	-3.927520513	6.56E-26	Down	7.10E-28	XP_020314277.1/1.0e-138/protein SSUH2 homolog isoform X3 [Oncorhynchus kisutch]	NA	sp|Q08C76|SSUH2_DANRE/5.2e-124/Protein SSUH2 homolog OS=Danio rerio GN=ssuh2 PE=2 SV=2	tng:GSTEN00008568G001/6.8e-38/unnamed protein product; K06840 semaphorin 3	Hs7705708/1.6e-69/[O] KOG2813 Predicted molecular chaperone, contains DnaJ domain	PTHR15852:SF17/9.3E-174/--	molecular_function:GO:0051082//unfolded protein binding;GO:0031072//heat shock protein binding;
CL13426.Contig2_All	3870	96.05	318.26	1.681669201	1.07E-25	Up	1.16E-27	XP_015205005.1/1.0e-190/PREDICTED: transcription factor 7 isoform X7 [Lepisosteus oculatus]	XM_015349519.1/0.0/PREDICTED: Lepisosteus oculatus transcription factor 7 (T-cell specific, HMG-box) (tcf7), transcript variant X7, mRNA	sp|Q924A0|TF7L2_MOUSE/1.4e-120/Transcription factor 7-like 2 OS=Mus musculus GN=Tcf7l2 PE=1 SV=2	sfm:108934364/2.1e-176/lymphoid enhancer-binding factor 1-like isoform X1; K02620 transcription factor 7	Hs13540471/5.2e-122/[K] KOG3248 Transcription factor TCF-4	PF00505/1.2E-21/HMG (high mobility group) box	biological_process:GO:0006357//regulation of transcription from RNA polymerase II promoter;GO:0060070//canonical Wnt signaling pathway;GO:0033153//T cell receptor V(D)J recombination;cellular_component:GO:0005634//nucleus;molecular_function:GO:0003677//DNA binding;GO:0008013//beta-catenin binding;
Unigene34599_All	553	170	27	-2.701182559	1.08E-25	Down	1.18E-27	XP_006638036.1/1.4e-21/PREDICTED: somatostatin-1A-like [Lepisosteus oculatus]	NA	sp|P33094|SMS_CHICK/6.6e-21/Somatostatin OS=Gallus gallus GN=SST PE=3 SV=1	pss:102451183/1.3e-20/SST; somatostatin; K05237 somatostatin	NA	PTHR10558:SF2/6.4E-32/--	biological_process:GO:0030334//regulation of cell migration;cellular_component:GO:0005615//extracellular space;GO:0005576//extracellular region;molecular_function:GO:0005179//hormone activity;
Unigene33596_All	2435	320	674	1.027997561	1.65E-25	Up	1.81E-27	XP_006630656.1/3.1e-254/PREDICTED: synaptic vesicular amine transporter isoform X1 [Lepisosteus oculatus]	XM_008166311.1/0.0/PREDICTED: Chrysemys picta bellii solute carrier family 18 (vesicular monoamine transporter), member 2 (SLC18A2), transcript variant X2, mRNA	sp|Q05940|VMAT2_HUMAN/4.2e-237/Synaptic vesicular amine transporter OS=Homo sapiens GN=SLC18A2 PE=1 SV=2	lcm:102351318/3.0e-242/SLC18A2; solute carrier family 18 member A2; K08155 MFS transporter, DHA1 family, solute carrier family 18 (vesicular amine transporter), member 1/2	Hs4506989/4.0e-237/[U] KOG3764 Vesicular amine transporter	PTHR23506/0.0/--	NA
Unigene12_All	3972	330.37	688.86	1.013448997	1.81E-25	Up	2.00E-27	XP_017551651.1/3.1e-187/PREDICTED: thioredoxin domain-containing protein 5 [Pygocentrus nattereri]	XM_010885793.3/0.0/PREDICTED: Esox lucius thioredoxin domain containing 5 (txndc5), transcript variant X2, mRNA	sp|Q8NBS9|TXND5_HUMAN/1.1e-165/Thioredoxin domain-containing protein 5 OS=Homo sapiens GN=TXNDC5 PE=1 SV=2	sanh:107664668/2.3e-186/txndc5; thioredoxin domain-containing protein 5; K13984 thioredoxin domain-containing protein 5	Hs13540604/1.5e-137/[O] KOG0191 Thioredoxin/protein disulfide isomerase	PS51352/15.943/Thioredoxin domain profile.	biological_process:GO:0006457//protein folding;GO:0034976//response to endoplasmic reticulum stress;GO:0043277//apoptotic cell clearance;GO:0045454//cell redox homeostasis;cellular_component:GO:0005783//endoplasmic reticulum;molecular_function:GO:0003756//protein disulfide isomerase activity;
CL15263.Contig14_All	3550	609.76	300.3	-1.068516164	2.13E-25	Down	2.37E-27	XP_015211908.1/2.7e-182/PREDICTED: arginine/serine-rich protein PNISR isoform X2 [Lepisosteus oculatus]	XM_015356422.1/0.0/PREDICTED: Lepisosteus oculatus PNN-interacting serine/arginine-rich protein (pnisr), transcript variant X3, mRNA	sp|A2AJT4|PNISR_MOUSE/4.4e-158/Arginine/serine-rich protein PNISR OS=Mus musculus GN=Pnisr PE=1 SV=1	sfm:108937403/1.1e-171/pnisr; arginine/serine-rich protein PNISR isoform X1; K13170 splicing factor, arginine/serine-rich 18	7292130/7.3e-38/[A] KOG1869 Splicing coactivator SRm160/300, subunit SRm300	NA	NA
Unigene32891_All	2824	324.03	109.74	-1.608717034	2.28E-25	Down	2.53E-27	NA	KF550129.1/0.0/Scaphirhynchus platorynchus isolate A4 recombination activating protein 1 (rag1) gene, partial cds	NA	NA	NA	NA	NA
CL1097.Contig6_All	1303	271.34	79.55	-1.81684703	3.24E-25	Down	3.66E-27	AHI42566.1/5.6e-61/neuritin 1, partial [Campylomormyrus compressirostris]	NA	sp|Q6DGP8|NRN1_DANRE/1.1e-61/Neuritin OS=Danio rerio GN=nrn1 PE=2 SV=1	lcm:102355909/1.1e-17/breast cancer anti-estrogen resistance protein 1-like; K05726 breast cancer anti-estrogen resistance 1	NA	PF15056/3.8E-39/Neuritin protein family	NA
CL1523.Contig8_All	3193	342.85	122.43	-1.532299531	5.18E-25	Down	5.89E-27	XP_018611797.1/3.9e-108/PREDICTED: actin-binding LIM protein 3 isoform X2 [Scleropages formosus]	XM_017475114.1/0.0/PREDICTED: Ictalurus punctatus actin binding LIM protein family member 3 (ablim3), transcript variant X7, mRNA	sp|O94929|ABLM3_HUMAN/2.4e-91/Actin-binding LIM protein 3 OS=Homo sapiens GN=ABLIM3 PE=1 SV=3	sfm:108936737/3.2e-106/ablim3; actin-binding LIM protein 3 isoform X1; K07520 actin-binding LIM protein	Hs7662330/1.8e-91/[TZ] KOG1044 Actin-binding LIM Zn-finger protein Limatin involved in axon guidance	PTHR24213:SF0/5.4E-132/--	biological_process:GO:0030036//actin cytoskeleton organization;GO:0006351//transcription, DNA-templated;molecular_function:GO:0003779//actin binding;GO:0046872//metal ion binding;
CL5067.Contig1_All	1087	11.72	134.79	3.476989868	5.51E-25	Up	6.29E-27	XP_006629873.1/4.0e-105/PREDICTED: alcohol dehydrogenase class-3 [Lepisosteus oculatus]	XM_011569304.1/0.0/PREDICTED: Plutella xylostella alcohol dehydrogenase class-3-like (LOC105397287), mRNA	sp|P81600|ADHH_GADMO/1.8e-102/Alcohol dehydrogenase class-3 chain H OS=Gadus morhua PE=1 SV=1	amj:106737174/3.2e-103/alcohol dehydrogenase class-3; K00121 S-(hydroxymethyl)glutathione dehydrogenase / alcohol dehydrogenase [EC:1.1.1.284 1.1.1.1]	Hs11496891/1.1e-98/[Q] KOG0022 Alcohol dehydrogenase, class III	PTHR11695:SF401/3.8E-148/--	NA
Unigene22843_All	1280	246.17	558.2	1.134448044	8.27E-25	Up	9.53E-27	XP_007937827.1/7.0e-16/PREDICTED: serine/arginine repetitive matrix protein 2-like [Orycteropus afer afer]	XR_001776563.1/0.0/PREDICTED: Poecilia reticulata uncharacterized LOC108166257 (LOC108166257), ncRNA	sp|Q9UQ35|SRRM2_HUMAN/3.5e-17/Serine/arginine repetitive matrix protein 2 OS=Homo sapiens GN=SRRM2 PE=1 SV=2	ocu:100340621/1.2e-16/SRRM2; serine/arginine repetitive matrix 2; K13172 serine/arginine repetitive matrix protein 2	Hs19923466/2.6e-17/[A] KOG1869 Splicing coactivator SRm160/300, subunit SRm300	NA	NA
CL3293.Contig17_All	2687	488.66	219.05	-1.204249926	1.13E-24	Down	1.31E-26	XP_015203016.1/1.5e-281/PREDICTED: transcription factor 7-like 2 isoform X4 [Lepisosteus oculatus]	XM_015347530.1/0.0/PREDICTED: Lepisosteus oculatus transcription factor 7-like 2 (T-cell specific, HMG-box) (tcf7l2), transcript variant X4, mRNA	sp|Q924A0|TF7L2_MOUSE/8.2e-258/Transcription factor 7-like 2 OS=Mus musculus GN=Tcf7l2 PE=1 SV=2	sgh:107566231/8.4e-278/transcription factor 7-like 2 isoform X1; K04491 transcription factor 7-like 2	Hs13540471/1.0e-257/[K] KOG3248 Transcription factor TCF-4	PTHR10373/0.0/--	NA
CL9030.Contig2_All	2648	156	415	1.364886182	1.19E-24	Up	1.38E-26	XP_015206753.1/1.0e-178/PREDICTED: rho GTPase-activating protein 6-like isoform X1 [Lepisosteus oculatus]	NA	sp|O43182|RHG06_HUMAN/1.3e-159/Rho GTPase-activating protein 6 OS=Homo sapiens GN=ARHGAP6 PE=1 SV=3	sfm:108922842/2.0e-170/rho GTPase-activating protein 6-like isoform X1; K20631 Rho GTPase-activating protein 6	Hs7382484/3.6e-159/[TZ] KOG2710 Rho GTPase-activating protein	PTHR12635:SF6/4.8E-239/--	biological_process:GO:0007165//signal transduction;
CL10056.Contig3_All	548	253	71	-1.87992558	1.24E-24	Down	1.44E-26	XP_006637263.1/8.7e-56/PREDICTED: hemoglobin subunit epsilon-like [Lepisosteus oculatus]	XM_009951134.1/0.0/PREDICTED: Leptosomus discolor hemoglobin subunit rho (LOC104341060), partial mRNA	sp|P02101|HBE_PIG/6.1e-51/Hemoglobin subunit epsilon OS=Sus scrofa GN=HBE1 PE=1 SV=3	cpic:101953117/2.5e-51/hemoglobin subunit epsilon-like; K13825 hemoglobin subunit epsilon	Hs4885393/2.4e-49/[C] KOG3378 Globins and related hemoproteins	NA	cellular_component:GO:0005833//hemoglobin complex;molecular_function:GO:0020037//heme binding;GO:0005506//iron ion binding;GO:0005344//oxygen carrier activity;GO:0019825//oxygen binding;
CL1936.Contig3_All	1214	143.79	18	-3.044573659	1.58E-24	Down	1.85E-26	NA	NA	NA	NA	NA	NA	NA
Unigene5289_All	5417	310.23	650.33	1.021154647	2.32E-24	Up	2.73E-26	XP_019398752.1/1.7e-273/PREDICTED: aspartyl/asparaginyl beta-hydroxylase [Crocodylus porosus]	XM_008173395.1/0.0/PREDICTED: Chrysemys picta bellii aspartate beta-hydroxylase (ASPH), transcript variant X15, mRNA	sp|P07856|SERI1_BOMMO/5.3e-30/Sericin 1 OS=Bombyx mori GN=ser1 PE=1 SV=2	sfm:108929627/1.1e-305/asph; aspartyl/asparaginyl beta-hydroxylase isoform X1; K00476 aspartate beta-hydroxylase [EC:1.14.11.16]	SPAPB1E7.04c/1.1e-32/[M] KOG4701 Chitinase	PTHR12366:SF24/0.0/--	NA
CL2309.Contig2_All	3923	253	72	-1.859747698	2.80E-24	Down	3.31E-26	XP_006639405.1/0.0e+00/PREDICTED: rho GTPase-activating protein 20 isoform X1 [Lepisosteus oculatus]	XM_006639342.2/0.0/PREDICTED: Lepisosteus oculatus Rho GTPase activating protein 20 (arhgap20), transcript variant X1, mRNA	sp|Q9P2F6|RHG20_HUMAN/9.2e-234/Rho GTPase-activating protein 20 OS=Homo sapiens GN=ARHGAP20 PE=1 SV=2	lcm:102351902/0.0e+00/rho GTPase-activating protein 20-like; K20641 Rho GTPase-activating protein 20	Hs7656904/3.1e-21/[TZ] KOG4406 CDC42 Rho GTPase-activating protein	SM00233/4.6E-4/Pleckstrin homology domain.	NA
CL7371.Contig1_All	2152	19	151	2.943798101	3.83E-24	Up	4.55E-26	XP_007069085.1/2.2e-179/PREDICTED: probable cation-transporting ATPase 13A4 [Chelonia mydas]	XM_005162187.4/0.0/PREDICTED: Danio rerio C1q and TNF related 12 (c1qtnf12), transcript variant X1, mRNA	sp|Q5ZKB7|AT134_CHICK/3.8e-173/Probable cation-transporting ATPase 13A4 OS=Gallus gallus GN=ATP13A4 PE=2 SV=1	cmy:102933453/2.9e-180/ATP13A4; ATPase 13A4; K14951 cation-transporting P-type ATPase 13A3/4/5 [EC:3.6.3.-]	HsM13375668/4.2e-89/[P] KOG0208 Cation transport ATPase	PTHR24093/6.2E-205/--	NA
Unigene778_All	1962	114	341	1.53405879	3.91E-24	Up	4.65E-26	OXB70555.1/5.9e-06/hypothetical protein H355_001682 [Colinus virginianus]	LN590686.1/0.0/Cyprinus carpio genome assembly common carp genome, scaffold: LG35, chromosome: 35	NA	NA	NA	NA	NA
CL597.Contig2_All	398	16	142.88	3.11198105	4.37E-24	Up	5.22E-26	NA	JQ288775.1/0.0/Acipenser baerii MHC class II antigen beta domain (MHCbeta) mRNA, MHCbeta-2 allele, complete cds	NA	NA	NA	NA	NA
CL9150.Contig5_All	1732	46.19	213.11	2.159266715	4.61E-24	Up	5.52E-26	XP_014004856.1/3.5e-167/PREDICTED: interferon-induced protein 44-like [Salmo salar]	XM_014010804.1/0.0/PREDICTED: Austrofundulus limnaeus interferon-induced protein 44-like (LOC106519231), mRNA	sp|Q53G44|IF44L_HUMAN/4.2e-74/Interferon-induced protein 44-like OS=Homo sapiens GN=IFI44L PE=2 SV=3	adf:107332065/1.8e-07/BTB/POZ domain-containing protein KCTD18-like; K21922 BTB/POZ domain-containing protein KCTD21	Hs21361310/6.0e-70/[Z] LSE2920 H Interferon-induced, hepatitis C-associated microtubular aggregate protein	PF01926/1.9E-6/50S ribosome-binding GTPase	molecular_function:GO:0005525//GTP binding;
CL8213.Contig1_All	1371	43.76	207.77	2.200623589	5.08E-24	Up	6.09E-26	XP_020314277.1/9.2e-139/protein SSUH2 homolog isoform X3 [Oncorhynchus kisutch]	NA	sp|Q08C76|SSUH2_DANRE/4.6e-124/Protein SSUH2 homolog OS=Danio rerio GN=ssuh2 PE=2 SV=2	tng:GSTEN00008568G001/6.0e-38/unnamed protein product; K06840 semaphorin 3	Hs7705708/1.4e-69/[O] KOG2813 Predicted molecular chaperone, contains DnaJ domain	PTHR15852:SF17/9.3E-174/--	molecular_function:GO:0051082//unfolded protein binding;GO:0031072//heat shock protein binding;
CL9390.Contig2_All	1899	2	103.86	5.651817195	6.00E-24	Up	7.20E-26	XP_015212118.1/3.4e-160/PREDICTED: matrilin-3 isoform X1 [Lepisosteus oculatus]	XM_019126456.1/0.0/PREDICTED: Cyprinus carpio matrilin-3-like (LOC109113635), mRNA	sp|O42401|MATN3_CHICK/3.2e-91/Matrilin-3 OS=Gallus gallus GN=MATN3 PE=2 SV=1	lcm:102353035/3.1e-125/MATN3; matrilin 3; K19467 matrilin-3	Hs4505111/2.0e-71/[T] KOG1217 Fibrillins and related proteins containing Ca2+-binding EGF-like domains	PS01186/-/EGF-like domain signature 2.	NA
CL845.Contig14_All	2461	104.66	4.31	-4.64855761	7.07E-24	Down	8.57E-26	XP_019629960.1/9.1e-20/PREDICTED: uncharacterized protein LOC109474160 isoform X1 [Branchiostoma belcheri]	NA	NA	NA	NA	PF02902/1.7E-7/Ulp1 protease family, C-terminal catalytic domain	NA
CL2673.Contig1_All	1064	315.81	110	-1.568232456	7.56E-24	Down	9.17E-26	XP_015194936.1/7.1e-46/PREDICTED: gastrin-releasing peptide [Lepisosteus oculatus] >ALD51559.1 gastrin-releasing peptide, partial [Lepisosteus oculatus]	XM_010742452.2/0.0/PREDICTED: Larimichthys crocea gastrin releasing peptide (grp), mRNA	sp|P29007|GRP_BOMOR/5.1e-30/Gastrin-releasing peptide OS=Bombina orientalis GN=grp PE=1 SV=1	lcm:106705310/3.1e-42/GRP; gastrin releasing peptide; K05224 gastrin-releasing peptide	NA	PTHR16866:SF2/1.4E-42/--	biological_process:GO:0007218//neuropeptide signaling pathway;molecular_function:GO:0005184//neuropeptide hormone activity;
CL10050.Contig3_All	3027	1	105	6.667566392	1.05E-23	Up	1.29E-25	ABM65597.1/1.0e-270/envelope glycoprotein [Sus scrofa]	HQ536012.1/0.0/Sus scrofa clone BAC C1-9B endogenous virus Porcine endogenous retrovirus C gag protein, pol protein, and env protein genes, complete cds	sp|P11370|ENV2_MOUSE/1.9e-122/Retrovirus-related Env polyprotein from Fv-4 locus OS=Mus musculus GN=Fv4 PE=1 SV=2	ccan:109686519/1.1e-44/epithelial chloride channel protein-like; K05030 calcium-activated chloride channel regulator 3/4	NA	PTHR10424:SF41/2.2E-243/--	NA
CL1073.Contig4_All	1840	198.37	475.51	1.214602696	1.40E-23	Up	1.74E-25	XP_018619607.1/1.1e-115/PREDICTED: actin-related protein 10 [Scleropages formosus] >KPP60284.1 actin-related protein 10-like [Scleropages formosus]	XM_014144799.1/0.0/PREDICTED: Salmo salar actin-related protein 10-like (LOC106571574), mRNA	sp|Q9QZB7|ARP10_MOUSE/1.6e-108/Actin-related protein 10 OS=Mus musculus GN=Actr10 PE=1 SV=2	sfm:108941425/1.5e-116/actr10; actin-related protein 10; K16576 actin-related protein 10	Hs8923712/1.9e-106/[Z] KOG0676 Actin and related proteins	PTHR11937/7.2E-91/--	NA
Unigene26192_All	894	122.04	351.36	1.478916749	1.43E-23	Up	1.78E-25	XP_012684506.1/1.6e-11/PREDICTED: activating transcription factor 7-interacting protein 1-like isoform X2 [Clupea harengus]	NA	sp|A0JME2|MCAF1_DANRE/7.4e-06/Activating transcription factor 7-interacting protein 1 OS=Danio rerio GN=atf7ip PE=1 SV=2	ame:726681/7.2e-08/capu; protein cappuccino; K02184 formin 2	At5g07750/2.8e-07/[ZR] LSE0118 A Protein possibly involved in cytoskeleton rearrangements, contains FH domain	NA	NA
CL15029.Contig8_All	3932	314.34	110.17	-1.559273571	1.51E-23	Down	1.88E-25	XP_021332267.1/2.4e-75/uncharacterized protein LOC110439817 [Danio rerio]	AM910996.2/0.0/Plasmodium knowlesi strain H chromosome 14, complete genome	sp|P63133|POK8_HUMAN/7.0e-08/Endogenous retrovirus group K member 8 Pol protein OS=Homo sapiens GN=ERVK-8 PE=3 SV=1	cmy:102932272/4.0e-10/CCNH, Cyclin-H; cyclin H; K06634 cyclin H	Hs14760974/7.9e-17/[R] KOG0017 FOG: Transposon-encoded proteins with TYA, reverse transcriptase, integrase domains in various combinations	PS00141/-/Eukaryotic and viral aspartyl proteases active site.	NA
CL3844.Contig6_All	1944	294.99	98.74	-1.625638624	1.79E-23	Down	2.24E-25	XP_014185887.1/1.1e-31/PREDICTED: sterile alpha motif domain-containing protein 3-like [Haplochromis burtoni]	NA	sp|Q8N6K7|SAMD3_HUMAN/9.1e-09/Sterile alpha motif domain-containing protein 3 OS=Homo sapiens GN=SAMD3 PE=1 SV=2	NA	NA	PTHR31025:SF6/1.2E-13/--	NA
CL487.Contig4_All	4742	134.34	370.39	1.416477089	2.71E-23	Up	3.41E-25	XP_005996016.2/2.8e-296/PREDICTED: frizzled-5 [Latimeria chalumnae]	XM_015405940.1/0.0/PREDICTED: Gekko japonicus frizzled class receptor 5 (FZD5), mRNA	sp|P58421|FZD5_XENLA/6.0e-272/Frizzled-5 OS=Xenopus laevis GN=fzd5 PE=2 SV=1	lcm:102363206/3.8e-297/FZD5; frizzled-5; K02375 frizzled 5/8	Hs17437841/4.2e-259/[T] KOG3577 Smoothened and related G-protein-coupled receptors	PR00489/2.4E-86/Frizzled protein signature	NA
CL3431.Contig2_All	3486	272.58	86.19	-1.707766438	2.88E-23	Down	3.63E-25	XP_015204190.1/6.0e-203/PREDICTED: thyroid hormone receptor-associated protein 3 isoform X3 [Lepisosteus oculatus]	XM_015348704.1/0.0/PREDICTED: Lepisosteus oculatus thyroid hormone receptor associated protein 3 (thrap3), transcript variant X3, mRNA	sp|Q5M7V8|TR150_RAT/9.0e-140/Thyroid hormone receptor-associated protein 3 OS=Rattus norvegicus GN=Thrap3 PE=1 SV=1	sfm:108919184/2.1e-180/thrap3; thyroid hormone receptor-associated protein 3 isoform X1; K13112 thyroid hormone receptor-associated protein 3	Hs4827040/4.2e-139/[T] LSE2865 H Thyroid hormone receptor-associated protein	PTHR15268/5.0E-215/--	biological_process:GO:0008380//RNA splicing;
Unigene27343_All	3181	591	299	-1.029691771	3.38E-23	Down	4.26E-25	XP_006636492.1/0.0e+00/PREDICTED: nuclear receptor subfamily 4 group A member 2 isoform X1 [Lepisosteus oculatus]	XM_006636429.2/0.0/PREDICTED: Lepisosteus oculatus nuclear receptor subfamily 4 group A member 2 (nr4a2), transcript variant X1, mRNA	sp|Q06219|NR4A2_MOUSE/0.0e+00/Nuclear receptor subfamily 4 group A member 2 OS=Mus musculus GN=Nr4a2 PE=1 SV=1	lcm:102360581/0.0e+00/NR4A2; nuclear receptor subfamily 4 group A member 2; K08558 nuclear receptor subfamily 4 group A member 2	Hs5453822/0.0e+00/[K] KOG4217 Nuclear receptors of the nerve growth factor-induced protein B type	SM00430/1.5E-30/Ligand binding domain of hormone receptors	biological_process:GO:0006351//transcription, DNA-templated;cellular_component:GO:0005634//nucleus;molecular_function:GO:0003707//steroid hormone receptor activity;GO:0008270//zinc ion binding;GO:0043565//sequence-specific DNA binding;GO:0004879//nuclear receptor activity;
Unigene39796_All	1887	23.97	158.58	2.679229891	4.91E-23	Up	6.24E-25	XP_015221351.1/9.4e-267/PREDICTED: zinc finger MIZ domain-containing protein 2 isoform X3 [Lepisosteus oculatus] >XP_015221409.1 PREDICTED: zinc finger MIZ domain-containing protein 2 isoform X3 [Lepisosteus oculatus]	XM_015365923.1/0.0/PREDICTED: Lepisosteus oculatus zinc finger, MIZ-type containing 2 (zmiz2), transcript variant X4, mRNA	sp|Q8NF64|ZMIZ2_HUMAN/1.0e-230/Zinc finger MIZ domain-containing protein 2 OS=Homo sapiens GN=ZMIZ2 PE=1 SV=2	acyg:106049716/3.7e-38/2-oxoglutarate dehydrogenase, mitochondrial-like; K00164 2-oxoglutarate dehydrogenase E1 component [EC:1.2.4.2]	Hs20470493/1.3e-211/[K] KOG2169 Zn-finger transcription factor	PTHR10782:SF38/0.0/--	biological_process:GO:0007498//mesoderm development;GO:0009953//dorsal/ventral pattern formation;molecular_function:GO:0008270//zinc ion binding;
Unigene63432_All	1886	0	109	7.7215052	6.51E-23	Up	8.37E-25	XP_005989880.1/1.7e-143/PREDICTED: ATP-sensitive inward rectifier potassium channel 1 [Latimeria chalumnae]	NA	sp|P35560|KCNJ1_RAT/3.1e-139/ATP-sensitive inward rectifier potassium channel 1 OS=Rattus norvegicus GN=Kcnj1 PE=2 SV=1	lcm:102353950/2.3e-144/KCNJ1; potassium voltage-gated channel subfamily J member 1; K04995 potassium inwardly-rectifying channel subfamily J member 1	Hs4504837/1.9e-138/[P] KOG3827 Inward rectifier K+ channel	PTHR11767/2.9E-219/--	biological_process:GO:0010107//potassium ion import;cellular_component:GO:0005887//integral component of plasma membrane;GO:0016021//integral component of membrane;molecular_function:GO:0005242//inward rectifier potassium channel activity;GO:0015272//ATP-activated inward rectifier potassium channel activity;
Unigene19629_All	4287	171.94	428.7	1.271384081	7.57E-23	Up	9.79E-25	XP_006641220.2/1.9e-219/PREDICTED: protein LSM14 homolog A isoform X1 [Lepisosteus oculatus]	XM_015368183.1/0.0/PREDICTED: Lepisosteus oculatus LSM14A mRNA processing body assembly factor (lsm14a), transcript variant X4, mRNA	sp|Q3MHF8|LS14A_BOVIN/4.0e-198/Protein LSM14 homolog A OS=Bos taurus GN=LSM14A PE=2 SV=1	cpic:101932868/1.7e-203/LSM14A; LSM14A, mRNA processing body assembly factor; K18749 protein LSM14	Hs17483092/4.6e-196/[U] KOG1073 Uncharacterized mRNA-associated protein RAP55	PF09532/6.0E-27/FDF domain	NA
CL11635.Contig2_All	2647	138.55	18.7	-2.935975661	7.64E-23	Down	9.90E-25	XP_005173206.1/0.0e+00/ecto-NOX disulfide-thiol exchanger 2 isoform X2 [Danio rerio]	XM_015351689.1/0.0/PREDICTED: Lepisosteus oculatus ecto-NOX disulfide-thiol exchanger 2 (enox2), transcript variant X3, mRNA	sp|Q8R0Z2|ENOX2_MOUSE/2.5e-251/Ecto-NOX disulfide-thiol exchanger 2 OS=Mus musculus GN=Enox2 PE=2 SV=1	amex:103036019/1.9e-11/trichohyalin-like; K16464 centrosomal protein CEP250	HsM6005729/8.5e-07/[D] TWOG0657 Centrosomal protein	PS50102/12.407/Eukaryotic RNA Recognition Motif (RRM) profile.	molecular_function:GO:0003723//RNA binding;
CL13274.Contig1_All	1745	130.29	360.58	1.421913894	8.14E-23	Up	1.06E-24	XP_001746181.1/3.8e-28/hypothetical protein [Monosiga brevicollis MX1] >EDQ89076.1 predicted protein [Monosiga brevicollis MX1]	CP020791.1/0.0/Oryzias latipes strain HNI chromosome 13	sp|Q6P3N9|ZNT7_XENTR/2.4e-08/Zinc transporter 7 OS=Xenopus tropicalis GN=slc30a7 PE=2 SV=1	ipu:108264913/5.2e-18/E3 ubiquitin-protein ligase RNF34-like; K20804 E3 ubiquitin-protein ligase RNF34 [EC:2.3.2.27]	CE18815/6.6e-08/[P] KOG2693 Putative zinc transporter	NA	NA
CL1936.Contig4_All	773	197	46	-2.145168989	8.30E-23	Down	1.08E-24	NA	NA	NA	NA	NA	NA	NA
Unigene14242_All	1344	7	112	3.953320875	8.76E-23	Up	1.14E-24	XP_006639184.1/3.0e-78/PREDICTED: collectrin [Lepisosteus oculatus]	XM_009669201.1/0.0/PREDICTED: Struthio camelus australis transmembrane protein 27 (TMEM27), transcript variant X1, mRNA	sp|Q0VCT4|TMM27_BOVIN/1.1e-56/Collectrin OS=Bos taurus GN=TMEM27 PE=2 SV=1	lcm:102361176/1.3e-72/TMEM27; transmembrane protein 27; K20004 collectrin	NA	PF16959/2.0E-69/Renal amino acid transporter	cellular_component:GO:0016021//integral component of membrane;molecular_function:GO:0008241//peptidyl-dipeptidase activity;GO:0008237//metallopeptidase activity;
Unigene9141_All	2601	74.74	262.51	1.765740787	9.71E-23	Up	1.27E-24	XP_006815409.1/6.6e-61/PREDICTED: uncharacterized protein LOC102808709 [Saccoglossus kowalevskii]	NA	NA	NA	NA	PS50966/8.58/Zinc finger SWIM-type profile.	NA
CL2999.Contig2_All	3721	154	399	1.32677927	1.01E-22	Up	1.32E-24	XP_006627890.2/7.5e-284/PREDICTED: frizzled-4 [Lepisosteus oculatus]	XM_006627827.2/0.0/PREDICTED: Lepisosteus oculatus frizzled class receptor 4 (fzd4), mRNA	sp|Q9IA05|FZD4_CHICK/3.2e-284/Frizzled-4 OS=Gallus gallus GN=FZD4 PE=2 SV=1	gga:373887/7.1e-283/FZD4, FZ-4; frizzled class receptor 4; K02354 frizzled 4	Hs6912384/5.3e-281/[T] KOG3577 Smoothened and related G-protein-coupled receptors	SM00063/5.5E-70/Frizzled	biological_process:GO:0061304//retinal blood vessel morphogenesis;GO:0001568//blood vessel development;GO:0031987//locomotion involved in locomotory behavior;GO:0035426//extracellular matrix-cell signaling;GO:0001570//vasculogenesis;GO:0035567//non-canonical Wnt signaling pathway;GO:0034446//substrate adhesion-dependent cell spreading;GO:1990830//cellular response to leukemia inhibitory factor;GO…
Unigene9209_All	5471	280.31	92.56	-1.645241569	1.06E-22	Down	1.38E-24	XP_019724438.1/1.7e-260/PREDICTED: aspartyl/asparaginyl beta-hydroxylase isoform X8 [Hippocampus comes]	XM_015353581.1/0.0/PREDICTED: Lepisosteus oculatus aspartate beta-hydroxylase (asph), transcript variant X4, mRNA	sp|Q5SSG8|MUC21_HUMAN/7.4e-32/Mucin-21 OS=Homo sapiens GN=MUC21 PE=1 SV=2	sfm:108929627/3.7e-304/asph; aspartyl/asparaginyl beta-hydroxylase isoform X1; K00476 aspartate beta-hydroxylase [EC:1.14.11.16]	SPAPB1E7.04c/4.9e-33/[M] KOG4701 Chitinase	PS50293/15.593/TPR repeat region circular profile.	NA
Unigene5154_All	1823	577.85	292.51	-1.028888221	1.16E-22	Down	1.52E-24	XP_018609544.1/4.1e-86/PREDICTED: cerebellin-2 [Scleropages formosus]	XM_018754028.1/0.0/PREDICTED: Scleropages formosus cerebellin 2 precursor (cbln2), mRNA	sp|Q8IUK8|CBLN2_HUMAN/4.2e-72/Cerebellin-2 OS=Homo sapiens GN=CBLN2 PE=2 SV=1	sfm:108920774/2.1e-14/caprin2; caprin-2 isoform X1; K18744 caprin-2	Hs4757922/1.2e-65/[R] LSE3568 H Complement-c1q tumor necrosis factor-related protein/Adipocyte-specific secretory protein, and related proteins	PS50871/36.263/C1q domain profile.	NA
CL4600.Contig3_All	2591	190.02	455.38	1.214240532	1.39E-22	Up	1.83E-24	XP_006626200.1/6.5e-210/PREDICTED: insulinoma-associated protein 1 [Lepisosteus oculatus]	XM_006626137.2/0.0/PREDICTED: Lepisosteus oculatus insulinoma associated 1 (insm1), mRNA	sp|Q7T3H2|INS1B_DANRE/6.8e-161/Insulinoma-associated protein 1b OS=Danio rerio GN=insm1b PE=2 SV=1	chx:102171684/4.1e-11/zinc finger protein 596-like; K09228 KRAB domain-containing zinc finger protein	Hs4504713/2.2e-132/[K] KOG3993 Transcription factor (contains Zn finger)	PTHR15065:SF5/1.3E-194/--	molecular_function:GO:0003676//nucleic acid binding;
CL9997.Contig1_All	1514	91.14	291.37	1.630016942	1.51E-22	Up	2.00E-24	XP_006634189.2/1.3e-242/PREDICTED: myosin-IIIa isoform X3 [Lepisosteus oculatus]	XM_015353915.1/0.0/PREDICTED: Lepisosteus oculatus myosin IIIA (myo3a), transcript variant X6, mRNA	sp|Q8NEV4|MYO3A_HUMAN/1.0e-220/Myosin-IIIa OS=Homo sapiens GN=MYO3A PE=1 SV=2	ccar:109050412/1.4e-234/myo3a; myosin-IIIa; K08834 myosin III [EC:2.7.11.1]	Hs20544910_2/7.2e-221/[N] KOG4229 Myosin VII, myosin IXB and related myosins	PS51456/154.363/Myosin motor domain profile.	NA
Unigene14944_All	489	0	106	7.681241329	2.29E-22	Up	3.03E-24	CDW58791.1/1.2e-27/KH dom-like and MMR HSR1 and Bac DNA binding doma in containing protein [Trichuris trichiura]	NA	NA	NA	NA	PF00216/4.2E-38/Bacterial DNA-binding protein	biological_process:GO:1903506//regulation of nucleic acid-templated transcription;molecular_function:GO:0003677//DNA binding;
CL6916.Contig2_All	2315	127	351.85	1.423452891	2.64E-22	Up	3.51E-24	XP_006639469.1/1.5e-213/PREDICTED: thyrotropin-releasing hormone receptor-like [Lepisosteus oculatus]	XM_006639406.2/0.0/PREDICTED: Lepisosteus oculatus thyrotropin-releasing hormone receptor-like (LOC102696009), mRNA	sp|Q28596|TRFR_SHEEP/3.4e-143/Thyrotropin-releasing hormone receptor OS=Ovis aries GN=TRHR PE=2 SV=1	lcm:102365504/1.5e-193/thyrotropin-releasing hormone receptor-like; K04282 thyrotropin-releasing hormone receptor	Hs4507681/4.6e-142/[R] KOG3656 FOG: 7 transmembrane receptor	PTHR24243:SF119/3.6E-261/--	cellular_component:GO:0016021//integral component of membrane;molecular_function:GO:0004997//thyrotropin-releasing hormone receptor activity;
CL7614.Contig1_All	1990	270.26	574.68	1.041731715	2.84E-22	Up	3.79E-24	XP_018088513.1/1.2e-51/PREDICTED: CD99 antigen-like protein 2 isoform X2 [Xenopus laevis]	NA	sp|B1H3G4|C99L2_XENTR/1.2e-51/CD99 antigen-like protein 2 OS=Xenopus tropicalis GN=cd99l2 PE=2 SV=1	dre:323266/4.1e-35/cd99l2; CD99 antigen-like protein 2 isoform 3 precursor; K06520 CD99 antigen	NA	PTHR15076/6.4E-76/--	biological_process:GO:0007155//cell adhesion;cellular_component:GO:0016021//integral component of membrane;GO:0030054//cell junction;GO:0005886//plasma membrane;
CL6211.Contig1_All	1865	141.28	375.16	1.362269641	2.99E-22	Up	4.00E-24	XP_006637536.1/7.8e-149/PREDICTED: prohibitin-2 [Lepisosteus oculatus]	XM_006637473.2/0.0/PREDICTED: Lepisosteus oculatus prohibitin 2 (phb2), mRNA	sp|Q5XIH7|PHB2_RAT/1.7e-129/Prohibitin-2 OS=Rattus norvegicus GN=Phb2 PE=1 SV=1	amex:103047478/6.9e-146/prohibitin-2-like isoform X1; K17081 prohibitin 2	Hs6005854/2.8e-129/[O] KOG3090 Prohibitin-like protein	PR00679/2.6E-72/Prohibitin signature	cellular_component:GO:0016020//membrane;
CL6537.Contig3_All	3175	383.67	159.64	-1.311722903	3.53E-22	Down	4.75E-24	XP_014354448.1/1.1e-153/PREDICTED: pentatricopeptide repeat domain-containing protein 3, mitochondrial [Latimeria chalumnae]	XM_014498962.1/0.0/PREDICTED: Latimeria chalumnae pentatricopeptide repeat domain 3 (PTCD3), mRNA	sp|Q32N55|PTCD3_XENLA/4.0e-139/Pentatricopeptide repeat domain-containing protein 3, mitochondrial OS=Xenopus laevis GN=ptcd3 PE=2 SV=1	lcm:102360549/1.4e-154/PTCD3; pentatricopeptide repeat domain 3; K17659 pentatricopeptide repeat domain-containing protein 3	Hs21361666/1.8e-59/[S] KOG4422 Uncharacterized conserved protein	PF13812/0.0013/Pentatricopeptide repeat domain	NA
CL13539.Contig6_All	943	225.75	62.94	-1.889356029	3.66E-22	Down	4.94E-24	NA	NA	NA	NA	NA	NA	NA
CL9111.Contig1_All	1574	231	66	-1.854034047	4.15E-22	Down	5.62E-24	NA	NA	NA	NA	NA	NA	NA
CL7104.Contig1_All	2296	266.11	86.11	-1.674449157	4.15E-22	Down	5.63E-24	XP_004560553.1/1.0e-198/PREDICTED: probable ATP-dependent RNA helicase DDX6 [Maylandia zebra] >XP_006796720.1 PREDICTED: probable ATP-dependent RNA helicase DDX6-like [Neolamprologus brichardi]	XM_020050124.1/0.0/PREDICTED: Esox lucius DEAD-box helicase 6 (ddx6), transcript variant X2, mRNA	sp|Q0IHV9|DDX6_XENTR/1.8e-197/Probable ATP-dependent RNA helicase ddx6 OS=Xenopus tropicalis GN=ddx6 PE=2 SV=1	amex:103046116/1.6e-200/ddx6; probable ATP-dependent RNA helicase DDX6; K12614 ATP-dependent RNA helicase DDX6/DHH1 [EC:3.6.4.13]	Hs4758140/5.3e-191/[A] KOG0326 ATP-dependent RNA helicase	PS51195/9.881/DEAD-box RNA helicase Q motif profile.	biological_process:GO:0034063//stress granule assembly;GO:0009408//response to heat;cellular_component:GO:0036464//cytoplasmic ribonucleoprotein granule;molecular_function:GO:0005524//ATP binding;GO:0004386//helicase activity;GO:0003676//nucleic acid binding;
Unigene2099_All	1148	0	104	7.653760593	5.25E-22	Up	7.18E-24	CDW57307.1/3.0e-119/AlaDh PNT N and AlaDh PNT C and Aminotran 5 domai n containing protein [Trichuris trichiura]	NA	sp|Q61941|NNTM_MOUSE/2.0e-35/NAD(P) transhydrogenase, mitochondrial OS=Mus musculus GN=Nnt PE=1 SV=2	aga:AgaP_AGAP003167/1.3e-38/AGAP003167-PA; K00323 NAD(P) transhydrogenase [EC:1.6.1.2]	NA	PS00837/-/Alanine dehydrogenase & pyridine nucleotide transhydrogenase signature 2.	biological_process:GO:0042853//L-alanine catabolic process;molecular_function:GO:0000286//alanine dehydrogenase activity;
CL3702.Contig2_All	4622	269.28	88.5	-1.652036847	5.97E-22	Down	8.21E-24	XP_015216082.1/0.0e+00/PREDICTED: MHC class II transactivator isoform X3 [Lepisosteus oculatus]	NA	sp|P33076|C2TA_HUMAN/2.3e-167/MHC class II transactivator OS=Homo sapiens GN=CIITA PE=1 SV=3	lcm:102357559/2.3e-259/CIITA; class II major histocompatibility complex transactivator; K08060 class II, major histocompatibility complex, transactivator	Hs4557749_2/3.0e-92/[S] KOG4308 LRR-containing protein	PTHR24106/4.5E-183/--	biological_process:GO:0006355//regulation of transcription, DNA-templated;molecular_function:GO:0005524//ATP binding;
CL2100.Contig4_All	3275	385.24	162.03	-1.296175679	7.21E-22	Down	9.93E-24	XP_015195010.1/4.2e-230/PREDICTED: arachidonate 8S-lipoxygenase-like [Lepisosteus oculatus]	XM_020700341.1/0.0/PREDICTED: Oryzias latipes arachidonate 8S-lipoxygenase-like (LOC101162978), mRNA	sp|O35936|ALOX8_MOUSE/3.5e-170/Arachidonate 8S-lipoxygenase OS=Mus musculus GN=Alox8 PE=1 SV=1	acs:100558427/2.0e-201/hydroperoxide isomerase ALOXE3; K18684 hydroperoxy icosatetraenoate dehydratase/isomerase [EC:4.2.1.152 5.4.4.7]	Hs11055996/3.7e-169/[I] TWOG0111 Lipoxygenase	PR00087/7.8E-14/Lipoxygenase signature	molecular_function:GO:0016702//oxidoreductase activity, acting on single donors with incorporation of molecular oxygen, incorporation of two atoms of oxygen;GO:0005506//iron ion binding;
Unigene36689_All	2023	0	103	7.639821402	8.02E-22	Up	1.11E-23	XP_005969804.1/1.5e-65/PREDICTED: 2-Cys peroxiredoxin BAS1, chloroplastic-like [Pantholops hodgsonii]	JN048868.1/0.0/Epinephelus fuscoguttatus microsatellite EFP014 sequence	sp|Q8T6Z1|TRXB_SPIBA/5.4e-36/Thioredoxin reductase (Fragment) OS=Spironucleus barkhanus GN=TRXB PE=2 SV=1	tca:655702/9.5e-32/peroxiredoxin-1; K20011 peroxiredoxin 3 [EC:1.11.1.15]	At2g41680_1/2.0e-40/[O] KOG0404 Thioredoxin reductase	PS51354/11.573/Glutaredoxin domain profile.	NA
CL14240.Contig5_All	735	91.32	1.75	-5.752183158	8.59E-22	Down	1.19E-23	EMP25807.1/1.6e-57/Lamin-B receptor [Chelonia mydas]	FJ688026.1/0.0/Acipenser fulvescens clone J-118 28S ribosomal RNA gene, partial sequence; 28S-18S ribosomal RNA intergenic spacer, complete sequence; transposon Tc-1-like transposase gene, complete cds; and 18S ribosomal RNA gene, partial sequence	sp|O76062|ERG24_HUMAN/5.2e-58/Delta(14)-sterol reductase OS=Homo sapiens GN=TM7SF2 PE=2 SV=3	ptg:102955166/1.4e-57/TM7SF2; transmembrane 7 superfamily member 2; K00222 Delta14-sterol reductase [EC:1.3.1.70]	Hs20537133/2.2e-53/[IT] KOG1435 Sterol reductase/lamin B receptor	NA	cellular_component:GO:0016021//integral component of membrane;molecular_function:GO:0016628//oxidoreductase activity, acting on the CH-CH group of donors, NAD or NADP as acceptor;
CL2408.Contig1_All	1800	60.75	230.54	1.877381649	9.85E-22	Up	1.37E-23	XP_015215457.1/1.7e-71/PREDICTED: histone H1.0 [Lepisosteus oculatus]	KU877937.1/0.0/Carcharhinus amblyrhynchos microsatellite C.amb15 sequence	sp|Q6NVM0|H10_XENTR/6.8e-67/Histone H1.0 OS=Xenopus tropicalis GN=h1f0 PE=2 SV=1	xtr:407939/1.5e-65/h1f0, H1zero, H5, h10, h1f0-a, h1f0-b, h1fv; H1 histone family member 0; K11275 histone H1/5	Hs4885371/2.0e-55/[B] KOG4012 Histone H1	NA	biological_process:GO:0030261//chromosome condensation;GO:0006334//nucleosome assembly;cellular_component:GO:0005634//nucleus;GO:0000786//nucleosome;molecular_function:GO:0003677//DNA binding;
CL5671.Contig8_All	1083	277.11	579.28	1.017122957	1.34E-21	Up	1.88E-23	XP_015212164.1/5.4e-102/PREDICTED: serine/arginine-rich splicing factor 2 isoform X2 [Lepisosteus oculatus]	XR_001479498.1/0.0/PREDICTED: Lepisosteus oculatus serine/arginine-rich splicing factor 2 (srsf2), transcript variant X2, misc_RNA	sp|Q06A98|SRSF2_PIG/6.1e-95/Serine/arginine-rich splicing factor 2 OS=Sus scrofa GN=SRSF2 PE=2 SV=1	lcm:102345476/1.1e-95/SRSF2; serine and arginine rich splicing factor 2; K12891 splicing factor, arginine/serine-rich 2	Hs16905517/1.7e-30/[R] KOG0118 FOG: RRM domain	PTHR23147/1.4E-107/--	biological_process:GO:0043484//regulation of RNA splicing;molecular_function:GO:0003723//RNA binding;
Unigene585_All	2777	0	101	7.611532358	1.88E-21	Up	2.63E-23	NA	NA	NA	NA	NA	PTHR33507:SF1/3.7E-159/--	NA
CL203.Contig7_All	1908	263.53	86.78	-1.64921184	1.96E-21	Down	2.76E-23	NA	NA	NA	NA	NA	NA	NA
CL7426.Contig1_All	3418	445.39	204.98	-1.16626514	2.04E-21	Down	2.88E-23	XP_006130356.1/5.7e-206/PREDICTED: pleckstrin homology domain-containing family D member 1 isoform X2 [Pelodiscus sinensis]	XM_006884742.1/0.0/PREDICTED: Elephantulus edwardii pleckstrin homology domain containing, family D (with coiled-coil domains) member 1 (PLEKHD1), mRNA	sp|A6NEE1|PLHD1_HUMAN/1.2e-202/Pleckstrin homology domain-containing family D member 1 OS=Homo sapiens GN=PLEKHD1 PE=2 SV=3	nvl:108564590/1.4e-14/spidroin-2-like isoform X1; K03006 DNA-directed RNA polymerase II subunit RPB1 [EC:2.7.7.6]	Hs11321579/3.5e-13/[Z] KOG0161 Myosin class II heavy chain	PS50003/15.004/PH domain profile.	NA
CL1349.Contig1_All	2458	7.21	106.95	3.844114288	2.19E-21	Up	3.11E-23	XP_006640256.1/3.1e-246/PREDICTED: apoptosis-inducing factor 3 isoform X4 [Lepisosteus oculatus]	XM_018740483.1/0.0/PREDICTED: Scleropages formosus apoptosis inducing factor, mitochondria associated 3 (aifm3), mRNA	sp|Q3TY86|AIFM3_MOUSE/7.1e-216/Apoptosis-inducing factor 3 OS=Mus musculus GN=Aifm3 PE=1 SV=1	rss:109441806/1.6e-28/monodehydroascorbate reductase 2; K08232 monodehydroascorbate reductase (NADH) [EC:1.6.5.4]	Hs21389617/5.1e-216/[R] KOG1336 Monodehydroascorbate/ferredoxin reductase	PR00368/3.3E-29/FAD-dependent pyridine nucleotide reductase signature	biological_process:GO:0072114//pronephros morphogenesis;molecular_function:GO:0051537//2 iron, 2 sulfur cluster binding;GO:0050660//flavin adenine dinucleotide binding;GO:0016491//oxidoreductase activity;
Unigene17343_All	1023	10	115	3.476882831	2.29E-21	Up	3.26E-23	NP_001279686.1/1.1e-67/outer dense fiber protein 3-like [Callorhinchus milii] >AFK11179.1 outer dense fiber protein 3 [Callorhinchus milii]	NA	sp|Q8AVY1|ODF3A_XENLA/2.2e-62/Outer dense fiber protein 3 OS=Xenopus laevis GN=odf3 PE=2 SV=1	NA	NA	PTHR21580/5.0E-78/--	NA
CL14595.Contig16_All	993	440.93	202.47	-1.169520604	2.67E-21	Down	3.80E-23	NA	NA	NA	NA	NA	NA	NA
CL13101.Contig1_All	882	223	64	-1.847579025	2.96E-21	Down	4.23E-23	NA	NA	NA	NA	NA	NA	NA
Unigene25422_All	2458	173.93	420.61	1.227297231	3.10E-21	Up	4.44E-23	XP_019749348.1/2.0e-205/PREDICTED: rhomboid-related protein 1 isoform X1 [Hippocampus comes]	XM_015360037.1/0.0/PREDICTED: Lepisosteus oculatus rhomboid, veinlet-like 1 (Drosophila) (rhbdl1), transcript variant X2, mRNA	sp|Q8VC82|RHBL1_MOUSE/1.3e-182/Rhomboid-related protein 1 OS=Mus musculus GN=Rhbdl1 PE=2 SV=1	hcq:109530205/2.7e-206/rhbdl1; rhomboid-related protein 1 isoform X1; K02857 rhomboid-related protein 1/2/3 [EC:3.4.21.105]	Hs4506525_2/9.5e-154/[T] KOG2289 Rhomboid family proteins	PTHR22936:SF7/1.7E-284/--	cellular_component:GO:0016021//integral component of membrane;molecular_function:GO:0004252//serine-type endopeptidase activity;
CL5001.Contig5_All	976	283.34	99.48	-1.556734998	3.31E-21	Down	4.74E-23	XP_003453613.2/8.5e-30/PREDICTED: LYR motif-containing protein 9 [Oreochromis niloticus] >XP_005474475.1 PREDICTED: LYR motif-containing protein 9 [Oreochromis niloticus]	XM_004684872.2/0.0/PREDICTED: Condylura cristata LYR motif containing 9 (LYRM9), mRNA	sp|A5D7J1|LYRM9_BOVIN/1.9e-31/LYR motif-containing protein 9 OS=Bos taurus GN=LYRM9 PE=3 SV=1	NA	NA	PTHR13166/3.0E-26/--	NA
CL14350.Contig9_All	5781	276.33	574.7	1.009737726	3.53E-21	Up	5.07E-23	XP_015192444.1/0.0e+00/PREDICTED: rap1 GTPase-activating protein 1 isoform X4 [Lepisosteus oculatus]	XM_015336959.1/0.0/PREDICTED: Lepisosteus oculatus RAP1 GTPase activating protein (rap1gap), transcript variant X5, mRNA	sp|P47736|RPGP1_HUMAN/1.5e-301/Rap1 GTPase-activating protein 1 OS=Homo sapiens GN=RAP1GAP PE=1 SV=2	sfm:108933501/0.0e+00/rap1 GTPase-activating protein 1-like isoform X1; K17700 RAP1 GTPase activating protein 1	Hs4506415/1.1e-301/[T] KOG3686 Rap1-GTPase-activating protein (Rap1GAP)	PTHR15711/0.0/--	NA
Unigene4431_All	5998	138.46	363.37	1.345290936	3.69E-21	Up	5.30E-23	XP_006638711.1/9.0e-114/PREDICTED: potassium voltage-gated channel subfamily G member 3 isoform X2 [Lepisosteus oculatus]	XM_006638648.2/0.0/PREDICTED: Lepisosteus oculatus potassium channel, voltage gated modifier subfamily G, member 3 (kcng3), transcript variant X2, mRNA	sp|Q8R523|KCNG3_RAT/8.3e-109/Potassium voltage-gated channel subfamily G member 3 OS=Rattus norvegicus GN=Kcng3 PE=2 SV=2	sfm:108918046/1.3e-113/kcng3; LOW QUALITY PROTEIN: potassium voltage-gated channel subfamily G member 3; K04902 potassium voltage-gated channel subfamily G member 3	Hs19071574/5.1e-108/[P] KOG3713 Voltage-gated K+ channel KCNB/KCNC	PTHR11537/5.1E-170/--	biological_process:GO:0051260//protein homooligomerization;cellular_component:GO:0008076//voltage-gated potassium channel complex;molecular_function:GO:0005249//voltage-gated potassium channel activity;
CL14051.Contig2_All	1934	239.52	73.95	-1.742203199	4.68E-21	Down	6.74E-23	XP_015220133.1/8.9e-180/PREDICTED: beta-catenin-like protein 1 [Lepisosteus oculatus]	XM_015364647.1/0.0/PREDICTED: Lepisosteus oculatus catenin beta like 1 (ctnnbl1), mRNA	sp|O62703|CTBL1_BOVIN/3.9e-169/Beta-catenin-like protein 1 OS=Bos taurus GN=CTNNBL1 PE=2 SV=3	sasa:106566902/1.2e-177/beta-catenin-like protein 1; K12864 beta-catenin-like protein 1	Hs18644734/8.2e-169/[S] KOG2734 Uncharacterized conserved protein	PTHR14978/9.7E-219/--	NA
CL2134.Contig2_All	2616	478.86	231.02	-1.0982653	6.53E-21	Down	9.44E-23	XP_015207224.1/1.2e-251/PREDICTED: apoptosis-inducing factor 1, mitochondrial isoform X1 [Lepisosteus oculatus]	XM_015351741.1/0.0/PREDICTED: Lepisosteus oculatus apoptosis inducing factor, mitochondria associated 1 (aifm1), transcript variant X4, mRNA	sp|O95831|AIFM1_HUMAN/6.5e-236/Apoptosis-inducing factor 1, mitochondrial OS=Homo sapiens GN=AIFM1 PE=1 SV=1	sfm:108931051/1.2e-249/aifm1; apoptosis-inducing factor 1, mitochondrial isoform X1; K04727 programmed cell death 8 (apoptosis-inducing factor) [EC:1.-.-.-]	Hs4757732/4.7e-236/[T] KOG1346 Programmed cell death 8 (apoptosis-inducing factor)	PR00411/2.48E-9/Pyridine nucleotide disulphide reductase class-I signature	cellular_component:GO:0016021//integral component of membrane;molecular_function:GO:0050660//flavin adenine dinucleotide binding;GO:0046983//protein dimerization activity;GO:0016491//oxidoreductase activity;
CL2137.Contig4_All	2689	250.27	80.65	-1.680418051	6.53E-21	Down	9.45E-23	XP_006637523.1/1.4e-66/PREDICTED: tetratricopeptide repeat protein 14 isoform X1 [Lepisosteus oculatus]	LN131363.1/0.0/Spirometra erinaceieuropaei genome assembly S_erinaceieuropaei ,scaffold SPER_scaffold0121393	sp|Q96N46|TTC14_HUMAN/1.3e-34/Tetratricopeptide repeat protein 14 OS=Homo sapiens GN=TTC14 PE=1 SV=1	myi:110453080/1.6e-13/protein AF-9-like; K15187 YEATS domain-containing protein 1/3	YKR092c/6.4e-10/[Y] KOG2992 Nucleolar GTPase/ATPase p130	NA	molecular_function:GO:0003676//nucleic acid binding;
Unigene34514_All	541	0	98	7.568030719	6.72E-21	Up	9.75E-23	NA	NA	NA	NA	NA	NA	NA
Unigene18225_All	1303	0	97	7.553233717	1.03E-20	Up	1.51E-22	CDW60863.1/6.0e-47/IF3 N and tRNA SAD and Ribosomal L35p and tRNA-sy nt 2b and Ribosomal L20 and HGTP anticodon and TGS and IF3 C domain containing protein [Trichuris trichiura]	NA	sp|B1X4K3|RK20_PAUCH/3.7e-30/50S ribosomal protein L20, organellar chromatophore OS=Paulinella chromatophora GN=rpl20 PE=3 SV=1	epa:110243154/3.3e-17/39S ribosomal protein L20, mitochondrial-like; K02887 large subunit ribosomal protein L20	At1g16740/6.2e-19/[J] KOG4707 Mitochondrial/chloroplast ribosomal protein L20	PS00938/-/Initiation factor 3 signature.	NA
Unigene9033_All	2120	221.21	64.76	-1.81892084	1.21E-20	Down	1.77E-22	XP_015213997.1/1.4e-125/PREDICTED: cyclin-T2 isoform X2 [Lepisosteus oculatus]	XM_015358511.1/0.0/PREDICTED: Lepisosteus oculatus cyclin T2 (ccnt2), transcript variant X2, mRNA	sp|O60583|CCNT2_HUMAN/2.0e-86/Cyclin-T2 OS=Homo sapiens GN=CCNT2 PE=1 SV=2	cjc:100412841/4.0e-97/CCNT2; cyclin T2; K15188 cyclin T	Hs4502629/2.4e-97/[D] KOG0834 CDK9 kinase-activating protein cyclin T	PTHR10026:SF43/1.7E-35/--	biological_process:GO:0006351//transcription, DNA-templated;
CL7540.Contig4_All	2044	393.18	172.97	-1.231347225	1.29E-20	Down	1.90E-22	XP_006632262.1/9.8e-145/PREDICTED: proto-oncogene c-Fos-like isoform X1 [Lepisosteus oculatus]	XM_015350085.1/0.0/PREDICTED: Lepisosteus oculatus proto-oncogene c-Fos-like (LOC102691085), transcript variant X2, mRNA	sp|Q56TT7|FOS_PHOCM/5.5e-105/Proto-oncogene c-Fos OS=Phodopus campbelli GN=FOS PE=3 SV=1	sfm:108930709/3.1e-123/proto-oncogene c-Fos-like; K04379 proto-oncogene protein c-fos	Hs4885241/2.4e-102/[K] KOG1414 Transcriptional activator FOSB/c-Fos and related bZIP transcription factors	PTHR23351/2.1E-144/--	biological_process:GO:0006357//regulation of transcription from RNA polymerase II promoter;molecular_function:GO:0003677//DNA binding;GO:0003700//DNA binding transcription factor activity;
CL5031.Contig3_All	5172	264.79	552.75	1.015099356	1.49E-20	Up	2.20E-22	XP_015209771.1/1.1e-227/PREDICTED: pituitary adenylate cyclase-activating polypeptide type I receptor isoform X6 [Lepisosteus oculatus]	XM_015354285.1/0.0/PREDICTED: Lepisosteus oculatus adenylate cyclase activating polypeptide 1 (pituitary) receptor type I (adcyap1r1), transcript variant X9, mRNA	sp|P41586|PACR_HUMAN/8.5e-179/Pituitary adenylate cyclase-activating polypeptide type I receptor OS=Homo sapiens GN=ADCYAP1R1 PE=1 SV=1	pss:102459153/9.1e-212/ADCYAP1R1; ADCYAP receptor type I; K04587 pituitary adenylate cyclase-activating polypeptide type I receptor	Hs4501923/6.2e-179/[T] KOG4564 Adenylate cyclase-coupled calcitonin receptor	PTHR12011:SF228/5.3E-276/--	NA
Unigene7254_All	864	146.19	26.44	-2.513729672	1.75E-20	Down	2.60E-22	NA	NA	NA	NA	NA	NA	NA
CL9594.Contig1_All	1870	216.27	62.51	-1.837353773	1.82E-20	Down	2.70E-22	XP_006629835.1/9.6e-155/PREDICTED: pituitary homeobox 2 isoform X1 [Lepisosteus oculatus] >XP_015200662.1 PREDICTED: pituitary homeobox 2 isoform X1 [Lepisosteus oculatus] >XP_015200663.1 PREDICTED: pituitary homeobox 2 isoform X1 [Lepisosteus oculatus] >XP_015200664.1 PREDICTED: pituitary homeobox 2 isoform X1 [Lepisosteus oculatus]	XM_005997322.2/0.0/PREDICTED: Latimeria chalumnae paired-like homeodomain 2 (PITX2), transcript variant X4, mRNA	sp|Q99697|PITX2_HUMAN/3.1e-147/Pituitary homeobox 2 OS=Homo sapiens GN=PITX2 PE=1 SV=2	lcm:102361884/8.0e-150/PITX2; paired like homeodomain 2; K04686 paired-like homeodomain transcription factor 2	Hs21361183/5.2e-136/[K] KOG0486 Transcription factor PTX1, contains HOX domain	PS50071/21.249/'Homeobox' domain profile.	biological_process:GO:0007275//multicellular organism development;cellular_component:GO:0005634//nucleus;molecular_function:GO:0043565//sequence-specific DNA binding;GO:0003700//DNA binding transcription factor activity;
CL14759.Contig2_All	3765	324.18	128.53	-1.381369077	2.59E-20	Down	3.90E-22	ELT98549.1/2.5e-13/hypothetical protein CAPTEDRAFT_214975 [Capitella teleta]	LN590699.1/0.0/Cyprinus carpio genome assembly common carp genome, scaffold: LG22, chromosome: 22	sp|Q55E44|DHKE_DICDI/3.5e-12/Hybrid signal transduction histidine kinase E OS=Dictyostelium discoideum GN=dhkE PE=3 SV=1	NA	At3g18810/1.9e-07/[T] KOG1187 Serine/threonine protein kinase	NA	NA
Unigene36108_All	1372	300.03	113.6	-1.447823053	3.50E-20	Down	5.29E-22	KFV42227.1/8.9e-25/Adhesive plaque matrix protein, partial [Tyto alba]	XM_019891658.1/0.0/PREDICTED: Hippocampus comes mitochondrial glutamate carrier 1-like (LOC109528720), mRNA	sp|O94854|K0754_HUMAN/2.6e-18/Uncharacterized protein KIAA0754 OS=Homo sapiens GN=KIAA0754 PE=2 SV=4	ssc:100521913/9.0e-18/BUD13; BUD13 homolog isoform X1; K13106 pre-mRNA-splicing factor CWC26	Hs13375983/1.6e-20/[C] KOG0750 Mitochondrial solute carrier protein	NA	NA
Unigene23944_All	2093	0	94	7.507909726	3.74E-20	Up	5.65E-22	XP_005957243.1/1.6e-118/PREDICTED: glutamine--fructose-6-phosphate aminotransferase [isomerizing]-like [Pantholops hodgsonii]	NA	sp|Q06210|GFPT1_HUMAN/3.2e-60/Glutamine--fructose-6-phosphate aminotransferase [isomerizing] 1 OS=Homo sapiens GN=GFPT1 PE=1 SV=3	lcm:102351964/3.7e-87/GFPT2; glutamine-fructose-6-phosphate transaminase 2; K00820 glucosamine---fructose-6-phosphate aminotransferase (isomerizing) [EC:2.6.1.16]	7301670/1.5e-75/[M] KOG1268 Glucosamine 6-phosphate synthetases, contain amidotransferase and phosphosugar isomerase domains	PS51464/23.702/SIS domain profile.	biological_process:GO:1901137//carbohydrate derivative biosynthetic process;molecular_function:GO:0097367//carbohydrate derivative binding;GO:0004360//glutamine-fructose-6-phosphate transaminase (isomerizing) activity;
Unigene29120_All	2031	196.33	52.56	-1.947922584	4.21E-20	Down	6.38E-22	NA	XM_018686730.1/0.0/PREDICTED: Lates calcarifer SLIT-ROBO Rho GTPase activating protein 2 (srgap2), transcript variant X3, mRNA	NA	NA	NA	NA	NA
Unigene30803_All	1603	0	93	7.492479686	5.78E-20	Up	8.79E-22	EPY33464.1/1.3e-83/glyceraldehyde 3-phosphate dehydrogenase [Strigomonas culicis]	NA	sp|P10097|G3PC_TRYBB/2.2e-80/Glyceraldehyde-3-phosphate dehydrogenase, cytosolic OS=Trypanosoma brucei brucei PE=1 SV=3	sasa:106600163/2.0e-77/glyceraldehyde-3-phosphate dehydrogenase; K00134 glyceraldehyde 3-phosphate dehydrogenase [EC:1.2.1.12]	At1g42970/5.2e-92/[G] KOG0657 Glyceraldehyde 3-phosphate dehydrogenase	PTHR10836/5.6E-217/--	NA
Unigene22815_All	1402	139.17	24.42	-2.557392272	6.91E-20	Down	1.06E-21	NA	NA	NA	NA	NA	NA	NA
CL11358.Contig2_All	1163	331	135	-1.340550935	8.16E-20	Down	1.25E-21	XP_015192667.1/9.5e-44/PREDICTED: relaxin-3-like [Lepisosteus oculatus]	NA	sp|Q5CZK2|REL3_PANTR/1.0e-10/Relaxin-3 OS=Pan troglodytes GN=RLN3 PE=3 SV=1	xtr:779943/1.1e-40/rflb; relaxin family locus B; K22000 relaxin 3	Hs20143933/8.8e-09/[T] LSE2777 H Relaxin	PTHR12004/3.6E-39/--	cellular_component:GO:0005576//extracellular region;molecular_function:GO:0005179//hormone activity;
Unigene42344_All	1927	5	94	4.185981632	8.16E-20	Up	1.25E-21	NA	NA	NA	NA	NA	NA	NA
Unigene24705_All	2568	504	256	-1.023959049	1.20E-19	Down	1.86E-21	NA	AC103658.7/0.0/Mus musculus chromosome 18, clone RP23-372F17, complete sequence	NA	NA	NA	NA	NA
CL6537.Contig2_All	3056	0	91.07	7.462224854	1.33E-19	Up	2.07E-21	XP_014354448.1/1.6e-167/PREDICTED: pentatricopeptide repeat domain-containing protein 3, mitochondrial [Latimeria chalumnae]	XM_014498962.1/0.0/PREDICTED: Latimeria chalumnae pentatricopeptide repeat domain 3 (PTCD3), mRNA	sp|Q32N55|PTCD3_XENLA/1.8e-152/Pentatricopeptide repeat domain-containing protein 3, mitochondrial OS=Xenopus laevis GN=ptcd3 PE=2 SV=1	lcm:102360549/2.1e-168/PTCD3; pentatricopeptide repeat domain 3; K17659 pentatricopeptide repeat domain-containing protein 3	Hs21361666/1.7e-59/[S] KOG4422 Uncharacterized conserved protein	PS51375/7.706/Pentatricopeptide (PPR) repeat profile.	NA
CL4826.Contig4_All	2573	60.97	219.55	1.801698958	1.36E-19	Up	2.12E-21	KPP64398.1/8.4e-101/hypothetical protein Z043_117263 [Scleropages formosus]	XM_015367854.1/0.0/PREDICTED: Lepisosteus oculatus claudin-3-like (LOC102699056), mRNA	sp|Q95KM5|CLD3_CANLF/4.1e-89/Claudin-3 OS=Canis lupus familiaris GN=CLDN3 PE=2 SV=1	sfm:108921304/3.6e-100/claudin-3-like; K06087 claudin	NA	PS01346/-/Claudin family signature.	NA
CL10478.Contig3_All	1734	185.05	47.95	-1.99499154	1.47E-19	Down	2.29E-21	NP_001230544.2/6.6e-118/cadherin-24 precursor [Sus scrofa] >XP_020953742.1 cadherin-24 isoform X1 [Sus scrofa]	XM_020909983.1/0.0/PREDICTED: Odocoileus virginianus texanus cadherin 24 (CDH24), mRNA	sp|Q6PFX6|CAD24_MOUSE/5.3e-117/Cadherin-24 OS=Mus musculus GN=Cdh24 PE=2 SV=1	ssc:100156315/8.8e-119/CDH24; cadherin-24 precursor; K06814 cadherin-like 24	Hs16306539/3.6e-99/[S] KOG3594 FOG: Cadherin repeats	SM00112/2.0E-22/Cadherin repeats.	biological_process:GO:0007156//homophilic cell adhesion via plasma membrane adhesion molecules;cellular_component:GO:0016021//integral component of membrane;GO:0005886//plasma membrane;molecular_function:GO:0005509//calcium ion binding;
Unigene18223_All	1470	393.33	178.19	-1.189002977	1.58E-19	Down	2.48E-21	XP_006631608.1/1.8e-39/PREDICTED: alpha-ketoglutarate-dependent dioxygenase alkB homolog 7, mitochondrial isoform X2 [Lepisosteus oculatus]	XM_017340065.1/0.0/PREDICTED: Oryctolagus cuniculus alkB homolog 7 (ALKBH7), mRNA	sp|Q2M2S8|ALKB7_BOVIN/7.9e-37/Alpha-ketoglutarate-dependent dioxygenase alkB homolog 7, mitochondrial OS=Bos taurus GN=ALKBH7 PE=2 SV=1	amex:103026490/1.8e-40/alkbh7; alpha-ketoglutarate-dependent dioxygenase alkB homolog 7, mitochondrial; K10769 alkylated DNA repair protein alkB homolog 7 [EC:1.14.11.-]	Hs14150066/7.4e-37/[S] KOG4176 Uncharacterized conserved protein	PTHR21052/1.8E-28/--	biological_process:GO:1902445//regulation of mitochondrial membrane permeability involved in programmed necrotic cell death;GO:0006974//cellular response to DNA damage stimulus;cellular_component:GO:0005759//mitochondrial matrix;
Unigene27692_All	640	25	145	2.489373775	1.81E-19	Up	2.85E-21	CDQ97181.1/1.8e-12/unnamed protein product, partial [Oncorhynchus mykiss]	JN955152.1/0.0/Mus musculus targeted deletion, lacZ-tagged mutant allele Ftl1:tm1(KOMP)Ucd; transgenic	NA	sasa:106601828/7.7e-12/extracellular serine/threonine protein kinase FAM20C-like; K21958 extracellular serine/threonine protein kinase FAM20C [EC:2.7.11.1]	NA	NA	cellular_component:GO:0016021//integral component of membrane;
CL4675.Contig4_All	2131	358.97	155.23	-1.256135003	1.94E-19	Down	3.08E-21	XP_015218283.1/1.3e-160/PREDICTED: adipocyte plasma membrane-associated protein isoform X2 [Lepisosteus oculatus]	NA	sp|Q803F5|APMAP_DANRE/6.5e-149/Adipocyte plasma membrane-associated protein OS=Danio rerio GN=apmap PE=2 SV=1	xla:108716614/2.0e-152/adipocyte plasma membrane-associated protein-like; K21407 adipocyte plasma membrane-associated protein	Hs14772303/1.8e-148/[R] KOG1520 Predicted alkaloid synthase/Surface mucin Hemomucin	PF03088/2.9E-29/Strictosidine synthase	NA
Unigene5419_All	1608	280.51	104.16	-1.475929974	1.97E-19	Down	3.13E-21	ELW64432.1/3.9e-88/Phosphomannomutase 1, partial [Tupaia chinensis]	XR_002042457.1/0.0/PREDICTED: Larimichthys crocea phosphomannomutase 1 (pmm1), transcript variant X2, misc_RNA	sp|O35621|PMM1_MOUSE/2.6e-57/Phosphomannomutase 1 OS=Mus musculus GN=Pmm1 PE=1 SV=1	cmk:103189228/7.8e-61/pmm1; phosphomannomutase 1; K17497 phosphomannomutase [EC:5.4.2.8]	Hs4505905/2.1e-56/[I] KOG3189 Phosphomannomutase	PF03332/3.7E-63/Eukaryotic phosphomannomutase	NA
Unigene23710_All	1188	286	108	-1.45166296	2.48E-19	Down	3.98E-21	NP_999165.1/1.7e-205/haptoglobin precursor [Sus scrofa] >Q8SPS7.1 RecName: Full=Haptoglobin; AltName: Full=Zonulin; Contains: RecName: Full=Haptoglobin alpha chain; Contains: RecName: Full=Haptoglobin beta chain; Flags: Precursor >4F4O_C Chain C, Structure Of The Haptoglobin-Haemoglobin Complex >4F4O_F Chain F, Structure Of The Haptoglobin-Haemoglobin Complex >4F4O_I Chain I, Structure Of The Hap…	NM_214000.2/0.0/Sus scrofa haptoglobin (HP), mRNA	sp|Q8SPS7|HPT_PIG/1.0e-207/Haptoglobin OS=Sus scrofa GN=HP PE=1 SV=1	ssc:397061/2.2e-206/HP; haptoglobin precursor; K16142 haptoglobin	Hs4826762/1.2e-157/[E] KOG3627 Trypsin	PR00722/3.0E-6/Chymotrypsin serine protease family (S1) signature	biological_process:GO:0002376//immune system process;GO:0006953//acute-phase response;GO:0042742//defense response to bacterium;cellular_component:GO:0005576//extracellular region;molecular_function:GO:0016209//antioxidant activity;GO:0030492//hemoglobin binding;
Unigene20372_All	1539	357	155	-1.250334984	3.38E-19	Down	5.47E-21	XP_007066519.1/2.1e-160/PREDICTED: rap1 GTPase-activating protein 1-like [Chelonia mydas]	XM_016227973.1/0.0/PREDICTED: Ornithorhynchus anatinus rap1 GTPase-activating protein 1-like (LOC100074999), mRNA	sp|P47736|RPGP1_HUMAN/1.0e-140/Rap1 GTPase-activating protein 1 OS=Homo sapiens GN=RAP1GAP PE=1 SV=2	cmy:102929563/2.8e-161/rap1 GTPase-activating protein 1-like; K17700 RAP1 GTPase activating protein 1	Hs4506415/7.5e-141/[T] KOG3686 Rap1-GTPase-activating protein (Rap1GAP)	PS50877/10.221/GoLoco/GPR motif profile.	NA
CL3884.Contig3_All	1516	6	94.16	3.925400789	4.05E-19	Up	6.56E-21	NP_001133457.1/4.0e-127/RanBP-type and C3HC4-type zinc finger-containing protein 1 [Salmo salar] >ACI33271.1 RanBP-type and C3HC4-type zinc finger-containing protein 1 [Salmo salar]	XM_018755668.1/0.0/PREDICTED: Scleropages formosus RANBP2-type and C3HC4-type zinc finger containing 1 (rbck1), transcript variant X3, mRNA	sp|Q9WUB0|HOIL1_MOUSE/4.6e-109/RanBP-type and C3HC4-type zinc finger-containing protein 1 OS=Mus musculus GN=Rbck1 PE=1 SV=2	sasa:100194956/5.3e-128/ub7i3; RanBP-type and C3HC4-type zinc finger-containing protein 1; K10630 RanBP-type and C3HC4-type zinc finger-containing protein 1 [EC:2.3.2.27]	Hs5454168/6.4e-108/[O] KOG1815 Predicted E3 ubiquitin ligase	PTHR22770:SF35/3.6E-165/--	molecular_function:GO:0046872//metal ion binding;
Unigene26868_All	3211	337	142	-1.293536787	4.15E-19	Down	6.74E-21	XP_005990341.1/6.3e-215/PREDICTED: protein tyrosine phosphatase domain-containing protein 1-like [Latimeria chalumnae]	NA	sp|A7E379|PTPC1_BOVIN/2.6e-141/Protein tyrosine phosphatase domain-containing protein 1 OS=Bos taurus GN=PTPDC1 PE=2 SV=2	lcm:102357321/8.4e-216/protein tyrosine phosphatase domain-containing protein 1-like; K18078 protein tyrosine phosphatase domain-containing protein 1 [EC:3.1.3.-]	CE21176/1.4e-43/[V] KOG1720 Protein tyrosine phosphatase CDC14	SM00404/8.9E-6/Protein tyrosine phosphatase, catalytic domain motif	NA
Unigene29405_All	4330	150.23	31.28	-2.310539646	4.17E-19	Down	6.79E-21	XP_015209217.1/0.0e+00/PREDICTED: centrosome and spindle pole-associated protein 1 isoform X1 [Lepisosteus oculatus]	NA	sp|B2RX88|CSPP1_MOUSE/1.4e-214/Centrosome and spindle pole associated protein 1 OS=Mus musculus GN=Cspp1 PE=1 SV=2	lcm:102358805/0.0e+00/CSPP1; centrosome and spindle pole associated protein 1; K16771 centrosome and spindle pole-associated protein 1	Hs18544393/7.3e-16/[T] LSE0196 H S100 EF-hand calcium-binding protein	PTHR21616/2.1E-268/--	NA
CL875.Contig8_All	5608	410.05	191.95	-1.141748402	4.29E-19	Down	6.99E-21	XP_015220346.1/0.0e+00/PREDICTED: engulfment and cell motility protein 2 isoform X7 [Lepisosteus oculatus]	XM_015364860.1/0.0/PREDICTED: Lepisosteus oculatus engulfment and cell motility 2 (elmo2), transcript variant X8, mRNA	sp|Q96JJ3|ELMO2_HUMAN/0.0e+00/Engulfment and cell motility protein 2 OS=Homo sapiens GN=ELMO2 PE=1 SV=2	amex:103029920/0.0e+00/elmo2; engulfment and cell motility protein 2 isoform X1; K18985 engulfment and cell motility protein 2	Hs17737321/0.0e+00/[T] KOG2999 Regulator of Rac1, required for phagocytosis and cell migration	PF04727/4.4E-38/ELMO/CED-12 family	biological_process:GO:0098609//cell-cell adhesion;GO:0016477//cell migration;GO:0007010//cytoskeleton organization;
CL3844.Contig8_All	2700	188.52	51.26	-1.925491328	4.98E-19	Down	8.16E-21	XP_014662726.1/2.0e-28/PREDICTED: sterile alpha motif domain-containing protein 3-like isoform X2 [Priapulus caudatus]	NA	sp|Q8N6K7|SAMD3_HUMAN/9.7e-09/Sterile alpha motif domain-containing protein 3 OS=Homo sapiens GN=SAMD3 PE=1 SV=2	NA	NA	NA	NA
CL12388.Contig2_All	1625	329.06	137.24	-1.30832876	5.41E-19	Down	8.88E-21	XP_018101774.1/1.7e-51/PREDICTED: uncharacterized protein LOC108708029 [Xenopus laevis] >XP_018101775.1 PREDICTED: uncharacterized protein LOC108708029 [Xenopus laevis] >XP_018101776.1 PREDICTED: uncharacterized protein LOC108708029 [Xenopus laevis] >XP_018101777.1 PREDICTED: uncharacterized protein LOC108708029 [Xenopus laevis] >OCT94218.1 hypothetical protein XELAEV_18011886mg [Xenopus laevis]	NA	NA	NA	NA	PS00018/-/EF-hand calcium-binding domain.	molecular_function:GO:0005509//calcium ion binding;
Unigene82803_All	774	263.26	95.24	-1.513527933	6.10E-19	Down	1.01E-20	NA	LN590720.1/0.0/Cyprinus carpio genome assembly common carp genome, scaffold: LG19, chromosome: 19	NA	NA	NA	NA	NA
CL10283.Contig6_All	1375	277.66	104.53	-1.456081427	7.29E-19	Down	1.21E-20	NA	JQ721563.1/0.0/Polypterus senegalus ultra conserved element locus 45546 genomic sequence	NA	NA	NA	NA	NA
CL12793.Contig2_All	1456	365	162	-1.218581776	7.38E-19	Down	1.23E-20	XP_015217644.1/1.0e-183/PREDICTED: neurogenic differentiation factor 2 [Lepisosteus oculatus]	XM_015362158.1/0.0/PREDICTED: Lepisosteus oculatus neuronal differentiation 2 (neurod2), mRNA	sp|Q9W6C8|NDF2_DANRE/3.1e-142/Neurogenic differentiation factor 2 OS=Danio rerio GN=neurod2 PE=2 SV=1	sfm:108941726/6.8e-165/neurogenic differentiation factor 2-like; K09078 neurogenic differentiation factor 2	HsM5453768/7.1e-141/[K] KOG3898 Transcription factor NeuroD and related HTH proteins	PF00010/1.8E-15/Helix-loop-helix DNA-binding domain	biological_process:GO:0090128//regulation of synapse maturation;GO:0006355//regulation of transcription, DNA-templated;GO:0006351//transcription, DNA-templated;GO:0045664//regulation of neuron differentiation;cellular_component:GO:0005634//nucleus;molecular_function:GO:0003677//DNA binding;GO:0046983//protein dimerization activity;
CL1336.Contig5_All	306	117	312	1.368358374	1.10E-18	Up	1.84E-20	XP_005164062.1/2.1e-11/protein kinase C beta type isoform X1 [Danio rerio]	XM_015360117.1/0.0/PREDICTED: Lepisosteus oculatus protein kinase C, beta (prkcb), mRNA	sp|Q7SY24|KPCB_DANRE/1.2e-13/Protein kinase C beta type OS=Danio rerio GN=prkcbb PE=2 SV=1	dre:393953/2.8e-12/prkcbb; protein kinase C beta type; K19662 classical protein kinase C beta type [EC:2.7.11.13]	Hs20127450/4.2e-11/[T] KOG0696 Serine/threonine protein kinase	NA	biological_process:GO:0007596//blood coagulation;GO:0035556//intracellular signal transduction;GO:0035408//histone H3-T6 phosphorylation;GO:0006357//regulation of transcription from RNA polymerase II promoter;GO:0035162//embryonic hemopoiesis;GO:0050853//B cell receptor signaling pathway;GO:0006351//transcription, DNA-templated;GO:0002250//adaptive immune response;GO:0006915//apoptotic process;GO…
Unigene18276_All	588	0	86	7.379585629	1.18E-18	Up	1.99E-20	CDW59716.1/8.7e-54/Ribosomal S30AE and Y2 Tnp domain containing prot ein [Trichuris trichiura]	NA	NA	NA	NA	PF16321/6.0E-29/Sigma 54 modulation/S30EA ribosomal protein C terminus	NA
Unigene5359_All	3866	172.06	397.99	1.163141314	1.71E-18	Up	2.90E-20	XP_005997255.1/0.0e+00/PREDICTED: sodium/hydrogen exchanger 5 [Latimeria chalumnae]	XM_009083674.1/0.0/PREDICTED: Acanthisitta chloris solute carrier family 9, subfamily A (NHE5, cation proton antiporter 5), member 5 (SLC9A5), partial mRNA	sp|Q9Z0X2|SL9A5_RAT/0.0e+00/Sodium/hydrogen exchanger 5 OS=Rattus norvegicus GN=Slc9a5 PE=1 SV=1	lcm:102347887/0.0e+00/SLC9A5; solute carrier family 9 member A5; K14723 solute carrier family 9 (sodium/hydrogen exchanger), member 5	Hs4759144/0.0e+00/[P] KOG1966 Sodium/hydrogen exchanger protein	PTHR10110:SF56/0.0/--	NA
Unigene26463_All	897	356.12	157.77	-1.221219684	1.82E-18	Down	3.09E-20	NP_571450.1/5.4e-87/proteasome activator complex subunit 1 [Danio rerio] >AAF17492.1 proteasome activator subunit 1 [Danio rerio] >AAH75864.1 Proteasome activator subunit 1 [Danio rerio]	XM_018698137.1/0.0/PREDICTED: Lates calcarifer proteasome activator subunit 1 (psme1), mRNA	sp|P97371|PSME1_MOUSE/4.7e-85/Proteasome activator complex subunit 1 OS=Mus musculus GN=Psme1 PE=1 SV=2	lcm:102364767/1.3e-89/PSME1; proteasome activator subunit 1; K06696 proteasome activator subunit 1 (PA28 alpha)	Hs5453990/1.4e-83/[O] KOG4470 Proteasome activator subunit	PTHR10660/6.7E-142/--	biological_process:GO:2000045//regulation of G1/S transition of mitotic cell cycle;GO:0010950//positive regulation of endopeptidase activity;GO:0061136//regulation of proteasomal protein catabolic process;cellular_component:GO:0000502//proteasome complex;GO:0008537//proteasome activator complex;GO:0005737//cytoplasm;molecular_function:GO:0061133//endopeptidase activator activity;
CL368.Contig4_All	884	21.92	133.19	2.556486939	1.90E-18	Up	3.23E-20	XP_018617720.1/7.9e-51/PREDICTED: dnaJ homolog subfamily C member 11 [Scleropages formosus]	XM_020086309.1/0.0/PREDICTED: Paralichthys olivaceus dnaJ homolog subfamily C member 11-like (LOC109628874), transcript variant X1, mRNA	sp|Q5U458|DJC11_MOUSE/1.2e-51/DnaJ homolog subfamily C member 11 OS=Mus musculus GN=Dnajc11 PE=1 SV=2	els:105022392/1.1e-51/dnajc11; dnaJ homolog subfamily C member 11; K09531 DnaJ homolog subfamily C member 11	Hs8922629/7.1e-51/[O] KOG0718 Molecular chaperone (DnaJ superfamily)	PTHR24078/3.4E-14/--	NA
CL1389.Contig2_All	1323	142.52	351.46	1.25551699	1.97E-18	Up	3.36E-20	XP_015211970.1/3.2e-189/PREDICTED: wiskott-Aldrich syndrome protein family member 1 isoform X2 [Lepisosteus oculatus]	XM_019646381.1/0.0/PREDICTED: Hipposideros armiger WAS protein family member 1 (WASF1), transcript variant X8, mRNA	sp|Q8R5H6|WASF1_MOUSE/2.0e-124/Wiskott-Aldrich syndrome protein family member 1 OS=Mus musculus GN=Wasf1 PE=1 SV=2	amex:103042428/9.2e-169/wasf1; wiskott-Aldrich syndrome protein family member 1 isoform X1; K05753 WAS protein family, member 1	Hs4507913/7.2e-124/[Z] KOG1830 Wiskott Aldrich syndrome proteins	PTHR12902/2.8E-165/--	NA
CL10076.Contig2_All	5920	145.45	356.03	1.24479639	2.01E-18	Up	3.44E-20	XP_015208358.1/0.0e+00/PREDICTED: oxysterol-binding protein-related protein 8 isoform X1 [Lepisosteus oculatus] >XP_015208359.1 PREDICTED: oxysterol-binding protein-related protein 8 isoform X1 [Lepisosteus oculatus]	XM_015352873.1/0.0/PREDICTED: Lepisosteus oculatus oxysterol binding protein like 8 (osbpl8), transcript variant X2, mRNA	sp|Q9BZF1|OSBL8_HUMAN/0.0e+00/Oxysterol-binding protein-related protein 8 OS=Homo sapiens GN=OSBPL8 PE=1 SV=3	lco:104929755/0.0e+00/osbpl8; oxysterol binding protein like 8; K22285 oxysterol-binding protein-related protein 8	Hs18079218/0.0e+00/[T] KOG2210 Oxysterol-binding protein	PS01013/-/Oxysterol-binding protein family signature.	biological_process:GO:0006869//lipid transport;cellular_component:GO:0016021//integral component of membrane;
CL581.Contig1_All	734	461.71	232.5	-1.036435389	2.18E-18	Down	3.73E-20	XP_014050008.1/1.4e-53/PREDICTED: acyl carrier protein, mitochondrial [Salmo salar] >XP_014046416.1 PREDICTED: acyl carrier protein, mitochondrial-like [Salmo salar] >ACI68054.1 Acyl carrier protein, mitochondrial precursor [Salmo salar] >ACI68514.1 Acyl carrier protein, mitochondrial precursor [Salmo salar] >ACI68589.1 Acyl carrier protein, mitochondrial precursor [Salmo salar] >ACM09354.1 Acyl …	XM_005806071.1/0.0/PREDICTED: Xiphophorus maculatus NADH dehydrogenase (ubiquinone) 1, alpha/beta subcomplex, 1, 8kDa (ndufab1), mRNA	sp|Q9CR21|ACPM_MOUSE/5.3e-42/Acyl carrier protein, mitochondrial OS=Mus musculus GN=Ndufab1 PE=1 SV=1	sasa:100194699/1.9e-54/ACPM; acyl carrier protein, mitochondrial; K03955 NADH dehydrogenase (ubiquinone) 1 alpha/beta subcomplex 1	Hs4826852/2.5e-41/[CIQ] KOG1748 Acyl carrier protein/NADH-ubiquinone oxidoreductase, NDUFAB1/SDAP subunit	PS00012/-/Phosphopantetheine attachment site.	biological_process:GO:0006633//fatty acid biosynthetic process;
Unigene14211_All	1204	81.77	0	-7.40017886	2.70E-18	Down	4.64E-20	NA	NA	NA	NA	NA	NA	NA
Unigene18318_All	963	0	84	7.345638298	2.84E-18	Up	4.91E-20	XP_019466665.1/1.3e-46/PREDICTED: uncharacterized protein LOC109364479 [Meleagris gallopavo]	NA	NA	NA	NA	PTHR30244:SF1/8.0E-120/--	NA
Unigene779_All	2289	111	299	1.382906683	3.31E-18	Up	5.74E-20	NA	NA	NA	NA	NA	NA	NA
Unigene23389_All	2361	122	317	1.330922567	3.33E-18	Up	5.78E-20	XP_005999662.1/7.4e-253/PREDICTED: acyl-CoA synthetase family member 2, mitochondrial isoform X1 [Latimeria chalumnae]	XM_012819110.1/0.0/PREDICTED: Clupea harengus acyl-CoA synthetase family member 2, mitochondrial-like (LOC105892797), mRNA	sp|Q0P4F7|ACSF2_DANRE/4.1e-245/Acyl-CoA synthetase family member 2, mitochondrial OS=Danio rerio GN=acsf2 PE=2 SV=1	lcm:102361353/9.7e-254/ACSF2; acyl-CoA synthetase family member 2; K00666 fatty-acyl-CoA synthase [EC:6.2.1.-]	Hs13376741/6.7e-205/[I] KOG1177 Long chain fatty acid acyl-CoA ligase	PF13193/2.3E-19/AMP-binding enzyme C-terminal domain	biological_process:GO:0008152//metabolic process;molecular_function:GO:0003824//catalytic activity;
CL7175.Contig2_All	1127	372.85	170.63	-1.174403145	3.50E-18	Down	6.11E-20	ACO10005.1/4.4e-78/Brix domain-containing protein 1 [Osmerus mordax]	XM_010787137.1/0.0/PREDICTED: Notothenia coriiceps ribosome production factor 2 homolog (LOC104959269), mRNA	sp|Q2YDN6|RPF2_BOVIN/7.8e-69/Ribosome production factor 2 homolog OS=Bos taurus GN=RPF2 PE=2 SV=1	sasa:106571313/3.2e-77/BXDC1; ribosome production factor 2 homolog; K14847 ribosome production factor 2	Hs20551627/9.6e-69/[J] KOG3031 Protein required for biogenesis of the ribosomal 60S subunit	PTHR12728/4.8E-97/--	NA
Unigene26278_All	1611	15.02	115.11	2.891377328	3.62E-18	Up	6.31E-20	XP_015198897.1/2.6e-108/PREDICTED: leucine-rich repeat-containing protein 61 isoform X2 [Lepisosteus oculatus]	XM_017485974.1/0.0/PREDICTED: Ictalurus punctatus leucine rich repeat containing 61 (lrrc61), transcript variant X2, mRNA	sp|Q8R2R5|LRC61_MOUSE/1.6e-67/Leucine-rich repeat-containing protein 61 OS=Mus musculus GN=Lrrc61 PE=2 SV=1	phi:102101804/4.4e-56/REPIN1; replication initiator 1; K09228 KRAB domain-containing zinc finger protein	Hs13027616/1.2e-67/[T] KOG0531 Protein phosphatase 1, regulatory subunit, and related proteins	PS51450/8.005/Leucine-rich repeat profile.	NA
CL78.Contig79_All	3666	192.76	56.47	-1.817928295	5.05E-18	Down	8.89E-20	EZA51692.1/4.2e-130/Acetylcholine receptor subunit alpha-like protein [Ooceraea biroi]	AC161528.14/0.0/Mus musculus chromosome 8, clone RP23-369H18, complete sequence	sp|Q9BYR0|KRA47_HUMAN/1.3e-19/Keratin-associated protein 4-7 OS=Homo sapiens GN=KRTAP4-7 PE=1 SV=2	chx:102175667/4.2e-78/MUC6; mucin 6, oligomeric mucus/gel-forming; K22023 mucin-6	Hs16118227/3.2e-20/[W] KOG4726 Ultrahigh sulfur keratin-associated protein	NA	NA
Unigene3790_All	3317	368.38	168.38	-1.176153076	5.21E-18	Down	9.19E-20	NA	NA	NA	NA	NA	NA	NA
Unigene4386_All	2056	80.12	0	-7.370769641	5.64E-18	Down	9.97E-20	XP_018522848.1/1.2e-38/PREDICTED: LOW QUALITY PROTEIN: transformer-2 protein homolog alpha-like [Lates calcarifer]	XM_008170045.1/0.0/PREDICTED: Chrysemys picta bellii transformer 2 alpha homolog (Drosophila) (TRA2A), transcript variant X4, mRNA	sp|Q6PFR5|TRA2A_MOUSE/1.5e-38/Transformer-2 protein homolog alpha OS=Mus musculus GN=Tra2a PE=1 SV=1	lcf:108877325/1.6e-39/LOW QUALITY PROTEIN: transformer-2 protein homolog alpha-like; K12897 transformer-2 protein	Hs9558733/1.1e-38/[R] KOG0118 FOG: RRM domain	NA	NA
Unigene82628_All	1588	393	185.81	-1.12738029	5.90E-18	Down	1.05E-19	XP_015191969.1/1.2e-41/PREDICTED: cysteine-rich and transmembrane domain-containing protein 1-like [Lepisosteus oculatus]	NA	sp|P35085|CBPP_DICDI/9.1e-07/Calcium-binding protein P OS=Dictyostelium discoideum GN=cbpP PE=2 SV=2	sfm:108928694/2.5e-11/interferon-induced transmembrane protein 1-like; K06566 interferon induced transmembrane protein	NA	PTHR14948/1.3E-28/--	biological_process:GO:0009607//response to biotic stimulus;cellular_component:GO:0016021//integral component of membrane;
CL14276.Contig1_All	2030	303.43	124.81	-1.328309326	5.96E-18	Down	1.06E-19	NA	AC163021.5/0.0/Mus musculus chromosome 15, clone RP23-228E13, complete sequence	NA	NA	NA	NA	NA
CL3636.Contig1_All	1596	202.73	62.4	-1.746620786	6.11E-18	Down	1.09E-19	XP_014814652.1/3.7e-200/PREDICTED: SWI/SNF-related matrix-associated actin-dependent regulator of chromatin subfamily E member 1 isoform X1 [Calidris pugnax]	XM_015362280.1/0.0/PREDICTED: Lepisosteus oculatus SWI/SNF related, matrix associated, actin dependent regulator of chromatin, subfamily e, member 1 (smarce1), mRNA	sp|Q969G3|SMCE1_HUMAN/6.0e-200/SWI/SNF-related matrix-associated actin-dependent regulator of chromatin subfamily E member 1 OS=Homo sapiens GN=SMARCE1 PE=1 SV=2	mdo:100015765/4.5e-202/SMARCE1; SWI/SNF related, matrix associated, actin dependent regulator of chromatin, subfamily e, member 1; K11651 SWI/SNF-related matrix-associated actin-dependent regulator of chromatin subfamily E, member 1	Hs21264355/4.4e-200/[B] KOG4715 SWI/SNF-related matrix-associated actin-dependent regulator of chromatin	SM00398/3.4E-14/high mobility group	NA
CL12509.Contig1_All	2051	10.48	102.09	3.23745181	6.32E-18	Up	1.13E-19	XP_006628927.2/8.7e-93/PREDICTED: ras-related and estrogen-regulated growth inhibitor-like protein [Lepisosteus oculatus]	XM_009903913.1/0.0/PREDICTED: Picoides pubescens ras-related and estrogen-regulated growth inhibitor-like protein (LOC104303297), mRNA	sp|Q6DGN0|RERGL_DANRE/4.0e-31/Ras-related and estrogen-regulated growth inhibitor-like protein OS=Danio rerio GN=rergl PE=2 SV=1	sasa:106561194/1.6e-87/ras-related and estrogen-regulated growth inhibitor-like protein; K17198 Ras-related and estrogen-regulated growth inhibitor-like protein	Hs13376046/4.1e-25/[R] KOG0395 Ras-related GTPase	PTHR24070:SF35/4.5E-111/--	biological_process:GO:0007165//signal transduction;cellular_component:GO:0016020//membrane;molecular_function:GO:0005525//GTP binding;GO:0003924//GTPase activity;
Unigene24283_All	2056	0	82	7.310872879	6.77E-18	Up	1.21E-19	CDW59000.1/2.2e-208/ATP synthase subunit beta [Trichuris trichiura]	XM_006144410.2/0.0/PREDICTED: Tupaia chinensis ATP synthase, H+ transporting, mitochondrial F1 complex, alpha subunit 1, cardiac muscle (ATP5A1), mRNA	sp|P19483|ATPA_BOVIN/2.4e-164/ATP synthase subunit alpha, mitochondrial OS=Bos taurus GN=ATP5A1 PE=1 SV=1	aqu:100634400/8.7e-166/ATP synthase subunit alpha, mitochondrial-like; K02132 F-type H+-transporting ATPase subunit alpha	AtCh008/1.3e-169/[C] KOG1353 F0F1-type ATP synthase, alpha subunit	PF02874/2.6E-21/ATP synthase alpha/beta family, beta-barrel domain	biological_process:GO:0015986//ATP synthesis coupled proton transport;cellular_component:GO:0045261//proton-transporting ATP synthase complex, catalytic core F(1);GO:0005739//mitochondrion;molecular_function:GO:0005524//ATP binding;GO:0046933//proton-transporting ATP synthase activity, rotational mechanism;
Unigene88826_All	728	318.09	134.77	-1.285614757	6.78E-18	Down	1.22E-19	NA	NA	NA	NA	NA	NA	NA
CL10075.Contig3_All	2662	202.71	439.68	1.070357523	6.93E-18	Up	1.24E-19	XP_006634253.1/2.6e-230/PREDICTED: corticotropin-releasing factor receptor 2 isoform X2 [Lepisosteus oculatus]	XM_006634190.2/0.0/PREDICTED: Lepisosteus oculatus corticotropin-releasing factor receptor 2 (LOC102683391), transcript variant X2, mRNA	sp|O42603|CRFR2_XENLA/4.8e-218/Corticotropin-releasing factor receptor 2 OS=Xenopus laevis GN=crhr2 PE=2 SV=1	cmy:102933353/1.0e-230/CRHR2; corticotropin releasing hormone receptor 2; K04579 corticotropin releasing hormone receptor 2	Hs4503045/1.6e-199/[T] KOG4564 Adenylate cyclase-coupled calcitonin receptor	SM00008/3.6E-23/Domain present in hormone receptors	biological_process:GO:0007166//cell surface receptor signaling pathway;cellular_component:GO:0016021//integral component of membrane;GO:0005886//plasma membrane;molecular_function:GO:0004930//G-protein coupled receptor activity;
Unigene39321_All	490	130.49	24.8	-2.442206351	9.59E-18	Down	1.74E-19	XP_006641816.1/8.9e-12/PREDICTED: 39S ribosomal protein L24, mitochondrial [Lepisosteus oculatus]	NA	sp|Q6GPM4|RM24_XENLA/5.5e-11/Probable 39S ribosomal protein L24, mitochondrial OS=Xenopus laevis GN=mrpl24 PE=2 SV=1	amj:102569350/1.7e-11/MRPL24; mitochondrial ribosomal protein L24; K02895 large subunit ribosomal protein L24	Hs16161712/2.2e-09/[J] KOG1708 Mitochondrial/chloroplast ribosomal protein L24	NA	NA
Unigene36765_All	1565	0	81	7.293170878	1.05E-17	Up	1.91E-19	XP_005959498.1/6.1e-147/PREDICTED: phosphoenolpyruvate carboxykinase [ATP]-like [Pantholops hodgsonii]	NA	sp|Q75JD5|PCKA_DICDI/4.4e-139/Phosphoenolpyruvate carboxykinase (ATP) OS=Dictyostelium discoideum GN=pckA PE=1 SV=1	rss:109441935/2.8e-116/phosphoenolpyruvate carboxykinase [ATP]; K01610 phosphoenolpyruvate carboxykinase (ATP) [EC:4.1.1.49]	YKR097w/1.2e-138/[C] TWOG0797 Phosphoenolpyruvate carboxykinase (ATP)	PTHR30031:SF0/0.0/--	NA
CL3010.Contig5_All	2233	37.47	163.53	2.079068318	1.07E-17	Up	1.95E-19	XP_021052382.1/1.5e-151/putative homeodomain transcription factor 1 isoform X3 [Mus pahari] >XP_021052383.1 putative homeodomain transcription factor 1 isoform X3 [Mus pahari]	XM_018725231.1/0.0/PREDICTED: Scleropages formosus putative homeodomain transcription factor 1 (LOC108918168), transcript variant X8, mRNA	sp|Q9QZ09|PHTF1_MOUSE/1.2e-153/Putative homeodomain transcription factor 1 OS=Mus musculus GN=Phtf1 PE=1 SV=2	NA	NA	PTHR12680/4.6E-251/--	NA
CL312.Contig3_All	1767	379.36	177.63	-1.141371434	1.09E-17	Down	1.99E-19	XP_006630338.1/6.2e-79/PREDICTED: DNA damage-inducible transcript 4 protein [Lepisosteus oculatus]	NA	sp|Q7T346|DDIT4_DANRE/2.5e-66/DNA damage-inducible transcript 4 protein OS=Danio rerio GN=ddit4 PE=2 SV=1	sfm:108939641/3.3e-73/ddit4; DNA damage-inducible transcript 4 protein; K08270 DNA-damage-inducible transcript 4	Hs9506687/1.2e-44/[R] TWOG0506 Involved in apoptosis	PTHR12478/1.4E-97/--	biological_process:GO:0009968//negative regulation of signal transduction;cellular_component:GO:0005737//cytoplasm;
CL8391.Contig3_All	1627	57.65	202.66	1.766989727	1.18E-17	Up	2.16E-19	XP_006636005.1/1.2e-137/PREDICTED: secretagogin [Lepisosteus oculatus]	XM_014496911.1/0.0/PREDICTED: Latimeria chalumnae secretagogin, EF-hand calcium binding protein (SCGN), mRNA	sp|Q5XJX1|SEGN_DANRE/1.1e-129/Secretagogin OS=Danio rerio GN=scgn PE=1 SV=1	rno:83839/2.7e-45/Calb1, CaBP28K; calbindin 1; K14757 calbindin D28	Hs15055537/2.5e-118/[T] KOG0027 Calmodulin and related proteins (EF-Hand superfamily)	PS50222/9.213/EF-hand calcium-binding domain profile.	molecular_function:GO:0005509//calcium ion binding;
Unigene32772_All	1263	45.13	178.64	1.938217347	1.20E-17	Up	2.21E-19	XP_018592560.1/3.8e-99/PREDICTED: organic solute transporter subunit alpha-like isoform X3 [Scleropages formosus]	NA	sp|Q66I08|OSTA_DANRE/1.5e-60/Organic solute transporter subunit alpha OS=Danio rerio GN=slc51a PE=2 SV=1	sfm:108925225/5.1e-100/organic solute transporter subunit alpha-like isoform X1; K14360 organic solute transporter subunit alpha	At5g26734/6.2e-16/[T] KOG2641 Predicted seven transmembrane receptor - rhodopsin family	PTHR23423/8.5E-110/--	cellular_component:GO:0016021//integral component of membrane;
CL6634.Contig1_All	2813	133.93	332.31	1.264371425	1.21E-17	Up	2.22E-19	XP_015196926.1/3.7e-304/PREDICTED: leucine-rich repeat neuronal protein 1-like [Lepisosteus oculatus]	XR_001477881.1/0.0/PREDICTED: Lepisosteus oculatus leucine-rich repeat neuronal protein 1-like (LOC102693989), transcript variant X2, misc_RNA	sp|A0N0X6|LRRN1_BOVIN/9.2e-228/Leucine-rich repeat neuronal protein 1 OS=Bos taurus GN=LRRN1 PE=3 SV=1	mdo:100030781/8.3e-34/LGR4; leucine rich repeat containing G protein-coupled receptor 4; K04309 leucine-rich repeat-containing G protein-coupled receptor 4	Hs14734736/2.5e-227/[R] KOG0619 FOG: Leucine rich repeat	PF13855/6.1E-10/Leucine rich repeat	cellular_component:GO:0016021//integral component of membrane;
CL1465.Contig2_All	2004	85	251	1.515473493	1.50E-17	Up	2.77E-19	XP_006633018.1/3.9e-295/PREDICTED: cyclic nucleotide-gated olfactory channel [Lepisosteus oculatus]	XM_006902450.1/0.0/PREDICTED: Elephantulus edwardii cyclic nucleotide gated channel alpha 2 (CNGA2), mRNA	sp|Q28718|CNGA2_RABIT/5.2e-257/Cyclic nucleotide-gated olfactory channel OS=Oryctolagus cuniculus GN=CNGA2 PE=2 SV=1	lcm:102367414/1.9e-295/CNGA2; cyclic nucleotide gated channel alpha 2; K04949 cyclic nucleotide gated channel alpha 2	Hs17485744/3.2e-256/[PT] KOG0500 Cyclic nucleotide-gated cation channel CNGA1-3 and related proteins	PS00889/-/Cyclic nucleotide-binding domain signature 2.	cellular_component:GO:0016021//integral component of membrane;molecular_function:GO:0005216//ion channel activity;
CL4567.Contig2_All	3531	154.33	363.23	1.188185705	1.72E-17	Up	3.20E-19	XP_018597457.1/9.2e-58/PREDICTED: uncharacterized protein LOC108928153 [Scleropages formosus]	XM_012871851.2/0.0/PREDICTED: Fundulus heteroclitus DnaJ heat shock protein family (Hsp40) member C30 (dnajc30), mRNA	sp|Q96LL9|DJC30_HUMAN/1.1e-36/DnaJ homolog subfamily C member 30 OS=Homo sapiens GN=DNAJC30 PE=1 SV=3	sfm:108928153/1.2e-58/uncharacterized protein LOC108928153; K19374 DnaJ homolog subfamily C member 30	Hs14150086/8.0e-37/[O] KOG0691 Molecular chaperone (DnaJ superfamily)	PS50076/16.858/dnaJ domain profile.	cellular_component:GO:0016021//integral component of membrane;
CL6194.Contig5_All	1692	188.13	414.42	1.092684579	1.91E-17	Up	3.56E-19	XP_006631767.1/1.0e-243/PREDICTED: eukaryotic peptide chain release factor subunit 1 [Lepisosteus oculatus] >XP_015204888.1 PREDICTED: eukaryotic peptide chain release factor subunit 1 [Lepisosteus oculatus]	XM_020470638.1/0.0/PREDICTED: Oncorhynchus kisutch eukaryotic peptide chain release factor subunit 1-like (LOC109878411), transcript variant X1, mRNA	sp|P62495|ERF1_HUMAN/3.9e-242/Eukaryotic peptide chain release factor subunit 1 OS=Homo sapiens GN=ETF1 PE=1 SV=3	lcm:102350300/5.5e-243/ETF1; eukaryotic translation termination factor 1; K03265 peptide chain release factor subunit 1	Hs4759034/2.9e-242/[J] KOG0688 Peptide chain release factor 1 (eRF1)	PF03464/2.4E-48/eRF1 domain 2	cellular_component:GO:0005737//cytoplasm;molecular_function:GO:0003747//translation release factor activity;
CL1769.Contig3_All	625	0	79.06	7.258196925	2.46E-17	Up	4.63E-19	XP_015200545.1/1.7e-44/PREDICTED: insulin-like growth factor-binding protein 7 [Lepisosteus oculatus]	NA	sp|Q61581|IBP7_MOUSE/7.0e-35/Insulin-like growth factor-binding protein 7 OS=Mus musculus GN=Igfbp7 PE=1 SV=3	sgh:107598034/1.6e-25/serine protease HTRA1B; K08784 HtrA serine peptidase 1 [EC:3.4.21.-]	Hs4504619/1.2e-33/[T] LSE3970 H Insulin-like growth factor binding protein	SM00280/1.4E-11/Kazal type serine protease inhibitors	NA
Unigene615_All	2390	0	79	7.257101623	2.52E-17	Up	4.76E-19	XP_022234447.1/7.2e-30/uncharacterized protein LOC111082534 [Drosophila obscura]	NA	NA	NA	NA	PF01032/1.3E-85/FecCD transport family	NA
Unigene5548_All	3417	146.14	349.04	1.209362141	2.73E-17	Up	5.17E-19	XP_015205175.1/1.4e-156/PREDICTED: soluble guanylate cyclase 88E-like [Lepisosteus oculatus]	XM_020921987.1/0.0/PREDICTED: Boleophthalmus pectinirostris soluble guanylate cyclase 88E-like (LOC110157638), mRNA	sp|O95155|UBE4B_HUMAN/1.9e-94/Ubiquitin conjugation factor E4 B OS=Homo sapiens GN=UBE4B PE=1 SV=1	sgh:107552331/2.4e-152/soluble guanylate cyclase 88E-like; K01769 guanylate cyclase, other [EC:4.6.1.2]	Hs5174483/1.4e-94/[O] KOG2042 Ubiquitin fusion degradation protein-2	PTHR11920/2.8E-145/--	NA
CL9111.Contig2_All	1619	243	89	-1.495758198	3.18E-17	Down	6.06E-19	NA	NA	NA	NA	NA	NA	NA
CL9022.Contig1_All	523	9	95	3.353251482	3.27E-17	Up	6.23E-19	XP_015205175.1/1.7e-08/PREDICTED: soluble guanylate cyclase 88E-like [Lepisosteus oculatus]	NA	NA	NA	NA	NA	NA
Unigene26722_All	2252	0	78	7.238723094	3.90E-17	Up	7.53E-19	XP_015207633.1/3.2e-197/PREDICTED: solute carrier organic anion transporter family member 1C1-like isoform X2 [Lepisosteus oculatus] >XP_015207634.1 PREDICTED: solute carrier organic anion transporter family member 1C1-like isoform X2 [Lepisosteus oculatus]	BX005225.22/0.0/Zebrafish DNA sequence from clone DKEY-34L15 in linkage group 14, complete sequence	sp|Q9ERB5|SO1C1_MOUSE/7.5e-148/Solute carrier organic anion transporter family member 1C1 OS=Mus musculus GN=Slco1c1 PE=1 SV=1	els:105028199/1.2e-192/solute carrier organic anion transporter family member 1C1; K08747 solute carrier organic anion transporter family, member 1C	Hs8394291/8.7e-146/[Q] KOG3626 Organic anion transporter	PTHR11388/4.4E-231/--	biological_process:GO:0006811//ion transport;cellular_component:GO:0016021//integral component of membrane;GO:0005886//plasma membrane;molecular_function:GO:0005215//transporter activity;
Unigene21609_All	1172	0	78	7.238723094	3.90E-17	Up	7.53E-19	XP_003088208.1/1.7e-72/hypothetical protein CRE_29292 [Caenorhabditis remanei] >EFO92731.1 hypothetical protein CRE_29292 [Caenorhabditis remanei]	NA	sp|Q64442|DHSO_MOUSE/2.7e-40/Sorbitol dehydrogenase OS=Mus musculus GN=Sord PE=1 SV=3	amex:103041581/4.5e-42/LOW QUALITY PROTEIN: sorbitol dehydrogenase-like; K00008 L-iditol 2-dehydrogenase [EC:1.1.1.14]	YAL061w/3.9e-57/[Q] KOG0024 Sorbitol dehydrogenase	SM00829/9.0E-6/Enoylreductase	molecular_function:GO:0008270//zinc ion binding;GO:0016491//oxidoreductase activity;
Unigene84185_All	1409	281	114	-1.348215431	4.88E-17	Down	9.48E-19	XP_015210212.1/7.4e-168/PREDICTED: neurogenic differentiation factor 6 [Lepisosteus oculatus]	XM_015354726.1/0.0/PREDICTED: Lepisosteus oculatus neuronal differentiation 6 (neurod6), mRNA	sp|Q08DI0|NDF6_BOVIN/9.9e-138/Neurogenic differentiation factor 6 OS=Bos taurus GN=NEUROD6 PE=2 SV=1	myb:102261158/3.4e-137/NEUROD6; neuronal differentiation 6; K09080 neurogenic differentiation factor 6	Hs12232383/2.3e-120/[K] KOG3898 Transcription factor NeuroD and related HTH proteins	PF00010/3.2E-15/Helix-loop-helix DNA-binding domain	biological_process:GO:0007399//nervous system development;GO:0030154//cell differentiation;GO:0006355//regulation of transcription, DNA-templated;GO:0006351//transcription, DNA-templated;GO:0021542//dentate gyrus development;cellular_component:GO:0005634//nucleus;molecular_function:GO:0003677//DNA binding;GO:0000978//RNA polymerase II proximal promoter sequence-specific DNA binding;GO:0001077//tr…
CL1054.Contig9_All	1676	14.18	107.91	2.881220002	5.25E-17	Up	1.02E-18	XP_021178761.1/3.0e-277/armadillo repeat protein deleted in velo-cardio-facial syndrome isoform X1 [Fundulus heteroclitus]	XM_015365880.1/0.0/PREDICTED: Lepisosteus oculatus armadillo repeat gene deleted in velocardiofacial syndrome (arvcf), mRNA	sp|O00192|ARVC_HUMAN/5.9e-214/Armadillo repeat protein deleted in velo-cardio-facial syndrome OS=Homo sapiens GN=ARVCF PE=1 SV=1	mgp:100551052/1.6e-173/CTNND1; catenin delta 1; K05690 catenin (cadherin-associated protein), delta 1	Hs4502247/4.3e-214/[TW] KOG1048 Neural adherens junction protein Plakophilin and related Armadillo repeat proteins	PS50176/12.932/Armadillo/plakoglobin ARM repeat profile.	NA
CL15207.Contig5_All	5325	409.24	202.45	-1.062060646	5.27E-17	Down	1.03E-18	XP_005943732.1/0.0e+00/PREDICTED: collagen alpha-1(XVIII) chain-like isoform X2 [Haplochromis burtoni]	XM_014493849.1/0.0/PREDICTED: Latimeria chalumnae ADP-ribosylation factor-like 8B (ARL8B), mRNA	sp|P39060|COIA1_HUMAN/6.6e-227/Collagen alpha-1(XVIII) chain OS=Homo sapiens GN=COL18A1 PE=1 SV=5	tmu:101342029/1.9e-220/collagen alpha-1(XVIII) chain; K06823 collagen, type XVIII, alpha	Hs18765748/4.8e-227/[W] KOG3546 Collagens (type XV)	PTHR24023:SF587/6.3E-233/--	NA
CL14604.Contig16_All	3609	39.61	164.08	2.003783665	5.92E-17	Up	1.16E-18	XP_015220864.1/1.0e-261/PREDICTED: transcription factor E2-alpha isoform X4 [Lepisosteus oculatus]	XM_015365378.1/0.0/PREDICTED: Lepisosteus oculatus transcription factor 3 (tcf3), transcript variant X5, mRNA	sp|Q01978|TFE2_XENLA/1.1e-172/Transcription factor E2-alpha OS=Xenopus laevis GN=tcf3 PE=1 SV=1	sasa:106613772/2.5e-224/transcription factor E2-alpha-like; K09063 transcription factor E2-alpha	Hs14769680/6.7e-156/[K] KOG3910 Helix loop helix transcription factor	SM00353/8.4E-10/helix loop helix domain	NA
Unigene23934_All	2119	0	77	7.220107415	6.08E-17	Up	1.19E-18	CDW59000.1/3.3e-204/ATP synthase subunit beta [Trichuris trichiura]	LK873258.1/0.0/Ascaris lumbricoides genome assembly A_lumbricoides_Ecuador_v1_5_4 ,scaffold ALUE_scaffold0001400	sp|P56480|ATPB_MOUSE/1.6e-176/ATP synthase subunit beta, mitochondrial OS=Mus musculus GN=Atp5b PE=1 SV=2	els:105020032/6.6e-177/atp5b; ATP synthase subunit beta, mitochondrial; K02133 F-type H+-transporting ATPase subunit beta [EC:3.6.3.14]	Hs4502295/2.6e-176/[C] KOG1350 F0F1-type ATP synthase, beta subunit	PS00152/-/ATP synthase alpha and beta subunits signature.	biological_process:GO:0015986//ATP synthesis coupled proton transport;cellular_component:GO:0045261//proton-transporting ATP synthase complex, catalytic core F(1);molecular_function:GO:0005524//ATP binding;GO:0046933//proton-transporting ATP synthase activity, rotational mechanism;
Unigene22388_All	333	224.64	78.75	-1.558942137	6.23E-17	Down	1.22E-18	NA	AC163399.6/0.0/Mus musculus chromosome 18, clone RP24-66G13, complete sequence	NA	NA	NA	NA	NA
Unigene31815_All	2511	175.58	391.52	1.110278362	6.26E-17	Up	1.23E-18	NA	NA	NA	NA	NA	NA	NA
CL8898.Contig3_All	2379	208.79	440.56	1.030606773	7.10E-17	Up	1.40E-18	XP_015207656.1/7.0e-102/PREDICTED: fibronectin type III domain-containing protein 4 [Lepisosteus oculatus]	XM_015352170.1/0.0/PREDICTED: Lepisosteus oculatus fibronectin type III domain containing 4 (fndc4), mRNA	sp|Q3TR08|FNDC4_MOUSE/6.7e-70/Fibronectin type III domain-containing protein 4 OS=Mus musculus GN=Fndc4 PE=2 SV=1	NA	NA	PTHR14470/8.0E-129/--	cellular_component:GO:0016021//integral component of membrane;
CL1385.Contig2_All	3180	141	338	1.214648959	7.14E-17	Up	1.41E-18	XP_015207617.1/0.0e+00/PREDICTED: cGMP-inhibited 3',5'-cyclic phosphodiesterase A isoform X1 [Lepisosteus oculatus]	XM_015352131.1/0.0/PREDICTED: Lepisosteus oculatus phosphodiesterase 3A (pde3a), transcript variant X1, mRNA	sp|Q14432|PDE3A_HUMAN/0.0e+00/cGMP-inhibited 3',5'-cyclic phosphodiesterase A OS=Homo sapiens GN=PDE3A PE=1 SV=3	sasa:106576121/0.0e+00/cGMP-inhibited 3',5'-cyclic phosphodiesterase A-like; K19021 cGMP-inhibited 3',5'-cyclic phosphodiesterase A [EC:3.1.4.17]	Hs20070127/0.0e+00/[T] LSE3734 H cAMP phosphodiesterase, cGMP-inhibited	PTHR11347/0.0/--	biological_process:GO:0007165//signal transduction;cellular_component:GO:0016021//integral component of membrane;molecular_function:GO:0046872//metal ion binding;GO:0004114//3',5'-cyclic-nucleotide phosphodiesterase activity;
CL285.Contig1_All	843	70.06	220.45	1.607109458	8.13E-17	Up	1.61E-18	NA	NA	NA	NA	NA	NA	NA
CL5977.Contig1_All	1930	2	73	5.143145434	9.53E-17	Up	1.90E-18	XP_015216559.1/1.2e-131/PREDICTED: autoimmune regulator isoform X1 [Lepisosteus oculatus]	XM_020167880.1/0.0/PREDICTED: Castor canadensis autoimmune regulator (Aire), mRNA	sp|Q9Z0E3|AIRE_MOUSE/1.4e-86/Autoimmune regulator OS=Mus musculus GN=Aire PE=1 SV=1	sfm:108921567/2.0e-124/aire; autoimmune regulator; K10603 autoimmune regulator	Hs4557291/8.7e-86/[R] KOG0383 Predicted helicase	SM00249/2.9E-13/PHD zinc finger	biological_process:GO:0006959//humoral immune response;cellular_component:GO:0005634//nucleus;GO:0005737//cytoplasm;molecular_function:GO:0046872//metal ion binding;GO:0003677//DNA binding;GO:0045182//translation regulator activity;
Unigene42289_All	744	185	56	-1.770705664	1.01E-16	Down	2.02E-18	NA	NA	NA	NA	NA	NA	NA
CL6537.Contig9_All	2644	185.93	56.57	-1.763329619	1.04E-16	Down	2.08E-18	XP_014354448.1/7.5e-254/PREDICTED: pentatricopeptide repeat domain-containing protein 3, mitochondrial [Latimeria chalumnae]	XM_014498962.1/0.0/PREDICTED: Latimeria chalumnae pentatricopeptide repeat domain 3 (PTCD3), mRNA	sp|Q0IHP3|PTCD3_XENTR/3.8e-223/Pentatricopeptide repeat-containing protein 3, mitochondrial OS=Xenopus tropicalis GN=ptcd3 PE=2 SV=1	lcm:102360549/9.9e-255/PTCD3; pentatricopeptide repeat domain 3; K17659 pentatricopeptide repeat domain-containing protein 3	Hs21361666/1.8e-97/[S] KOG4422 Uncharacterized conserved protein	PS51375/6.5/Pentatricopeptide (PPR) repeat profile.	NA
CL12828.Contig3_All	1049	82.67	6.69	-3.673964896	1.23E-16	Down	2.48E-18	XP_016898722.1/6.3e-71/PREDICTED: 3-oxoacyl-[acyl-carrier-protein] reductase FabG-like isoform X1 [Cynoglossus semilaevis]	NA	sp|Q21929|DCXR_CAEEL/2.0e-18/L-xylulose reductase OS=Caenorhabditis elegans GN=dhs-21 PE=1 SV=2	prap:110993582/1.6e-19/L-xylulose reductase-like; K03331 L-xylulose reductase [EC:1.1.1.10]	7296705/1.3e-54/[R] KOG0725 Reductases with broad range of substrate specificities	PTHR24322/1.1E-29/--	molecular_function:GO:0016491//oxidoreductase activity;
CL9943.Contig2_All	1881	55.58	193.09	1.749956585	1.26E-16	Up	2.54E-18	XP_015216320.1/8.5e-236/PREDICTED: myocyte-specific enhancer factor 2C isoform X12 [Lepisosteus oculatus]	XM_019483197.1/0.0/PREDICTED: Alligator mississippiensis myocyte enhancer factor 2C (MEF2C), transcript variant X5, mRNA	sp|Q2KIA0|MEF2C_BOVIN/8.9e-227/Myocyte-specific enhancer factor 2C OS=Bos taurus GN=MEF2C PE=2 SV=1	myb:102248648/8.9e-226/MEF2C; myocyte enhancer factor 2C; K04454 MADS-box transcription enhancer factor 2C	Hs19923215/1.6e-222/[K] KOG0014 MADS box transcription factor	PTHR11945:SF25/1.0E-246/--	NA
Unigene13172_All	3163	343.16	157.82	-1.167280477	1.28E-16	Down	2.58E-18	XP_006010597.1/2.8e-191/PREDICTED: TBC1 domain family member 20 isoform X1 [Latimeria chalumnae]	XM_010214068.1/0.0/PREDICTED: Tinamus guttatus TBC1 domain family, member 20 (TBC1D20), mRNA	sp|Q9D9I4|TBC20_MOUSE/3.9e-182/TBC1 domain family member 20 OS=Mus musculus GN=Tbc1d20 PE=1 SV=1	lcm:102348463/3.7e-192/TBC1D20; TBC1 domain family member 20; K20372 TBC1 domain family member 20	Hs21389447/6.2e-182/[T] KOG2595 Predicted GTPase activator protein	SM00164/9.1E-6/Domain in Tre-2, BUB2p, and Cdc16p. Probable Rab-GAPs.	cellular_component:GO:0016021//integral component of membrane;
CL667.Contig2_All	5523	162.96	369.96	1.136172285	1.30E-16	Up	2.62E-18	BAR72358.1/0.0e+00/type1 collgen alpha1 chain [Acipenser schrenckii] >BAR72359.1 type1 collgen alpha1 chain [Acipenser schrenckii]	LC008484.1/0.0/Acipenser schrenckii Col1a1 mRNA for type1 collgen alpha1 chain, complete cds, clone: 7	sp|P02457|CO1A1_CHICK/0.0e+00/Collagen alpha-1(I) chain OS=Gallus gallus GN=COL1A1 PE=1 SV=3	fch:102046312/0.0e+00/COL1A1; collagen type I alpha 1 chain; K06236 collagen, type I, alpha	Hs4502945/0.0e+00/[W] KOG3544 Collagens (type IV and type XIII), and related proteins	SM00214/1.1E-21/von Willebrand factor (vWF) type C domain	NA
Unigene31376_All	1286	0	75	7.182139565	1.48E-16	Up	2.99E-18	XP_016837448.1/1.2e-07/PREDICTED: microtubule-associated protein futsch-like [Nasonia vitripennis]	NA	NA	nvi:100122475/1.6e-08/microtubule-associated protein futsch-like; K10380 ankyrin	NA	PF12732/4.3E-20/YtxH-like protein	NA
CL1107.Contig1_All	2105	267	107	-1.365908071	1.57E-16	Down	3.19E-18	XP_006011173.1/3.4e-169/PREDICTED: G-protein coupled receptor 78 [Latimeria chalumnae]	XM_006629615.2/0.0/PREDICTED: Lepisosteus oculatus G protein-coupled receptor 78 (gpr78), transcript variant X1, mRNA	sp|Q8NDV2|GPR26_HUMAN/2.8e-112/G-protein coupled receptor 26 OS=Homo sapiens GN=GPR26 PE=1 SV=1	lcm:102352272/4.6e-170/GPR78; G protein-coupled receptor 78; K08411 G protein-coupled receptor 26	Hs20549184/2.0e-112/[R] KOG3656 FOG: 7 transmembrane receptor	PTHR24245/5.2E-251/--	cellular_component:GO:0016021//integral component of membrane;molecular_function:GO:0004930//G-protein coupled receptor activity;
CL3844.Contig2_All	1870	293.84	124.79	-1.282207597	1.67E-16	Down	3.41E-18	XP_014185887.1/7.8e-32/PREDICTED: sterile alpha motif domain-containing protein 3-like [Haplochromis burtoni]	NA	sp|Q8N6K7|SAMD3_HUMAN/3.9e-09/Sterile alpha motif domain-containing protein 3 OS=Homo sapiens GN=SAMD3 PE=1 SV=2	NA	NA	PTHR31025:SF6/7.7E-13/--	NA
CL7955.Contig2_All	1243	88.85	9.22	-3.315212246	1.72E-16	Down	3.51E-18	XP_015212308.1/6.2e-17/PREDICTED: telomerase reverse transcriptase isoform X1 [Lepisosteus oculatus]	NA	sp|Q673L6|TERT_RAT/8.4e-16/Telomerase reverse transcriptase OS=Rattus norvegicus GN=Tert PE=2 SV=1	gga:420972/1.5e-16/TERT, chTERT; telomerase reverse transcriptase; K11126 telomerase reverse transcriptase [EC:2.7.7.49]	Hs4507439/4.4e-14/[LB] KOG1005 Telomerase catalytic subunit/reverse transcriptase TERT	NA	NA
Unigene9601_All	3315	128.1	26.5	-2.319885336	1.93E-16	Down	3.97E-18	NA	AY921032.1/0.0/Acipenser sinensis microsatellite AS-038 sequence	NA	NA	NA	NA	NA
CL5222.Contig7_All	1004	2	71.41	5.111375088	2.27E-16	Up	4.67E-18	XP_014340739.1/8.5e-17/PREDICTED: cAMP-dependent protein kinase inhibitor beta [Latimeria chalumnae] >XP_014340740.1 PREDICTED: cAMP-dependent protein kinase inhibitor beta [Latimeria chalumnae] >XP_014340741.1 PREDICTED: cAMP-dependent protein kinase inhibitor beta [Latimeria chalumnae] >XP_014340742.1 PREDICTED: cAMP-dependent protein kinase inhibitor beta [Latimeria chalumnae] >XP_014340744.1 …	NA	sp|Q9C010|IPKB_HUMAN/1.5e-07/cAMP-dependent protein kinase inhibitor beta OS=Homo sapiens GN=PKIB PE=3 SV=1	lcm:102351900/1.1e-09/cAMP-dependent protein kinase inhibitor alpha-like; K15985 cAMP-dependent protein kinase inhibitor alpha	NA	NA	NA
CL1845.Contig6_All	3019	0	73.58	7.154562646	2.79E-16	Up	5.78E-18	XP_006633703.2/2.6e-218/PREDICTED: uncharacterized protein KIAA0930 homolog isoform X1 [Lepisosteus oculatus]	XM_006633640.2/0.0/PREDICTED: Lepisosteus oculatus KIAA0930 ortholog (kiaa0930), transcript variant X1, mRNA	sp|Q801S4|K0930_XENLA/4.2e-202/Uncharacterized protein KIAA0930 homolog OS=Xenopus laevis PE=2 SV=2	NA	Hs22069152/8.3e-200/[S] KOG2465 Uncharacterized conserved protein	PF09741/7.1E-98/Uncharacterized conserved protein (DUF2045)	NA
Unigene4874_All	1213	3.17	74.01	4.498486346	2.97E-16	Up	6.15E-18	NA	NA	NA	NA	NA	NA	NA
CL6167.Contig1_All	1659	158.21	360.01	1.139517064	2.99E-16	Up	6.20E-18	XP_006632919.1/1.1e-50/PREDICTED: UDP-N-acetylglucosamine transferase subunit ALG13 homolog [Lepisosteus oculatus]	XM_003342295.3/0.0/PREDICTED: Monodelphis domestica UDP-N-acetylglucosamine transferase subunit ALG13 homolog (LOC100619965), transcript variant X1, mRNA	sp|Q5I0K7|ALG13_RAT/1.6e-46/UDP-N-acetylglucosamine transferase subunit ALG13 homolog OS=Rattus norvegicus GN=Alg13 PE=1 SV=1	cpic:101934505/7.5e-51/ALG13; ALG13, UDP-N-acetylglucosaminyltransferase subunit; K07432 beta-1,4-N-acetylglucosaminyltransferase [EC:2.4.1.141]	Hs8923934/5.6e-49/[R] KOG3349 Predicted glycosyltransferase	PF04101/3.5E-23/Glycosyltransferase family 28 C-terminal domain	biological_process:GO:0006488//dolichol-linked oligosaccharide biosynthetic process;cellular_component:GO:0043541//UDP-N-acetylglucosamine transferase complex;molecular_function:GO:0016758//transferase activity, transferring hexosyl groups;
Unigene6717_All	1383	81	236	1.496113921	3.14E-16	Up	6.53E-18	BAR72356.1/5.8e-48/type1 collgen alpha1 chain [Acipenser schrenckii] >BAR72357.1 type1 collgen alpha1 chain [Acipenser schrenckii] >BAR72360.1 type1 collgen alpha1 chain [Acipenser schrenckii]	EF413588.1/0.0/Acipenser naccarii alpha 1 type I collagen (ColIAI) mRNA, partial cds	sp|Q9XSJ7|CO1A1_CANLF/2.3e-46/Collagen alpha-1(I) chain OS=Canis lupus familiaris GN=COL1A1 PE=1 SV=1	lcm:102349893/1.4e-47/COL1A1; collagen type I alpha 1 chain; K06236 collagen, type I, alpha	Hs4502945/1.4e-45/[W] KOG3544 Collagens (type IV and type XIII), and related proteins	NA	NA
Unigene3731_All	1039	357.1	169.56	-1.121211388	3.19E-16	Down	6.64E-18	XP_006007330.1/1.8e-09/PREDICTED: protein S100-B-like [Latimeria chalumnae]	NA	NA	NA	NA	PS50222/9.604/EF-hand calcium-binding domain profile.	NA
CL11966.Contig1_All	778	53	186	1.764559231	3.27E-16	Up	6.79E-18	XP_006642220.1/2.1e-47/PREDICTED: high affinity cGMP-specific 3',5'-cyclic phosphodiesterase 9A-like isoform X1 [Lepisosteus oculatus]	XM_020088134.1/0.0/PREDICTED: Paralichthys olivaceus phosphodiesterase 9A (pde9a), mRNA	sp|O70628|PDE9A_MOUSE/1.6e-28/High affinity cGMP-specific 3',5'-cyclic phosphodiesterase 9A OS=Mus musculus GN=Pde9a PE=1 SV=1	sgh:107586298/1.1e-47/high affinity cGMP-specific 3',5'-cyclic phosphodiesterase 9A-like; K13761 high affinity cGMP-specific 3',5'-cyclic phosphodiesterase 9 [EC:3.1.4.35]	Hs4505675/2.3e-21/[T] KOG3689 Cyclic nucleotide phosphodiesterase	PTHR11347:SF121/5.5E-39/--	NA
CL997.Contig3_All	2674	200.81	66.88	-1.632863488	3.33E-16	Down	6.93E-18	XP_006635991.1/2.1e-272/PREDICTED: tRNA (cytosine(34)-C(5))-methyltransferase [Lepisosteus oculatus]	XM_006635928.2/0.0/PREDICTED: Lepisosteus oculatus NOP2/Sun RNA methyltransferase family member 2 (nsun2), mRNA	sp|Q08J23|NSUN2_HUMAN/1.3e-239/tRNA (cytosine(34)-C(5))-methyltransferase OS=Homo sapiens GN=NSUN2 PE=1 SV=2	sfm:108919300/1.2e-255/nsun2; tRNA (cytosine(34)-C(5))-methyltransferase isoform X1; K15335 tRNA (cytosine34-C5)-methyltransferase [EC:2.1.1.203]	Hs8923285/6.2e-207/[J] KOG2198 tRNA cytosine-5-methylases and related enzymes of the NOL1/NOP2/sun superfamily	PS51686/56.295/SAM-dependent MTase RsmB/NOP-type domain profile.	molecular_function:GO:0016428//tRNA (cytosine-5-)-methyltransferase activity;GO:0003723//RNA binding;
CL875.Contig10_All	2995	230.47	85.02	-1.48538393	3.38E-16	Down	7.05E-18	NA	NA	NA	NA	NA	NA	NA
Unigene17080_All	1838	0	73	7.143145434	3.62E-16	Up	7.57E-18	XP_018015518.1/9.8e-11/PREDICTED: uncharacterized membrane protein YvlD-like [Hyalella azteca]	NA	NA	NA	NA	PTHR33885/3.0E-194/--	NA
Unigene17530_All	1550	0	73	7.143145434	3.62E-16	Up	7.57E-18	XP_011503951.1/2.7e-17/PREDICTED: ATP synthase subunit a, chloroplastic-like [Ceratosolen solmsi marchali]	NA	sp|B1X3Y1|ATPI_PAUCH/6.4e-21/ATP synthase subunit a, organellar chromatophore OS=Paulinella chromatophora GN=atpI PE=3 SV=1	shr:13826434/7.8e-10/ATP6; ATP synthase F0 subunit 6; K02126 F-type H+-transporting ATPase subunit a	AtCh011/1.3e-20/[C] KOG4665 ATP synthase F0 subunit 6 and related proteins	PTHR11410:SF7/1.1E-101/--	biological_process:GO:0015986//ATP synthesis coupled proton transport;cellular_component:GO:0009535//chloroplast thylakoid membrane;GO:0045263//proton-transporting ATP synthase complex, coupling factor F(o);GO:0016021//integral component of membrane;GO:0009536//plastid;GO:0005886//plasma membrane;molecular_function:GO:0015078//hydrogen ion transmembrane transporter activity;GO:0046933//proton-tra…
CL8476.Contig2_All	755	283.18	119.31	-1.293683534	3.89E-16	Down	8.17E-18	NA	NA	NA	NA	NA	NA	NA
CL100.Contig1_All	1723	13.63	102.67	2.866478098	4.01E-16	Up	8.43E-18	XP_006633129.1/3.1e-224/PREDICTED: synaptotagmin-10 isoform X1 [Lepisosteus oculatus]	XM_015352008.1/0.0/PREDICTED: Lepisosteus oculatus synaptotagmin 10 (syt10), transcript variant X2, mRNA	sp|Q6XYQ8|SYT10_HUMAN/1.4e-210/Synaptotagmin-10 OS=Homo sapiens GN=SYT10 PE=2 SV=1	cmy:102937826/1.7e-210/SYT10; synaptotagmin 10; K19910 synaptotagmin-10	Hs18543827/4.1e-172/[TU] KOG1028 Ca2+-dependent phospholipid-binding protein Synaptotagmin, required for synaptic vesicle and secretory granule exocytosis	PR00399/1.1E-12/Synaptotagmin signature	NA
CL131.Contig5_All	4072	350.71	165.6	-1.12925502	4.04E-16	Down	8.49E-18	XP_005996339.1/8.1e-183/PREDICTED: EF-hand calcium-binding domain-containing protein 6-like [Latimeria chalumnae]	NA	sp|Q4R8T1|EFCB6_MACFA/2.3e-09/EF-hand calcium-binding domain-containing protein 6 (Fragment) OS=Macaca fascicularis GN=EFCAB6 PE=2 SV=2	NA	Hs12232477/2.8e-09/[T] KOG0027 Calmodulin and related proteins (EF-Hand superfamily)	PF13202/2.9E-5/EF hand	molecular_function:GO:0005509//calcium ion binding;
CL368.Contig5_All	932	18.36	114.02	2.587969818	4.48E-16	Up	9.45E-18	XP_018617720.1/8.4e-51/PREDICTED: dnaJ homolog subfamily C member 11 [Scleropages formosus]	XM_020086309.1/0.0/PREDICTED: Paralichthys olivaceus dnaJ homolog subfamily C member 11-like (LOC109628874), transcript variant X1, mRNA	sp|Q5U458|DJC11_MOUSE/1.2e-51/DnaJ homolog subfamily C member 11 OS=Mus musculus GN=Dnajc11 PE=1 SV=2	els:105022392/1.1e-51/dnajc11; dnaJ homolog subfamily C member 11; K09531 DnaJ homolog subfamily C member 11	Hs8922629/7.5e-51/[O] KOG0718 Molecular chaperone (DnaJ superfamily)	PTHR24078:SF263/3.4E-14/--	NA
CL2408.Contig8_All	1710	49.26	178.01	1.806790631	4.90E-16	Up	1.03E-17	XP_015215457.1/2.1e-71/PREDICTED: histone H1.0 [Lepisosteus oculatus]	KU877937.1/0.0/Carcharhinus amblyrhynchos microsatellite C.amb15 sequence	sp|Q6NVM0|H10_XENTR/1.4e-66/Histone H1.0 OS=Xenopus tropicalis GN=h1f0 PE=2 SV=1	xtr:407939/3.2e-65/h1f0, H1zero, H5, h10, h1f0-a, h1f0-b, h1fv; H1 histone family member 0; K11275 histone H1/5	Hs4885371/2.4e-55/[B] KOG4012 Histone H1	NA	biological_process:GO:0030261//chromosome condensation;GO:0006334//nucleosome assembly;cellular_component:GO:0005634//nucleus;GO:0000786//nucleosome;molecular_function:GO:0003677//DNA binding;
CL371.Contig1_All	945	108.62	18.32	-2.614477485	5.36E-16	Down	1.14E-17	XP_018618879.1/5.1e-112/PREDICTED: RNA polymerase-associated protein LEO1 [Scleropages formosus]	XM_015342886.1/0.0/PREDICTED: Lepisosteus oculatus LEO1 homolog, Paf1/RNA polymerase II complex component (leo1), mRNA	sp|Q6NYV9|LEO1_DANRE/7.4e-113/RNA polymerase-associated protein LEO1 OS=Danio rerio GN=leo1 PE=1 SV=1	sfm:108940958/6.7e-113/leo1; RNA polymerase-associated protein LEO1; K15177 RNA polymerase-associated protein LEO1	Hs20270337_2/6.1e-109/[S] KOG2428 Uncharacterized conserved protein	PTHR23146/1.2E-107/--	biological_process:GO:0006368//transcription elongation from RNA polymerase II promoter;GO:0016570//histone modification;cellular_component:GO:0016593//Cdc73/Paf1 complex;
CL7089.Contig3_All	6336	110.88	284	1.310212642	5.54E-16	Up	1.18E-17	XP_015203956.1/0.0e+00/PREDICTED: collagen alpha-1(XVI) chain isoform X5 [Lepisosteus oculatus]	XM_015348468.1/0.0/PREDICTED: Lepisosteus oculatus collagen, type XVI, alpha 1 (col16a1), transcript variant X3, mRNA	sp|Q07092|COGA1_HUMAN/0.0e+00/Collagen alpha-1(XVI) chain OS=Homo sapiens GN=COL16A1 PE=1 SV=2	ipu:108274549/1.2e-221/col22a1; collagen type XXII alpha 1 chain; K16630 collagen, type XXII, alpha	Hs18641352/0.0e+00/[W] KOG3544 Collagens (type IV and type XIII), and related proteins	PF01391/4.5E-7/Collagen triple helix repeat (20 copies)	NA
Unigene11258_All	1358	0	72	7.123245876	5.66E-16	Up	1.20E-17	XP_017086754.1/1.9e-43/PREDICTED: probable periplasmic serine endoprotease DegP-like [Drosophila eugracilis]	NA	sp|K7NTD0|OSTC2_DIPSG/3.9e-06/Osteocalcin 2 OS=Diplodus sargus GN=bglap2 PE=1 SV=1	lve:103075408/8.0e-43/protease Do-like 1, chloroplastic-like; K04771 serine protease Do [EC:3.4.21.107]	Hs4506141_2/1.8e-37/[O] KOG1320 Serine protease	SM00228/6.0E-12/Domain present in PSD-95, Dlg, and ZO-1/2.	molecular_function:GO:0004252//serine-type endopeptidase activity;
Unigene14523_All	1510	0	72	7.123245876	5.66E-16	Up	1.20E-17	XP_018026389.1/8.2e-48/PREDICTED: probable periplasmic serine endoprotease DegP-like [Hyalella azteca]	NA	sp|Q9R118|HTRA1_MOUSE/4.3e-38/Serine protease HTRA1 OS=Mus musculus GN=Htra1 PE=1 SV=2	lve:103072277/5.6e-45/translation factor GUF1 homolog, chloroplastic-like; K04771 serine protease Do [EC:3.4.21.107]	At3g27925/3.9e-49/[O] KOG1320 Serine protease	PF13180/1.6E-18/PDZ domain	NA
Unigene7486_All	3002	185.95	59.04	-1.701829247	6.35E-16	Down	1.36E-17	XP_015216794.1/1.4e-67/PREDICTED: nucleolin isoform X1 [Lepisosteus oculatus]	CP020624.1/0.0/Oryzias latipes strain HSOK chromosome 4	sp|P20397|NUCL_XENLA/3.3e-42/Nucleolin OS=Xenopus laevis GN=ncl PE=2 SV=3	sasa:106574186/1.4e-63/ncl; nucleolin; K11294 nucleolin	Hs13644124/1.5e-36/[AJ] KOG0123 Polyadenylate-binding protein (RRM superfamily)	NA	molecular_function:GO:0003723//RNA binding;
CL12621.Contig2_All	811	293	127	-1.252751293	6.92E-16	Down	1.48E-17	XP_006002521.1/8.9e-65/PREDICTED: neuronal PAS domain-containing protein 4 [Latimeria chalumnae]	NA	sp|Q1ECW2|NPS4A_DANRE/8.7e-54/Neuronal PAS domain-containing protein 4A OS=Danio rerio GN=npas4a PE=2 SV=1	NA	NA	PTHR23043:SF24/5.5E-56/--	biological_process:GO:0030900//forebrain development;GO:0006355//regulation of transcription, DNA-templated;GO:0006351//transcription, DNA-templated;GO:0001568//blood vessel development;cellular_component:GO:0005634//nucleus;molecular_function:GO:0046983//protein dimerization activity;
Unigene23409_All	1605	194	64	-1.646591967	7.44E-16	Down	1.60E-17	XP_006630844.1/4.3e-172/PREDICTED: dual specificity protein phosphatase 5 isoform X1 [Lepisosteus oculatus]	XM_006630781.2/0.0/PREDICTED: Lepisosteus oculatus dual specificity phosphatase 5 (dusp5), transcript variant X1, mRNA	sp|O54838|DUS5_RAT/2.6e-118/Dual specificity protein phosphatase 5 OS=Rattus norvegicus GN=Dusp5 PE=2 SV=1	sfm:108918933/3.5e-154/dusp5; dual specificity protein phosphatase 5; K04459 dual specificity MAP kinase phosphatase [EC:3.1.3.16 3.1.3.48]	Hs12707566/2.1e-117/[V] KOG1716 Dual specificity phosphatase	PF00581/1.1E-6/Rhodanese-like domain	molecular_function:GO:0017017//MAP kinase tyrosine/serine/threonine phosphatase activity;GO:0004725//protein tyrosine phosphatase activity;
CL2309.Contig1_All	3135	192	63	-1.654361702	8.47E-16	Down	1.83E-17	XP_006639405.1/0.0e+00/PREDICTED: rho GTPase-activating protein 20 isoform X1 [Lepisosteus oculatus]	NA	sp|Q9P2F6|RHG20_HUMAN/4.9e-230/Rho GTPase-activating protein 20 OS=Homo sapiens GN=ARHGAP20 PE=1 SV=2	lcm:102351902/0.0e+00/rho GTPase-activating protein 20-like; K20641 Rho GTPase-activating protein 20	Hs7656904/2.5e-21/[TZ] KOG4406 CDC42 Rho GTPase-activating protein	SM00233/2.1E-4/Pleckstrin homology domain.	NA
CL1441.Contig6_All	2178	167.38	48.85	-1.823375811	8.87E-16	Down	1.92E-17	XP_007245126.1/1.4e-186/PREDICTED: E3 ubiquitin-protein ligase RING2 isoform X1 [Astyanax mexicanus]	XM_012836158.1/0.0/PREDICTED: Clupea harengus ring finger protein 2 (rnf2), transcript variant X1, mRNA	sp|Q803I4|RING2_DANRE/3.3e-185/E3 ubiquitin-protein ligase RING2 OS=Danio rerio GN=rnf2 PE=2 SV=1	amex:103033289/1.9e-187/rnf2; E3 ubiquitin-protein ligase RING2 isoform X1; K10695 E3 ubiquitin-protein ligase RNF1/2 [EC:2.3.2.27]	Hs6005747/9.6e-174/[O] KOG0311 Predicted E3 ubiquitin ligase	PS00518/-/Zinc finger RING-type signature.	molecular_function:GO:0016874//ligase activity;
CL13650.Contig5_All	839	63.42	202.47	1.628019252	9.16E-16	Up	1.99E-17	XP_016306401.1/7.9e-101/PREDICTED: ensconsin-like isoform X11 [Sinocyclocheilus anshuiensis]	XM_017474716.1/0.0/PREDICTED: Ictalurus punctatus MAP7 domain containing 3 (map7d3), transcript variant X8, mRNA	sp|Q5ZIA2|MAP7_CHICK/2.4e-59/Ensconsin OS=Gallus gallus GN=MAP7 PE=2 SV=1	dre:794500/1.2e-100/map7d3; MAP7 domain-containing protein 3; K16807 MAP7 domain-containing protein 3	YPL105c/5.4e-08/[R] KOG1862 GYF domain containing proteins	PTHR15073/2.6E-122/--	NA
CL12805.Contig3_All	2494	67.98	209.68	1.578327867	1.30E-15	Up	2.83E-17	XP_006630444.1/7.6e-208/PREDICTED: monocarboxylate transporter 9 [Lepisosteus oculatus] >XP_015202016.1 PREDICTED: monocarboxylate transporter 9 [Lepisosteus oculatus] >XP_015202017.1 PREDICTED: monocarboxylate transporter 9 [Lepisosteus oculatus] >XP_015202018.1 PREDICTED: monocarboxylate transporter 9 [Lepisosteus oculatus] >XP_015202020.1 PREDICTED: monocarboxylate transporter 9 [Lepisosteus o…	XM_004476331.2/0.0/PREDICTED: Dasypus novemcinctus solute carrier family 16, member 9 (SLC16A9), transcript variant X1, mRNA	sp|Q7TM99|MOT9_MOUSE/5.6e-160/Monocarboxylate transporter 9 OS=Mus musculus GN=Slc16a9 PE=2 SV=1	sfm:108932850/1.4e-202/monocarboxylate transporter 9-like; K08186 MFS transporter, MCP family, solute carrier family 16 (monocarboxylic acid transporters), member 9	Hs4759114/6.0e-47/[G] KOG2504 Monocarboxylate transporter	PTHR11360/6.6E-260/--	biological_process:GO:0055085//transmembrane transport;cellular_component:GO:0016021//integral component of membrane;
Unigene881_All	1988	0	70	7.082603892	1.40E-15	Up	3.07E-17	XP_019575802.1/5.1e-239/PREDICTED: chaperone protein ClpC1, chloroplastic [Rhinolophus sinicus]	NA	sp|P31543|CLP_TRYBB/4.4e-91/Heat shock protein 100 OS=Trypanosoma brucei brucei GN=HSP100 PE=3 SV=1	rss:109440082/6.7e-240/chaperone protein ClpC1, chloroplastic; K03696 ATP-dependent Clp protease ATP-binding subunit ClpC	At5g50920/3.7e-241/[O] KOG1051 Chaperone HSP104 and related ATP-dependent Clp proteases	PS00870/-/Chaperonins clpA/B signature 1.	NA
CL2824.Contig4_All	686	0	69.69	7.076200625	1.62E-15	Up	3.55E-17	XP_015199266.1/4.4e-57/PREDICTED: 28S ribosomal protein S11, mitochondrial isoform X2 [Lepisosteus oculatus]	XM_015343780.1/0.0/PREDICTED: Lepisosteus oculatus mitochondrial ribosomal protein S11 (mrps11), transcript variant X2, mRNA	sp|P82911|RT11_BOVIN/4.3e-46/28S ribosomal protein S11, mitochondrial OS=Bos taurus GN=MRPS11 PE=1 SV=2	mze:101472681/7.4e-53/mrps11; mitochondrial ribosomal protein S11; K02948 small subunit ribosomal protein S11	Hs16554609/3.0e-41/[J] KOG0408 Mitochondrial/chloroplast ribosomal protein S11	PTHR11759:SF3/2.6E-37/--	NA
CL1357.Contig2_All	672	0	69.22	7.066437911	2.00E-15	Up	4.42E-17	XP_018597082.1/6.2e-56/PREDICTED: inositol polyphosphate 1-phosphatase [Scleropages formosus] >XP_018597092.1 PREDICTED: inositol polyphosphate 1-phosphatase [Scleropages formosus] >XP_018597102.1 PREDICTED: inositol polyphosphate 1-phosphatase [Scleropages formosus]	NA	sp|P49441|INPP_HUMAN/4.1e-49/Inositol polyphosphate 1-phosphatase OS=Homo sapiens GN=INPP1 PE=1 SV=1	sfm:108927928/8.2e-57/inpp1; inositol polyphosphate 1-phosphatase; K01107 inositol polyphosphate 1-phosphatase [EC:3.1.3.57]	Hs4504703/2.9e-49/[F] KOG3099 Bisphosphate 3'-nucleotidase BPNT1/Inositol polyphosphate 1-phosphatase	PTHR20854:SF37/4.2E-66/--	biological_process:GO:0046854//phosphatidylinositol phosphorylation;
CL7582.Contig4_All	2038	67.07	0	-7.114274822	2.17E-15	Down	4.80E-17	XP_015196834.1/7.3e-217/PREDICTED: synaptotagmin-like protein 2 isoform X8 [Lepisosteus oculatus]	XM_015341348.1/0.0/PREDICTED: Lepisosteus oculatus synaptotagmin like 2 (sytl2), transcript variant X10, mRNA	sp|A6QP06|SYTL2_BOVIN/2.6e-171/Synaptotagmin-like protein 2 OS=Bos taurus GN=SYTL2 PE=2 SV=1	lcm:102355304/2.2e-193/SYTL2; synaptotagmin like 2; K17598 synaptotagmin-like protein	Hs15011900/3.5e-154/[TU] KOG1028 Ca2+-dependent phospholipid-binding protein Synaptotagmin, required for synaptic vesicle and secretory granule exocytosis	PTHR10024:SF10/6.4E-245/--	NA
Unigene36467_All	2359	0	69	7.061845332	2.21E-15	Up	4.90E-17	XP_005965759.1/1.2e-205/PREDICTED: DNA-directed RNA polymerase subunit beta-like, partial [Pantholops hodgsonii]	NA	sp|Q7YN57|RPOB_EIMTE/7.8e-79/DNA-directed RNA polymerase subunit beta OS=Eimeria tenella GN=rpoB PE=3 SV=1	hst:105184650/1.1e-42/DNA-directed RNA polymerase III subunit RPC2; K03021 DNA-directed RNA polymerase III subunit RPC2 [EC:2.7.7.6]	AtCh015/1.9e-135/[K] KOG0214 RNA polymerase II, second largest subunit	PS01166/-/RNA polymerases beta chain signature.	NA
CL100.Contig7_All	1953	35.08	146.71	2.017567433	2.45E-15	Up	5.47E-17	XP_006633129.1/1.8e-265/PREDICTED: synaptotagmin-10 isoform X1 [Lepisosteus oculatus]	XM_006633066.2/0.0/PREDICTED: Lepisosteus oculatus synaptotagmin 10 (syt10), transcript variant X1, mRNA	sp|Q6XYQ8|SYT10_HUMAN/1.0e-246/Synaptotagmin-10 OS=Homo sapiens GN=SYT10 PE=2 SV=1	asn:102381134/6.6e-248/SYT10; synaptotagmin 10; K19910 synaptotagmin-10	Hs18543827/1.8e-171/[TU] KOG1028 Ca2+-dependent phospholipid-binding protein Synaptotagmin, required for synaptic vesicle and secretory granule exocytosis	PR00360/5.4E-8/C2 domain signature	biological_process:GO:0007608//sensory perception of smell;GO:0045956//positive regulation of calcium ion-dependent exocytosis;GO:0007268//chemical synaptic transmission;GO:0017158//regulation of calcium ion-dependent exocytosis;cellular_component:GO:0070382//exocytic vesicle;GO:0016021//integral component of membrane;molecular_function:GO:0000149//SNARE binding;GO:0046982//protein heterodimeriza…
CL2490.Contig7_All	766	230.03	88.12	-1.430959752	2.60E-15	Down	5.80E-17	NA	LN591118.1/0.0/Cyprinus carpio genome assembly common carp genome ,scaffold 000028815	NA	NA	NA	NA	NA
CL7728.Contig7_All	3241	91.73	248.25	1.389649048	2.64E-15	Up	5.89E-17	XP_019903779.1/0.0e+00/PREDICTED: disks large homolog 2 isoform X10 [Esox lucius]	XM_015341282.1/0.0/PREDICTED: Lepisosteus oculatus discs, large homolog 2 (Drosophila) (dlg2), mRNA	sp|Q91XM9|DLG2_MOUSE/1.0e-307/Disks large homolog 2 OS=Mus musculus GN=Dlg2 PE=1 SV=2	els:105011021/0.0e+00/dlg2; disks large homolog 2 isoform X1; K12075 discs large protein 2	Hs4557527/3.6e-294/[F] KOG0708 Membrane-associated guanylate kinase MAGUK (contains PDZ, SH3, HOOK and GUK domains)	PF10608/3.8E-37/Polyubiquitination (PEST) N-terminal domain of MAGUK	NA
CL4066.Contig2_All	1962	128.06	306.5	1.212388034	2.70E-15	Up	6.03E-17	XP_006642122.1/2.3e-207/PREDICTED: uncharacterized protein LOC102688208 isoform X1 [Lepisosteus oculatus]	XM_020459652.1/0.0/PREDICTED: Oncorhynchus kisutch uncharacterized LOC109869473 (LOC109869473), mRNA	sp|P18910|ANPRA_RAT/1.3e-79/Atrial natriuretic peptide receptor 1 OS=Rattus norvegicus GN=Npr1 PE=1 SV=1	zne:110827775/1.1e-80/atrial natriuretic peptide receptor 1-like isoform X1; K12323 atrial natriuretic peptide receptor A [EC:4.6.1.2]	Hs4505435/1.4e-78/[T] KOG1023 Natriuretic peptide receptor, guanylate cyclase	PF07701/6.7E-6/Heme NO binding associated	biological_process:GO:0035556//intracellular signal transduction;cellular_component:GO:0005622//intracellular;GO:0016021//integral component of membrane;molecular_function:GO:0000166//nucleotide binding;GO:0004383//guanylate cyclase activity;
CL3072.Contig2_All	3167	66.5	0	-7.101961561	2.82E-15	Down	6.31E-17	NA	NA	NA	NA	NA	NA	NA
Unigene23134_All	2314	62	197	1.621176384	2.95E-15	Up	6.61E-17	XP_006631719.1/3.5e-207/PREDICTED: cytochrome P450 4F22-like [Lepisosteus oculatus]	XM_018745286.1/0.0/PREDICTED: Scleropages formosus leukotriene-B(4) omega-hydroxylase 2-like (LOC108930167), mRNA	sp|Q6NT55|CP4FN_HUMAN/5.2e-176/Cytochrome P450 4F22 OS=Homo sapiens GN=CYP4F22 PE=2 SV=1	sfm:108930167/2.0e-198/leukotriene-B(4) omega-hydroxylase 2-like; K17726 leukotriene-B4 20-monooxygenase / phylloquinone omega-hydroxylase [EC:1.14.13.30 1.14.13.194]	Hs4503241/2.5e-172/[QI] KOG0157 Cytochrome P450 CYP4/CYP19/CYP26 subfamilies	PF00067/2.6E-117/Cytochrome P450	cellular_component:GO:0016021//integral component of membrane;molecular_function:GO:0016705//oxidoreductase activity, acting on paired donors, with incorporation or reduction of molecular oxygen;GO:0020037//heme binding;GO:0005506//iron ion binding;GO:0004497//monooxygenase activity;
Unigene5869_All	1699	249.81	101.12	-1.351441986	3.01E-15	Down	6.76E-17	NA	AL627130.13/0.0/Mouse DNA sequence from clone RP23-442A20 on chromosome 4, complete sequence	NA	NA	NA	NA	NA
Unigene82132_All	2430	78.54	0	-8.898428167	3.37E-15	Down	7.59E-17	XP_019749348.1/1.1e-203/PREDICTED: rhomboid-related protein 1 isoform X1 [Hippocampus comes]	XM_015360037.1/0.0/PREDICTED: Lepisosteus oculatus rhomboid, veinlet-like 1 (Drosophila) (rhbdl1), transcript variant X2, mRNA	sp|Q8VC82|RHBL1_MOUSE/6.6e-182/Rhomboid-related protein 1 OS=Mus musculus GN=Rhbdl1 PE=2 SV=1	hcq:109530205/1.5e-204/rhbdl1; rhomboid-related protein 1 isoform X1; K02857 rhomboid-related protein 1/2/3 [EC:3.4.21.105]	Hs4506525_2/9.4e-154/[T] KOG2289 Rhomboid family proteins	PF01694/2.4E-34/Rhomboid family	NA
CL1389.Contig6_All	1126	158.89	352.98	1.104878988	3.46E-15	Up	7.80E-17	XP_006626353.1/1.3e-186/PREDICTED: wiskott-Aldrich syndrome protein family member 1 isoform X3 [Lepisosteus oculatus]	XM_019735048.1/0.0/PREDICTED: Rhinolophus sinicus WAS protein family member 1 (WASF1), transcript variant X6, mRNA	sp|Q8R5H6|WASF1_MOUSE/2.8e-159/Wiskott-Aldrich syndrome protein family member 1 OS=Mus musculus GN=Wasf1 PE=1 SV=2	lcf:108895639/9.9e-164/wasf1; LOW QUALITY PROTEIN: wiskott-Aldrich syndrome protein family member 1; K05753 WAS protein family, member 1	Hs4507913/1.0e-158/[Z] KOG1830 Wiskott Aldrich syndrome proteins	PTHR12902/2.1E-175/--	biological_process:GO:0030036//actin cytoskeleton organization;cellular_component:GO:0005856//cytoskeleton;molecular_function:GO:0003779//actin binding;
Unigene3964_All	5723	194.51	405.69	1.013854288	3.59E-15	Up	8.14E-17	XP_015195254.1/3.9e-58/PREDICTED: tripartite motif-containing protein 47-like, partial [Lepisosteus oculatus]	NA	sp|O95361|TRI16_HUMAN/4.4e-35/Tripartite motif-containing protein 16 OS=Homo sapiens GN=TRIM16 PE=1 SV=3	sasa:106602751/8.9e-59/zinc finger protein RFP-like; K12015 tripartite motif-containing protein 39 [EC:2.3.2.27]	Hs5901908/1.7e-15/[TV] LSE3548 H Butyrophilin and related proteins	PTHR24103/4.8E-65/--	cellular_component:GO:0005622//intracellular;molecular_function:GO:0008270//zinc ion binding;
CL14068.Contig3_All	2004	156.44	349.12	1.11143444	3.62E-15	Up	8.20E-17	XP_015198005.1/2.1e-309/PREDICTED: cryptochrome-1-like isoform X4 [Lepisosteus oculatus]	XM_015342519.1/0.0/PREDICTED: Lepisosteus oculatus cryptochrome-1-like (LOC102698939), transcript variant X4, mRNA	sp|Q8QG61|CRY1_CHICK/2.1e-290/Cryptochrome-1 OS=Gallus gallus GN=CRY1 PE=2 SV=1	lcf:108887423/2.8e-302/cryptochrome-1-like; K02295 cryptochrome	Hs4758072/1.1e-285/[LT] KOG0133 Deoxyribodipyrimidine photolyase/cryptochrome	PS51645/39.789/Photolyase/cryptochrome alpha/beta domain profile.	NA
Unigene36319_All	1811	376	189	-1.039025553	4.02E-15	Down	9.15E-17	XP_014031389.1/3.1e-118/PREDICTED: brain-derived neurotrophic factor-like isoform X1 [Salmo salar]	JQ718295.1/0.0/Amia calva ultra conserved element locus 39907 genomic sequence	sp|Q02193|BDNF_XIPMA/3.7e-113/Brain-derived neurotrophic factor OS=Xiphophorus maculatus GN=bdnf PE=3 SV=1	sasa:106587487/4.1e-119/brain-derived neurotrophic factor-like; K04355 brain-derived neurotrophic factor	Hs13631798/2.4e-109/[T] LSE2789 H Members of the nerve growth factor family	PR00268/9.4E-31/Nerve growth factor signature	cellular_component:GO:0016021//integral component of membrane;GO:0005576//extracellular region;molecular_function:GO:0008083//growth factor activity;
CL13500.Contig3_All	5113	142.82	328	1.152818666	4.09E-15	Up	9.32E-17	XP_018601913.1/0.0e+00/PREDICTED: disintegrin and metalloproteinase domain-containing protein 33-like isoform X2 [Scleropages formosus]	XM_015343819.1/0.0/PREDICTED: Lepisosteus oculatus disintegrin and metalloproteinase domain-containing protein 33-like (LOC102685923), mRNA	sp|Q9H013|ADA19_HUMAN/5.5e-247/Disintegrin and metalloproteinase domain-containing protein 19 OS=Homo sapiens GN=ADAM19 PE=1 SV=3	sfm:108930912/0.0e+00/disintegrin and metalloproteinase domain-containing protein 33-like isoform X1; K08616 disintegrin and metalloproteinase domain-containing protein 33 [EC:3.4.24.-]	Hs15451844/2.4e-247/[O] KOG3607 Meltrins, fertilins and related Zn-dependent metalloproteinases of the ADAMs family	PS50214/18.493/Disintegrin domain profile.	biological_process:GO:0007229//integrin-mediated signaling pathway;cellular_component:GO:0016021//integral component of membrane;molecular_function:GO:0046872//metal ion binding;GO:0004222//metalloendopeptidase activity;
Unigene40911_All	642	2	66	4.997714994	4.43E-15	Up	1.01E-16	XP_014344778.1/6.8e-60/PREDICTED: uncharacterized protein KIAA0195-like [Latimeria chalumnae]	NA	sp|Q7TSH8|TMM94_MOUSE/1.1e-35/Transmembrane protein 94 OS=Mus musculus GN=Tmem94 PE=1 SV=1	cin:100180451/2.3e-08/transmembrane protein 94; K00591 polyprenyldihydroxybenzoate methyltransferase / 3-demethylubiquinol 3-O-methyltransferase [EC:2.1.1.114 2.1.1.64]	Hs7661986/1.8e-35/[S] KOG4383 Uncharacterized conserved protein	PTHR13219/5.8E-51/--	NA
CL731.Contig18_All	3040	125.07	28.25	-2.193092131	5.03E-15	Down	1.15E-16	XP_014344630.1/2.5e-277/PREDICTED: sorbin and SH3 domain-containing protein 1 isoform X16 [Latimeria chalumnae]	XM_011602929.1/0.0/PREDICTED: Takifugu rubripes sorbin and SH3 domain containing 1 (sorbs1), transcript variant X4, mRNA	sp|Q62417|SRBS1_MOUSE/3.9e-139/Sorbin and SH3 domain-containing protein 1 OS=Mus musculus GN=Sorbs1 PE=1 SV=2	ggo:101129717/3.2e-265/SORBS1; sorbin and SH3 domain containing 1; K06086 sorbin and SH3 domain containing 1	Hs5454056/3.3e-108/[T] KOG4225 Sorbin and SH3 domain-containing protein	PF07653/1.5E-12/Variant SH3 domain	NA
Unigene14430_All	1399	0	67	7.019410065	5.47E-15	Up	1.26E-16	ERL83789.1/7.9e-162/hypothetical protein D910_01030 [Dendroctonus ponderosae]	XM_015180222.1/0.0/Drosophila pseudoobscura pseudoobscura uncharacterized protein (Dpse\GA31512), partial mRNA	sp|O17214|FUMH_CAEEL/1.5e-149/Probable fumarate hydratase, mitochondrial OS=Caenorhabditis elegans GN=fum-1 PE=3 SV=1	xtr:100491219/1.2e-150/fh, hlrcc, lrcc, mcl, mcul1; fumarate hydratase; K01679 fumarate hydratase, class II [EC:4.2.1.2]	YPL262w/2.8e-150/[C] KOG1317 Fumarase	PF00206/3.5E-121/Lyase	biological_process:GO:0006099//tricarboxylic acid cycle;GO:0006106//fumarate metabolic process;GO:0006108//malate metabolic process;cellular_component:GO:0045239//tricarboxylic acid cycle enzyme complex;GO:0005739//mitochondrion;molecular_function:GO:0004333//fumarate hydratase activity;
CL9574.Contig5_All	1269	38.34	151.35	1.934287308	5.57E-15	Up	1.28E-16	NP_001158701.1/1.9e-93/DNA-directed RNA polymerase II 19 kDa polypeptide [Oncorhynchus mykiss] >NP_001290646.1 DNA-directed RNA polymerase II subunit RPB7 [Esox lucius] >XP_010766138.1 PREDICTED: DNA-directed RNA polymerase II subunit RPB7 [Notothenia coriiceps] >XP_014068764.1 PREDICTED: DNA-directed RNA polymerase II subunit RPB7 [Salmo salar] >XP_020325551.1 DNA-directed RNA polymerase II subu…	XM_014893044.1/0.0/PREDICTED: Sturnus vulgaris polymerase (RNA) II (DNA directed) polypeptide G (POLR2G), mRNA	sp|Q5E9B8|RPB7_BOVIN/5.5e-95/DNA-directed RNA polymerase II subunit RPB7 OS=Bos taurus GN=POLR2G PE=1 SV=1	els:105029150/2.5e-94/polr2g; DNA-directed RNA polymerase II subunit RPB7; K03015 DNA-directed RNA polymerase II subunit RPB7	Hs4505947/4.0e-95/[K] KOG3298 DNA-directed RNA polymerase subunit E'	NA	biological_process:GO:0006351//transcription, DNA-templated;GO:0045948//positive regulation of translational initiation;GO:0006366//transcription from RNA polymerase II promoter;GO:0000291//nuclear-transcribed mRNA catabolic process, exonucleolytic;GO:0060213//positive regulation of nuclear-transcribed mRNA poly(A) tail shortening;GO:0006367//transcription initiation from RNA polymerase II promot…
Unigene6728_All	3491	41.87	158	1.86925661	6.13E-15	Up	1.42E-16	NA	FJ688026.1/0.0/Acipenser fulvescens clone J-118 28S ribosomal RNA gene, partial sequence; 28S-18S ribosomal RNA intergenic spacer, complete sequence; transposon Tc-1-like transposase gene, complete cds; and 18S ribosomal RNA gene, partial sequence	NA	NA	NA	NA	NA
CL13532.Contig20_All	1273	32.98	140.4	2.043200507	6.22E-15	Up	1.44E-16	NA	EU379651.1/0.0/Acipenser brevirostrum clone ABRD572 microsatellite sequence	NA	NA	NA	NA	NA
CL3813.Contig2_All	3210	116	284	1.245086999	8.57E-15	Up	2.00E-16	XP_006639390.1/7.5e-224/PREDICTED: 5-hydroxytryptamine receptor 2A isoform X1 [Lepisosteus oculatus] >XP_015219539.1 PREDICTED: 5-hydroxytryptamine receptor 2A isoform X1 [Lepisosteus oculatus]	XM_015364053.1/0.0/PREDICTED: Lepisosteus oculatus 5-hydroxytryptamine (serotonin) receptor 2A, G protein-coupled (htr2a), transcript variant X2, mRNA	sp|P50128|5HT2A_MACMU/6.7e-190/5-hydroxytryptamine receptor 2A OS=Macaca mulatta GN=HTR2A PE=2 SV=1	lcm:102357200/2.0e-201/HTR2A; 5-hydroxytryptamine receptor 2A; K04157 5-hydroxytryptamine receptor 2	Hs10835175/1.8e-189/[R] KOG3656 FOG: 7 transmembrane receptor	PTHR24247:SF30/1.4E-281/--	biological_process:GO:0050795//regulation of behavior;GO:0046883//regulation of hormone secretion;GO:0006939//smooth muscle contraction;cellular_component:GO:0043198//dendritic shaft;GO:0005887//integral component of plasma membrane;molecular_function:GO:0004993//G-protein coupled serotonin receptor activity;
CL15226.Contig2_All	2707	252.44	104.79	-1.315118605	8.64E-15	Down	2.02E-16	XP_014351634.1/4.6e-126/PREDICTED: protein Jumonji [Latimeria chalumnae]	XM_015357668.1/0.0/PREDICTED: Lepisosteus oculatus jumonji and AT-rich interaction domain containing 2 (jarid2), transcript variant X2, mRNA	sp|Q5F363|JARD2_CHICK/2.0e-123/Protein Jumonji OS=Gallus gallus GN=JARID2 PE=2 SV=1	lcm:102361635/6.1e-127/JARID2; jumonji and AT-rich interaction domain containing 2; K11478 protein Jumonji	Hs11863152/3.1e-121/[R] KOG1246 DNA-binding protein jumonji/RBP2/SMCY, contains JmjC domain	PTHR10694:SF44/7.1E-137/--	NA
Unigene37754_All	1373	0	66	6.997714994	8.64E-15	Up	2.02E-16	AAA77669.1/6.5e-84/ribosomal protein S1 homolog, partial [Homo sapiens]	NA	sp|A7MB10|RRP5_BOVIN/7.1e-16/Protein RRP5 homolog OS=Bos taurus GN=PDCD11 PE=2 SV=1	fch:102051076/1.3e-16/PDCD11; programmed cell death 11; K14792 rRNA biogenesis protein RRP5	At5g29771/8.8e-32/[J] LSE0381 A Plastidial ribosomal protein S1	PS50126/17.029/S1 domain profile.	NA
Unigene5120_All	612	21	114	2.393893466	9.64E-15	Up	2.25E-16	XP_004996228.1/3.3e-11/hypothetical protein PTSG_11912 [Salpingoeca rosetta] >EGD82045.1 hypothetical protein PTSG_11912 [Salpingoeca rosetta]	NA	sp|Q95P09|TSEP_GLOMM/6.4e-09/Protein TsetseEP OS=Glossina morsitans morsitans PE=1 SV=1	srx:107726572/9.6e-12/LOW QUALITY PROTEIN: 1-phosphatidylinositol 4,5-bisphosphate phosphodiesterase beta-2-like; K05858 phosphatidylinositol phospholipase C, beta [EC:3.1.4.11]	CE24967/1.4e-08/[Z] KOG2418 Microtubule-associated protein TAU	NA	cellular_component:GO:0016021//integral component of membrane;
CL8838.Contig1_All	938	124.26	28.53	-2.169489433	9.82E-15	Down	2.30E-16	NA	LN609398.1/0.0/Strongyloides ratti genome assembly S_ratti_ED321 ,scaffold srae_chrx_scaffold0000004	NA	NA	NA	NA	NA
Unigene26136_All	2498	5.15	73.56	3.789598017	1.07E-14	Up	2.51E-16	XP_022061263.1/7.2e-174/ubiquitin carboxyl-terminal hydrolase isozyme L5 isoform X1 [Acanthochromis polyacanthus]	XM_006634864.2/0.0/PREDICTED: Lepisosteus oculatus ubiquitin C-terminal hydrolase L5 (uchl5), mRNA	sp|Q9Y5K5|UCHL5_HUMAN/7.3e-168/Ubiquitin carboxyl-terminal hydrolase isozyme L5 OS=Homo sapiens GN=UCHL5 PE=1 SV=3	mze:101466680/6.2e-174/uchl5; ubiquitin C-terminal hydrolase L5; K05610 ubiquitin carboxyl-terminal hydrolase L5 [EC:3.4.19.12]	Hs7706753/5.3e-168/[O] KOG2778 Ubiquitin C-terminal hydrolase	PR00707/2.2E-10/Ubiquitin C-terminal hydrolase (C12) family signature	NA
Unigene4899_All	6104	316.72	149.09	-1.133703604	1.10E-14	Down	2.58E-16	XP_015212369.1/0.0e+00/PREDICTED: phosphoinositide 3-kinase regulatory subunit 4 [Lepisosteus oculatus]	XM_015356883.1/0.0/PREDICTED: Lepisosteus oculatus phosphoinositide-3-kinase regulatory subunit 4 (pik3r4), mRNA	sp|Q99570|PI3R4_HUMAN/0.0e+00/Phosphoinositide 3-kinase regulatory subunit 4 OS=Homo sapiens GN=PIK3R4 PE=1 SV=3	sfm:108937332/0.0e+00/pik3r4; phosphoinositide 3-kinase regulatory subunit 4; K08333 phosphoinositide-3-kinase, regulatory subunit 4 [EC:2.7.11.1]	Hs14728229/0.0e+00/[T] KOG1240 Protein kinase containing WD40 repeats	PF00400/0.013/WD domain, G-beta repeat	molecular_function:GO:0005524//ATP binding;GO:0004672//protein kinase activity;
CL3293.Contig9_All	1769	325.14	155.06	-1.114913608	1.12E-14	Down	2.64E-16	XP_015203015.1/6.4e-177/PREDICTED: transcription factor 7-like 2 isoform X3 [Lepisosteus oculatus]	XM_018069327.1/0.0/PREDICTED: Manacus vitellinus transcription factor 7 like 2 (TCF7L2), transcript variant X8, mRNA	sp|Q924A0|TF7L2_MOUSE/2.1e-169/Transcription factor 7-like 2 OS=Mus musculus GN=Tcf7l2 PE=1 SV=2	dre:30510/6.1e-176/tcf7l2; transcription factor 7-like 2; K04491 transcription factor 7-like 2	Hs13540471/3.7e-168/[K] KOG3248 Transcription factor TCF-4	PTHR10373/2.8E-239/--	NA
CL10861.Contig1_All	1747	104	264	1.297275276	1.16E-14	Up	2.72E-16	XP_006636586.1/2.5e-197/PREDICTED: transcription factor Sp5 [Lepisosteus oculatus]	XM_020810970.1/0.0/PREDICTED: Pogona vitticeps Sp3 transcription factor (SP3), mRNA	sp|Q6BEB4|SP5_HUMAN/3.2e-138/Transcription factor Sp5 OS=Homo sapiens GN=SP5 PE=2 SV=1	lco:104931026/1.6e-184/sp5; Sp5 transcription factor; K09195 transcription factor Sp5	Hs18581191_2/4.7e-46/[R] KOG1721 FOG: Zn-finger	PS50157/14.191/Zinc finger C2H2 type domain profile.	biological_process:GO:0048332//mesoderm morphogenesis;molecular_function:GO:0003676//nucleic acid binding;
CL2504.Contig4_All	3180	109.73	273.15	1.269056288	1.16E-14	Up	2.73E-16	XP_018594134.1/0.0e+00/PREDICTED: atrial natriuretic peptide-converting enzyme isoform X2 [Scleropages formosus]	XM_002804052.2/0.0/PREDICTED: Macaca mulatta corin, serine peptidase (CORIN), transcript variant X8, mRNA	sp|Q9Z319|CORIN_MOUSE/0.0e+00/Atrial natriuretic peptide-converting enzyme OS=Mus musculus GN=Corin PE=2 SV=2	sfm:108926120/0.0e+00/corin; atrial natriuretic peptide-converting enzyme isoform X1; K09614 corin [EC:3.4.21.-]	Hs5729989_1/1.6e-174/[T] KOG3577 Smoothened and related G-protein-coupled receptors	SM00020/9.7E-82/Trypsin-like serine protease	biological_process:GO:0016486//peptide hormone processing;cellular_component:GO:0016021//integral component of membrane;molecular_function:GO:0004252//serine-type endopeptidase activity;
CL565.Contig1_All	2175	32.56	138.14	2.038279399	1.19E-14	Up	2.79E-16	XP_015206181.1/3.9e-123/PREDICTED: E3 ubiquitin-protein ligase TRIM9 [Lepisosteus oculatus]	XM_015350695.1/0.0/PREDICTED: Lepisosteus oculatus tripartite motif containing 9 (trim9), mRNA	sp|Q29RQ5|TRIM9_BOVIN/2.1e-107/E3 ubiquitin-protein ligase TRIM9 OS=Bos taurus GN=TRIM9 PE=2 SV=1	amex:103026803/3.2e-118/trim9; LOW QUALITY PROTEIN: E3 ubiquitin-protein ligase TRIM9; K10649 tripartite motif-containing protein 9/67	NA	PS50188/21.592/B30.2/SPRY domain profile.	NA
CL3329.Contig2_All	2213	167.07	360.97	1.064747117	1.22E-14	Up	2.87E-16	XP_006637088.1/1.9e-125/PREDICTED: cytosolic Fe-S cluster assembly factor NUBP2 [Lepisosteus oculatus]	XM_005054200.1/0.0/PREDICTED: Ficedula albicollis nucleotide binding protein 2 (NUBP2), mRNA	sp|A4QNM5|NUBP2_XENTR/2.7e-118/Cytosolic Fe-S cluster assembly factor nubp2 OS=Xenopus tropicalis GN=nubp2 PE=2 SV=2	aqu:105312029/6.3e-45/iron-sulfur protein NUBPL-like; K03593 ATP-binding protein involved in chromosome partitioning	Hs6912540/7.3e-113/[D] KOG3022 Predicted ATPase, nucleotide-binding	PTHR23264/3.6E-182/--	biological_process:GO:0016226//iron-sulfur cluster assembly;cellular_component:GO:0005737//cytoplasm;molecular_function:GO:0046872//metal ion binding;GO:0005524//ATP binding;GO:0051539//4 iron, 4 sulfur cluster binding;
CL5899.Contig1_All	1013	299	137	-1.172648716	1.23E-14	Down	2.90E-16	NA	XM_015346753.1/0.0/PREDICTED: Lepisosteus oculatus early B-cell factor 3 (ebf3), transcript variant X13, mRNA	NA	NA	NA	NA	NA
Unigene30492_All	1627	0	65	6.975688688	1.37E-14	Up	3.24E-16	XP_001999042.2/3.8e-75/uncharacterized protein Dmoj_GI23295 [Drosophila mojavensis] >EDW14503.2 uncharacterized protein Dmoj_GI23295 [Drosophila mojavensis]	NA	sp|Q9JHW9|AL1A3_MOUSE/1.8e-71/Aldehyde dehydrogenase family 1 member A3 OS=Mus musculus GN=Aldh1a3 PE=1 SV=1	dmo:Dmoj_GI23295/5.1e-76/uncharacterized protein; K00128 aldehyde dehydrogenase (NAD+) [EC:1.2.1.3]	7301524/8.4e-74/[C] KOG2450 Aldehyde dehydrogenase	PS00070/-/Aldehyde dehydrogenases cysteine active site.	molecular_function:GO:0016491//oxidoreductase activity;
CL6037.Contig1_All	3960	228.28	89.92	-1.390769653	1.42E-14	Down	3.36E-16	NA	NA	NA	NA	NA	NA	NA
Unigene24216_All	1129	278	123	-1.223105693	1.50E-14	Down	3.56E-16	XP_015214290.1/1.3e-10/PREDICTED: uncharacterized protein LOC107078776 [Lepisosteus oculatus]	NA	sp|O43612|OREX_HUMAN/7.4e-11/Orexin OS=Homo sapiens GN=HCRT PE=1 SV=1	shr:100921872/1.2e-10/HCRT; hypocretin neuropeptide precursor; K05246 hypocretin (orexin) neuropeptide	NA	NA	NA
CL1027.Contig5_All	2975	260.22	111.06	-1.275071673	1.54E-14	Down	3.67E-16	XP_006637123.1/0.0e+00/PREDICTED: WD repeat-containing protein 24 [Lepisosteus oculatus] >XP_015215489.1 PREDICTED: WD repeat-containing protein 24 [Lepisosteus oculatus] >XP_015215490.1 PREDICTED: WD repeat-containing protein 24 [Lepisosteus oculatus]	XR_001479947.1/0.0/PREDICTED: Lepisosteus oculatus WD repeat domain 24 (wdr24), transcript variant X6, misc_RNA	sp|Q7ZVL2|WDR24_DANRE/0.0e+00/GATOR complex protein WDR24 OS=Danio rerio GN=wdr24 PE=2 SV=1	sfm:108923950/0.0e+00/wdr24; WD repeat-containing protein 24 isoform X1; K20408 WD repeat-containing protein 24	Hs14149987/0.0e+00/[S] KOG0269 WD40 repeat-containing protein	PS00678/-/Trp-Asp (WD) repeats signature.	NA
CL3001.Contig3_All	1876	72.6	210.97	1.492317283	1.69E-14	Up	4.04E-16	NA	KP113668.1/0.0/Acipenser baerii lipoprotein lipase (LPL) gene, complete cds	NA	NA	NA	NA	NA
CL12779.Contig2_All	3044	366.06	185.54	-1.027029015	1.84E-14	Down	4.41E-16	XP_010902413.1/6.2e-244/PREDICTED: paired box protein Pax-6 isoform X11 [Esox lucius]	XM_006642520.2/0.0/PREDICTED: Lepisosteus oculatus paired box 6 (pax6), transcript variant X5, mRNA	sp|P26630|PAX6_DANRE/9.0e-245/Paired box protein Pax-6 OS=Danio rerio GN=pax6a PE=2 SV=1	dre:30567/1.6e-240/pax6a; paired box protein Pax-6; K08031 paired box protein 6	Hs4505615/2.9e-237/[K] KOG0849 Transcription factor PRD and related proteins, contain PAX and HOX domains	PTHR24329/1.8E-298/--	NA
CL6638.Contig7_All	3539	77.17	218.44	1.454445926	1.89E-14	Up	4.54E-16	XP_018616733.1/3.1e-239/PREDICTED: phosphatidylinositol 3,4,5-trisphosphate 3-phosphatase and dual-specificity protein phosphatase PTEN isoform X1 [Scleropages formosus]	XM_015346856.1/0.0/PREDICTED: Lepisosteus oculatus phosphatase and tensin homolog (pten), transcript variant X1, mRNA	sp|P60483|PTEN_CANLF/4.3e-214/Phosphatidylinositol 3,4,5-trisphosphate 3-phosphatase and dual-specificity protein phosphatase PTEN OS=Canis lupus familiaris GN=PTEN PE=2 SV=1	sfm:108939683/4.1e-240/pten; phosphatidylinositol 3,4,5-trisphosphate 3-phosphatase and dual-specificity protein phosphatase PTEN isoform X1; K01110 phosphatidylinositol-3,4,5-trisphosphate 3-phosphatase and dual-specificity protein phosphatase PTEN [EC:3.1.3.16 3.1.3.48 3.1.3.67]	Hs4506249/3.1e-214/[TR] KOG2283 Clathrin coat dissociation kinase GAK/PTEN/Auxilin and related tyrosine phosphatases	PS00383/-/Tyrosine specific protein phosphatases active site.	biological_process:GO:0031174//lifelong otolith mineralization;GO:0001568//blood vessel development;GO:0051898//negative regulation of protein kinase B signaling;GO:0008285//negative regulation of cell proliferation;GO:0060027//convergent extension involved in gastrulation;GO:0016525//negative regulation of angiogenesis;GO:0002275//myeloid cell activation involved in immune response;GO:0061515//m…
CL937.Contig3_All	1564	254.33	107.73	-1.285960714	2.11E-14	Down	5.08E-16	XP_006637636.1/1.5e-156/PREDICTED: short stature homeobox protein 2 isoform X1 [Lepisosteus oculatus]	XM_006637573.2/0.0/PREDICTED: Lepisosteus oculatus short stature homeobox 2 (shox2), transcript variant X1, mRNA	sp|P70390|SHOX2_MOUSE/2.7e-136/Short stature homeobox protein 2 OS=Mus musculus GN=Shox2 PE=2 SV=1	els:105011445/2.4e-152/shox2; short stature homeobox protein 2 isoform X1; K09331 short stature homeobox protein	Hs6031200/1.5e-133/[R] KOG0490 Transcription factor, contains HOX domain	PS00027/-/'Homeobox' domain signature.	biological_process:GO:0006355//regulation of transcription, DNA-templated;GO:0007275//multicellular organism development;cellular_component:GO:0005634//nucleus;molecular_function:GO:0043565//sequence-specific DNA binding;
Unigene37223_All	1149	0	64	6.953320875	2.17E-14	Up	5.22E-16	XP_005963617.1/4.9e-53/PREDICTED: iron-sulfur protein NUBPL-like [Pantholops hodgsonii]	NA	sp|Q8TB37|NUBPL_HUMAN/2.5e-46/Iron-sulfur protein NUBPL OS=Homo sapiens GN=NUBPL PE=1 SV=3	crg:105334975/4.0e-51/iron-sulfur protein NUBPL-like; K03593 ATP-binding protein involved in chromosome partitioning	At4g19540/9.5e-48/[D] KOG3022 Predicted ATPase, nucleotide-binding	PTHR23264/1.5E-141/--	NA
CL12426.Contig1_All	1952	60.67	2	-4.969590531	2.58E-14	Down	6.23E-16	XP_015215128.1/1.2e-80/PREDICTED: GTPase IMAP family member 7-like isoform X1 [Lepisosteus oculatus]	XM_014183624.1/0.0/PREDICTED: Salmo salar GTPase IMAP family member 7-like (LOC106592293), mRNA	sp|Q9NUV9|GIMA4_HUMAN/2.9e-55/GTPase IMAP family member 4 OS=Homo sapiens GN=GIMAP4 PE=1 SV=1	amex:111196761/1.7e-57/interaptin-like; K18626 trichohyalin	Hs8922873/2.1e-55/[V] TWOG0191 Protein involved in control of unknown local host defense mechanisms to pathogens	PS51720/56.903/AIG1-type G domain profile.	NA
CL78.Contig80_All	1330	305.04	142.82	-1.141479538	2.60E-14	Down	6.30E-16	OCT90712.1/2.3e-49/hypothetical protein XELAEV_18019329mg [Xenopus laevis]	XM_016525659.1/0.0/PREDICTED: Sinocyclocheilus rhinocerous pleckstrin homology domain-containing family A member 5-like (LOC107718544), transcript variant X17, mRNA	sp|Q9BYR4|KRA43_HUMAN/1.6e-12/Keratin-associated protein 4-3 OS=Homo sapiens GN=KRTAP4-3 PE=2 SV=2	lve:103074265/1.4e-20/MUC6; mucin 6, oligomeric mucus/gel-forming; K22023 mucin-6	Hs16118227/4.4e-12/[W] KOG4726 Ultrahigh sulfur keratin-associated protein	NA	NA
Unigene28176_All	1662	257	110	-1.270943961	2.71E-14	Down	6.59E-16	XP_006641991.1/2.8e-126/PREDICTED: leucine-rich repeat-containing protein 38 [Lepisosteus oculatus]	XM_006641928.2/0.0/PREDICTED: Lepisosteus oculatus leucine rich repeat containing 38 (lrrc38), mRNA	sp|Q5VT99|LRC38_HUMAN/1.8e-82/Leucine-rich repeat-containing protein 38 OS=Homo sapiens GN=LRRC38 PE=1 SV=1	dgr:Dgri_GH20965/2.1e-24/GH20965 gene product from transcript GH20965-RA; K06839 slit 2	Hs17438952/1.3e-82/[R] KOG0619 FOG: Leucine rich repeat	PTHR24373:SF96/4.9E-121/--	NA
CL11358.Contig3_All	1104	228	91	-1.371774499	2.89E-14	Down	7.04E-16	XP_015192667.1/9.0e-44/PREDICTED: relaxin-3-like [Lepisosteus oculatus]	NA	sp|Q5CZK2|REL3_PANTR/9.5e-11/Relaxin-3 OS=Pan troglodytes GN=RLN3 PE=3 SV=1	xtr:779943/1.0e-40/rflb; relaxin family locus B; K22000 relaxin 3	Hs20143933/8.4e-09/[T] LSE2777 H Relaxin	PTHR12004/3.6E-39/--	cellular_component:GO:0005576//extracellular region;molecular_function:GO:0005179//hormone activity;
CL13295.Contig2_All	621	7	77	3.412752493	3.12E-14	Up	7.62E-16	NA	NA	NA	NA	NA	NA	NA
CL355.Contig3_All	3281	141.05	318.38	1.12786392	3.44E-14	Up	8.43E-16	XP_018964562.1/5.7e-171/PREDICTED: uncharacterized protein LOC109095310 [Cyprinus carpio]	NA	sp|P10394|POL4_DROME/6.4e-31/Retrovirus-related Pol polyprotein from transposon 412 OS=Drosophila melanogaster GN=POL PE=3 SV=1	sasa:106583892/3.6e-81/uncharacterized LOC106583892; K03283 heat shock 70kDa protein 1/2/6/8	At1g35647/1.5e-24/[R] KOG0017 FOG: Transposon-encoded proteins with TYA, reverse transcriptase, integrase domains in various combinations	PF00665/8.1E-17/Integrase core domain	biological_process:GO:0015074//DNA integration;molecular_function:GO:0003676//nucleic acid binding;
CL1297.Contig6_All	1302	22.19	114	2.314373127	3.51E-14	Up	8.61E-16	XP_006640655.2/1.2e-164/PREDICTED: solute carrier family 2, facilitated glucose transporter member 8 [Lepisosteus oculatus]	NA	sp|Q9NY64|GTR8_HUMAN/2.3e-125/Solute carrier family 2, facilitated glucose transporter member 8 OS=Homo sapiens GN=SLC2A8 PE=1 SV=3	lcm:102347656/1.0e-164/SLC2A8; solute carrier family 2 member 8; K08145 MFS transporter, SP family, solute carrier family 2 (facilitated glucose transporter), member 8	Hs21361449/1.7e-125/[R] KOG0254 Predicted transporter (major facilitator superfamily)	PTHR23500:SF157/3.7E-243/--	cellular_component:GO:0016021//integral component of membrane;
CL11484.Contig1_All	2530	287.29	131.18	-1.177639121	3.58E-14	Down	8.79E-16	XP_006273467.2/1.6e-128/PREDICTED: complement C1s subcomponent [Alligator mississippiensis] >KYO22325.1 complement C1s subcomponent [Alligator mississippiensis]	NA	sp|Q6P6T1|C1S_RAT/1.2e-128/Complement C1s subcomponent OS=Rattus norvegicus GN=C1s PE=2 SV=2	amj:102572422/2.1e-129/C1S; complement C1s; K01331 complement component 1, s subcomponent [EC:3.4.21.42]	Hs4502495/1.3e-118/[E] KOG3627 Trypsin	PS50923/6.873/Sushi/CCP/SCR domain profile.	biological_process:GO:0006958//complement activation, classical pathway;molecular_function:GO:0004252//serine-type endopeptidase activity;GO:0005509//calcium ion binding;
CL326.Contig2_All	1083	95.27	15.94	-2.626049485	3.78E-14	Down	9.33E-16	NA	NA	NA	NA	NA	NA	NA
Unigene5757_All	2507	207.78	78.53	-1.450420116	3.78E-14	Down	9.35E-16	NA	EU726793.1/0.0/Caenorhabditis brenneri clone 9B2C.08 EF-1-alpha (eft-3) mRNA, partial cds	NA	NA	NA	NA	NA
CL5031.Contig4_All	5260	70.78	205.6	1.491747472	3.91E-14	Up	9.67E-16	XP_015209762.1/2.3e-246/PREDICTED: pituitary adenylate cyclase-activating polypeptide type I receptor isoform X1 [Lepisosteus oculatus] >XP_015209763.1 PREDICTED: pituitary adenylate cyclase-activating polypeptide type I receptor isoform X1 [Lepisosteus oculatus] >XP_015209764.1 PREDICTED: pituitary adenylate cyclase-activating polypeptide type I receptor isoform X1 [Lepisosteus oculatus]	XM_015354283.1/0.0/PREDICTED: Lepisosteus oculatus adenylate cyclase activating polypeptide 1 (pituitary) receptor type I (adcyap1r1), transcript variant X8, mRNA	sp|Q29627|PACR_BOVIN/6.6e-195/Pituitary adenylate cyclase-activating polypeptide type I receptor OS=Bos taurus GN=ADCYAP1R1 PE=2 SV=1	pss:102459153/3.5e-235/ADCYAP1R1; ADCYAP receptor type I; K04587 pituitary adenylate cyclase-activating polypeptide type I receptor	Hs4501923/7.2e-175/[T] KOG4564 Adenylate cyclase-coupled calcitonin receptor	SM00008/1.9E-24/Domain present in hormone receptors	NA
CL5127.Contig3_All	2213	0	62.59	6.921181146	4.13E-14	Up	1.02E-15	XP_020363524.1/6.2e-302/glucuronokinase 1-like [Oncorhynchus kisutch]	XM_014213779.1/0.0/PREDICTED: Salmo salar glucuronokinase 1-like (LOC106612544), transcript variant X1, mRNA	NA	sasa:106612544/1.5e-301/glucuronokinase 1-like; K16190 glucuronokinase [EC:2.7.1.43]	NA	PF00483/1.1E-10/Nucleotidyl transferase	biological_process:GO:0009058//biosynthetic process;molecular_function:GO:0005524//ATP binding;GO:0016301//kinase activity;GO:0016779//nucleotidyltransferase activity;
CL11131.Contig2_All	897	156.26	340.49	1.076984783	4.34E-14	Up	1.08E-15	CAB61326.1/1.4e-50/beta2-microglobulin [Acipenser baerii]	AJ132766.1/0.0/Acipenser baeri mRNA for beta2-microglobulin	sp|Q9PRF8|B2MG_ACIBE/1.3e-50/Beta-2-microglobulin OS=Acipenser baerii GN=b2m PE=2 SV=1	sasa:106596477/8.8e-38/beta-2-microglobulin-like; K08055 beta-2-microglobulin	Hs4757826/7.0e-22/[V] LSE0194 H Major histocompatibility complex, class II	NA	NA
Unigene6097_All	3102	136.48	36.6	-1.945453123	4.37E-14	Down	1.09E-15	XP_015203358.1/2.6e-205/PREDICTED: neurotrypsin-like [Lepisosteus oculatus]	XM_015347872.1/0.0/PREDICTED: Lepisosteus oculatus neurotrypsin-like (LOC102687755), mRNA	sp|Q5G268|NETR_NOMLE/2.5e-173/Neurotrypsin OS=Nomascus leucogenys GN=PRSS12 PE=3 SV=1	sasa:106576964/8.7e-202/neurotrypsin-like; K09624 neurotrypsin [EC:3.4.21.-]	Hs4506143_2/1.4e-77/[R] TWOG0712 Scavenger receptor Cys-rich domains	PS50287/30.478/SRCR domain profile.	cellular_component:GO:0016020//membrane;molecular_function:GO:0004252//serine-type endopeptidase activity;GO:0005044//scavenger receptor activity;
Unigene3879_All	4985	0	62.07	6.909145116	5.25E-14	Up	1.31E-15	XP_015201295.1/0.0e+00/PREDICTED: multiple PDZ domain protein isoform X11 [Lepisosteus oculatus]	XM_015345817.1/0.0/PREDICTED: Lepisosteus oculatus multiple PDZ domain protein (mpdz), transcript variant X18, mRNA	sp|O75970|MPDZ_HUMAN/0.0e+00/Multiple PDZ domain protein OS=Homo sapiens GN=MPDZ PE=1 SV=2	sasa:106577625/0.0e+00/multiple PDZ domain protein-like; K06095 multiple PDZ domain protein	Hs4505231/9.2e-305/[S] KOG3528 FOG: PDZ domain	PS50106/19.923/PDZ domain profile.	NA
Unigene14121_All	1399	0	62	6.907517185	5.41E-14	Up	1.36E-15	XP_012349718.1/1.1e-115/PREDICTED: glucose-6-phosphate isomerase 1, chloroplastic-like, partial [Apis florea]	NA	sp|P18240|G6PI_PLAFA/1.3e-20/Glucose-6-phosphate isomerase OS=Plasmodium falciparum GN=GGI.R1 PE=3 SV=1	rss:109440624/4.7e-22/glucose-6-phosphate isomerase, cytosolic; K01810 glucose-6-phosphate isomerase [EC:5.3.1.9]	At4g24620/4.4e-23/[G] KOG2446 Glucose-6-phosphate isomerase	PS00765/-/Phosphoglucose isomerase signature 1.	NA
Unigene4753_All	398	0	62	6.907517185	5.41E-14	Up	1.36E-15	NA	NA	NA	NA	NA	NA	NA
Unigene17134_All	1544	0	62	6.907517185	5.41E-14	Up	1.36E-15	XP_005964100.1/5.4e-103/PREDICTED: UPF0051 protein ycf24-like [Pantholops hodgsonii]	NA	NA	NA	NA	PTHR30508:SF1/8.2E-250/--	NA
CL14745.Contig2_All	3843	237.82	98.65	-1.316158216	5.62E-14	Down	1.41E-15	XP_015200401.1/2.5e-189/PREDICTED: uncharacterized protein C4orf50 homolog isoform X3 [Lepisosteus oculatus]	XM_014576059.1/0.0/PREDICTED: Pelodiscus sinensis trichohyalin-like (LOC102452918), mRNA	sp|Q8QFX1|RIMB2_CHICK/1.8e-08/RIMS-binding protein 2 OS=Gallus gallus GN=RIMBP2 PE=1 SV=1	lak:106170585/7.3e-33/golgin subfamily B member 1-like; K20478 golgin subfamily B member 1	Hs14760799/1.3e-08/[TZ] KOG3632 Peripheral benzodiazepine receptor PRAX-1	SM00326/0.12/Src homology 3 domains	NA
Unigene953_All	2098	48	164	1.725910379	6.36E-14	Up	1.61E-15	XP_015203989.1/2.1e-89/PREDICTED: uncharacterized protein LOC107077502 [Lepisosteus oculatus]	NA	sp|P79762|ZP3_CHICK/8.9e-34/Zona pellucida sperm-binding protein 3 OS=Gallus gallus GN=ZP3 PE=1 SV=4	sasa:106583609/8.8e-73/uncharacterized LOC106583609; K19928 zona pellucida sperm-binding protein 3	Hs6005984/2.8e-29/[VW] LSE0101 H Receptor-like glycoprotein	PS51034/29.662/ZP domain profile.	NA
CL5948.Contig1_All	929	218.63	86.55	-1.383564779	7.13E-14	Down	1.81E-15	NA	JN963887.1/0.0/Mus musculus targeted non-conditional, lacZ-tagged mutant allele Ankfn1:tm1e(EUCOMM)Wtsi; transgenic	NA	NA	NA	NA	NA
Unigene26628_All	1345	35	139	1.942978931	7.13E-14	Up	1.81E-15	NA	NA	NA	NA	NA	NA	NA
CL13500.Contig2_All	4899	118.89	281.95	1.199132845	7.17E-14	Up	1.82E-15	XP_018601912.1/0.0e+00/PREDICTED: disintegrin and metalloproteinase domain-containing protein 33-like isoform X1 [Scleropages formosus]	XM_015343819.1/0.0/PREDICTED: Lepisosteus oculatus disintegrin and metalloproteinase domain-containing protein 33-like (LOC102685923), mRNA	sp|Q9H013|ADA19_HUMAN/8.0e-211/Disintegrin and metalloproteinase domain-containing protein 19 OS=Homo sapiens GN=ADAM19 PE=1 SV=3	sfm:108930912/0.0e+00/disintegrin and metalloproteinase domain-containing protein 33-like isoform X1; K08616 disintegrin and metalloproteinase domain-containing protein 33 [EC:3.4.24.-]	Hs15451844/3.4e-211/[O] KOG3607 Meltrins, fertilins and related Zn-dependent metalloproteinases of the ADAMs family	PS01186/-/EGF-like domain signature 2.	biological_process:GO:0007229//integrin-mediated signaling pathway;cellular_component:GO:0016021//integral component of membrane;molecular_function:GO:0046872//metal ion binding;GO:0004222//metalloendopeptidase activity;
Unigene20114_All	3210	117	279	1.207077467	7.18E-14	Up	1.82E-15	XP_015210727.1/0.0e+00/PREDICTED: collagen alpha-1(XXIV) chain [Lepisosteus oculatus]	XM_015355241.1/0.0/PREDICTED: Lepisosteus oculatus collagen, type XXIV, alpha 1 (col24a1), mRNA	sp|Q17RW2|COOA1_HUMAN/0.0e+00/Collagen alpha-1(XXIV) chain OS=Homo sapiens GN=COL24A1 PE=1 SV=2	sfm:108923524/0.0e+00/col24a1; collagen alpha-1(XXIV) chain isoform X1; K19721 collagen, type V/XI/XXIV/XXVII, alpha	Hs22042035/2.0e-260/[W] KOG3544 Collagens (type IV and type XIII), and related proteins	PTHR24023/0.0/--	cellular_component:GO:0005581//collagen trimer;molecular_function:GO:0005201//extracellular matrix structural constituent;
CL9132.Contig8_All	1830	78.95	9.52	-3.098584913	7.19E-14	Down	1.83E-15	XP_010133614.1/1.8e-36/PREDICTED: transmembrane protein with metallophosphoesterase domain [Buceros rhinoceros silvestris] >KFO89217.1 Transmembrane protein with metallophosphoesterase domain [Buceros rhinoceros silvestris]	NA	sp|Q6ZT21|TMPPE_HUMAN/8.3e-36/Transmembrane protein with metallophosphoesterase domain OS=Homo sapiens GN=TMPPE PE=2 SV=2	cfr:102516561/1.1e-31/GLB1; galactosidase beta 1; K12309 beta-galactosidase [EC:3.2.1.23]	NA	NA	cellular_component:GO:0016021//integral component of membrane;molecular_function:GO:0016787//hydrolase activity;
Unigene10265_All	2181	62.08	3.25	-4.302296059	7.46E-14	Down	1.90E-15	XP_006630478.1/1.7e-123/PREDICTED: ornithine aminotransferase, mitochondrial [Lepisosteus oculatus] >XP_015202526.1 PREDICTED: ornithine aminotransferase, mitochondrial [Lepisosteus oculatus] >XP_015202527.1 PREDICTED: ornithine aminotransferase, mitochondrial [Lepisosteus oculatus] >XP_015202528.1 PREDICTED: ornithine aminotransferase, mitochondrial [Lepisosteus oculatus]	XM_021399510.1/0.0/PREDICTED: Numida meleagris ornithine aminotransferase (OAT), transcript variant X2, mRNA	sp|P04181|OAT_HUMAN/9.0e-114/Ornithine aminotransferase, mitochondrial OS=Homo sapiens GN=OAT PE=1 SV=1	sfm:108939503/1.6e-122/oat; ornithine aminotransferase, mitochondrial; K00819 ornithine--oxo-acid transaminase [EC:2.6.1.13]	Hs4557809/6.5e-114/[E] KOG1402 Ornithine aminotransferase	PTHR11986/2.0E-150/--	molecular_function:GO:0004587//ornithine-oxo-acid transaminase activity;GO:0030170//pyridoxal phosphate binding;
CL9646.Contig1_All	921	204.22	77.46	-1.44527988	7.63E-14	Down	1.94E-15	XP_015224311.1/9.9e-105/PREDICTED: interleukin enhancer-binding factor 2 [Lepisosteus oculatus]	XM_015368825.1/0.0/PREDICTED: Lepisosteus oculatus interleukin enhancer binding factor 2 (ilf2), mRNA	sp|Q6NZ06|ILF2_DANRE/3.1e-100/Interleukin enhancer-binding factor 2 homolog OS=Danio rerio GN=ilf2 PE=2 SV=1	sfm:108941884/7.2e-104/ilf2; interleukin enhancer-binding factor 2; K13089 interleukin enhancer-binding factor 2	Hs22042525/1.1e-97/[K] KOG3793 Transcription factor NFAT, subunit NF45	NA	biological_process:GO:0006955//immune response;molecular_function:GO:0003723//RNA binding;GO:0005524//ATP binding;GO:0016740//transferase activity;
CL866.Contig10_All	2849	134	35.98	-1.943645034	7.98E-14	Down	2.04E-15	XP_015223946.1/4.7e-121/PREDICTED: bromodomain-containing protein 7 isoform X2 [Lepisosteus oculatus]	XM_004643404.1/0.0/PREDICTED: Octodon degus bromodomain containing 7 (Brd7), mRNA	sp|O88665|BRD7_MOUSE/4.1e-106/Bromodomain-containing protein 7 OS=Mus musculus GN=Brd7 PE=1 SV=1	sfm:108926320/4.3e-115/brd7; bromodomain-containing protein 7; K11723 bromodomain-containing protein 7	Hs7019345/9.5e-105/[K] KOG1828 IRF-2-binding protein CELTIX-1, contains BROMO domain	PR00503/2.2E-11/Bromodomain signature	NA
CL7939.Contig2_All	1986	157.5	49.21	-1.725007532	8.32E-14	Down	2.13E-15	XP_006634404.1/2.4e-47/PREDICTED: cytochrome c oxidase assembly factor 1 homolog isoform X1 [Lepisosteus oculatus]	NA	sp|Q9GZY4|COA1_HUMAN/1.1e-25/Cytochrome c oxidase assembly factor 1 homolog OS=Homo sapiens GN=COA1 PE=1 SV=1	cmy:102933943/1.6e-44/cytochrome c oxidase assembly factor 1 homolog; K18173 cytochrome c oxidase assembly factor 1	NA	PTHR10768/3.8E-52/--	cellular_component:GO:0016021//integral component of membrane;
Unigene23866_All	1762	180	373	1.004499599	8.82E-14	Up	2.27E-15	XP_006642337.2/5.5e-112/PREDICTED: brain-specific homeobox protein homolog [Lepisosteus oculatus]	XM_006642274.2/0.0/PREDICTED: Lepisosteus oculatus brain specific homeobox (bsx), mRNA	sp|Q6R3Q6|BSH_DANRE/1.9e-101/Brain-specific homeobox protein homolog OS=Danio rerio GN=bsx PE=2 SV=1	gga:395714/8.6e-21/BARX2, BARX2B; BARX homeobox 2; K09361 BarH-like homeobox	Hs20559022/1.1e-39/[R] KOG0491 Transcription factor BSH, contains HOX domain	PS50071/21.038/'Homeobox' domain profile.	biological_process:GO:0006355//regulation of transcription, DNA-templated;cellular_component:GO:0005634//nucleus;molecular_function:GO:0043565//sequence-specific DNA binding;
CL1322.Contig6_All	6270	297.74	140.59	-1.129238198	9.44E-14	Down	2.43E-15	XP_015218944.1/0.0e+00/PREDICTED: sodium leak channel non-selective protein isoform X5 [Lepisosteus oculatus]	XM_006638902.2/0.0/PREDICTED: Lepisosteus oculatus sodium leak channel, non selective (nalcn), transcript variant X5, mRNA	sp|Q8IZF0|NALCN_HUMAN/0.0e+00/Sodium leak channel non-selective protein OS=Homo sapiens GN=NALCN PE=1 SV=1	shr:100933048/0.0e+00/NALCN; sodium leak channel, non-selective; K21863 sodium leak channel non-selective protein	7292976/0.0e+00/[PT] KOG2301 Voltage-gated Ca2+ channels, alpha1 subunits	PF00520/2.9E-41/Ion transport protein	cellular_component:GO:0016021//integral component of membrane;molecular_function:GO:0005261//cation channel activity;
CL12574.Contig10_All	568	5.79	71.13	3.572143785	1.18E-13	Up	3.08E-15	XP_006637287.1/1.8e-19/PREDICTED: TOM1-like protein 2 isoform X6 [Lepisosteus oculatus]	XR_002120061.1/0.0/PREDICTED: Meleagris gallopavo TOM1-like protein 2 (LOC104913411), transcript variant X3, misc_RNA	sp|Q5SRX1|TM1L2_MOUSE/7.0e-18/TOM1-like protein 2 OS=Mus musculus GN=Tom1l2 PE=1 SV=1	NA	Hs21389575/5.1e-18/[U] KOG1087 Cytosolic sorting protein GGA2/TOM1	NA	NA
CL3293.Contig24_All	1430	166.77	55.17	-1.642583028	1.20E-13	Down	3.14E-15	XP_015203034.1/2.4e-182/PREDICTED: transcription factor 7-like 2 isoform X21 [Lepisosteus oculatus]	XM_015347551.1/0.0/PREDICTED: Lepisosteus oculatus transcription factor 7-like 2 (T-cell specific, HMG-box) (tcf7l2), transcript variant X27, mRNA	sp|Q9NQB0|TF7L2_HUMAN/5.5e-152/Transcription factor 7-like 2 OS=Homo sapiens GN=TCF7L2 PE=1 SV=2	sfm:108940446/1.1e-167/tcf7l2; transcription factor 7-like 2 isoform X1; K04491 transcription factor 7-like 2	Hs13540471/1.2e-151/[K] KOG3248 Transcription factor TCF-4	PS50118/15.772/HMG boxes A and B DNA-binding domains profile.	NA
Unigene3962_All	3442	139.09	310.94	1.113938395	1.31E-13	Up	3.44E-15	NA	BX901908.8/0.0/Zebrafish DNA sequence from clone DKEY-268B12 in linkage group 4, complete sequence	NA	NA	NA	NA	NA
Unigene4411_All	4010	26.18	119.69	2.146086494	1.35E-13	Up	3.54E-15	XP_006626732.2/1.3e-103/PREDICTED: solute carrier family 10 member 6 [Lepisosteus oculatus]	XM_015414542.1/0.0/PREDICTED: Gekko japonicus solute carrier family 10 member 6-like (LOC107113243), mRNA	sp|Q3KNW5|SOAT_HUMAN/1.5e-85/Solute carrier family 10 member 6 OS=Homo sapiens GN=SLC10A6 PE=1 SV=2	xtr:100488946/4.7e-91/slc10a6; solute carrier family 10 (sodium/bile acid cotransporter), member 6; K14346 solute carrier family 10 (sodium/bile acid cotransporter), member 6	Hs20536046/1.1e-85/[P] KOG2718 Na+-bile acid cotransporter	PTHR10361:SF4/1.6E-128/--	biological_process:GO:0043251//sodium-dependent organic anion transport;cellular_component:GO:0016021//integral component of membrane;GO:0005886//plasma membrane;molecular_function:GO:0043250//sodium-dependent organic anion transmembrane transporter activity;
Unigene27510_All	942	0	60	6.86021147	1.36E-13	Up	3.56E-15	NA	NA	NA	NA	NA	PTHR10992/7.2E-48/--	NA
Unigene44231_All	1321	0	60	6.86021147	1.36E-13	Up	3.56E-15	NA	NA	NA	NA	NA	NA	NA
CL5127.Contig15_All	3235	193.13	71.56	-1.479026117	1.46E-13	Down	3.83E-15	XP_020363524.1/2.8e-130/glucuronokinase 1-like [Oncorhynchus kisutch]	XM_004076010.3/0.0/PREDICTED: Oryzias latipes uncharacterized LOC101158375 (LOC101158375), mRNA	NA	sasa:106612544/1.1e-130/glucuronokinase 1-like; K16190 glucuronokinase [EC:2.7.1.43]	NA	PTHR38710/1.0E-74/--	biological_process:GO:0009058//biosynthetic process;molecular_function:GO:0005524//ATP binding;GO:0016301//kinase activity;GO:0016779//nucleotidyltransferase activity;
Unigene18224_All	952	184	66	-1.525846962	1.56E-13	Down	4.12E-15	PAA94332.1/1.7e-14/hypothetical protein BOX15_Mlig009995g1 [Macrostomum lignano]	CP020681.1/0.0/Oryzias latipes strain Hd-rR chromosome 17 sequence	NA	sasa:106576468/2.5e-06/adiponectin receptor protein 2-like; K07297 adiponectin receptor	NA	NA	NA
CL6095.Contig3_All	2532	168.49	56.6	-1.620468136	1.58E-13	Down	4.19E-15	XP_006631368.2/6.8e-196/PREDICTED: claspin isoform X1 [Lepisosteus oculatus]	XM_020655145.1/0.0/PREDICTED: Labrus bergylta claspin (clspn), mRNA	sp|Q80YR7|CLSPN_MOUSE/2.9e-172/Claspin OS=Mus musculus GN=Clspn PE=1 SV=2	ssc:110259210/6.6e-14/MUC5AC; LOW QUALITY PROTEIN: mucin-5AC; K21125 mucin-5AC	Hs21735569/8.8e-171/[DT] KOG4156 Claspin, protein mediating phosphorylation and activation of Chk1 protein kinase in the DNA replication checkpoint response	PTHR14396/3.7E-152/--	NA
CL4669.Contig3_All	1811	108.35	262.93	1.232300482	1.61E-13	Up	4.25E-15	XP_006632278.1/2.0e-64/PREDICTED: neuroglobin [Lepisosteus oculatus]	NA	sp|P59743|NGB2_ONCMY/1.6e-60/Neuroglobin-2 OS=Oncorhynchus mykiss GN=ngb2 PE=2 SV=1	sasa:106611093/1.6e-59/neuroglobin-2; K21893 neuroglobin	Hs10864065/3.5e-44/[C] KOG3378 Globins and related hemoproteins	PTHR22924/1.7E-50/--	biological_process:GO:0001666//response to hypoxia;cellular_component:GO:0005737//cytoplasm;GO:0043204//perikaryon;molecular_function:GO:0020037//heme binding;GO:0019825//oxygen binding;GO:0046872//metal ion binding;GO:0098809//nitrite reductase activity;GO:0005344//oxygen carrier activity;
CL866.Contig4_All	2617	285.99	133.56	-1.145155829	1.61E-13	Down	4.26E-15	XP_015223945.1/1.6e-62/PREDICTED: bromodomain-containing protein 7 isoform X1 [Lepisosteus oculatus]	XM_017458480.1/0.0/PREDICTED: Ictalurus punctatus bromodomain containing 7 (brd7), transcript variant X3, mRNA	sp|O88665|BRD7_MOUSE/8.4e-58/Bromodomain-containing protein 7 OS=Mus musculus GN=Brd7 PE=1 SV=1	sfm:108926320/1.1e-61/brd7; bromodomain-containing protein 7; K11723 bromodomain-containing protein 7	Hs7019345/4.0e-57/[K] KOG1828 IRF-2-binding protein CELTIX-1, contains BROMO domain	PTHR22881:SF12/6.3E-69/--	NA
Unigene46991_All	1690	10	82	2.988944785	1.70E-13	Up	4.51E-15	XP_015208243.1/3.3e-106/PREDICTED: solute carrier family 23 member 2-like isoform X1 [Lepisosteus oculatus] >XP_015208244.1 PREDICTED: solute carrier family 23 member 2-like isoform X1 [Lepisosteus oculatus]	NA	sp|Q9Z2J0|S23A1_MOUSE/8.1e-70/Solute carrier family 23 member 1 OS=Mus musculus GN=Slc23a1 PE=1 SV=2	sfm:108931442/2.0e-104/solute carrier family 23 member 1-like; K14611 solute carrier family 23 (nucleobase transporter), member 1/2	Hs20539594/1.9e-68/[F] KOG1292 Xanthine/uracil transporters	PS01116/-/Xanthine/uracil permeases family signature.	biological_process:GO:0055085//transmembrane transport;cellular_component:GO:0016021//integral component of membrane;molecular_function:GO:0005215//transporter activity;
CL2462.Contig4_All	1934	212.92	84.56	-1.378943315	1.84E-13	Down	4.90E-15	XP_008284808.1/5.6e-25/PREDICTED: SUN domain-containing protein 1-like isoform X4 [Stegastes partitus]	NA	sp|Q9D666|SUN1_MOUSE/3.0e-20/SUN domain-containing protein 1 OS=Mus musculus GN=Sun1 PE=1 SV=2	lco:104925732/8.2e-25/sun1; SUN domain-containing protein 1; K19347 SUN domain-containing protein 1/2	Hs14778953/2.0e-18/[D] KOG2687 Spindle pole body protein, contains UNC-84 domain	NA	NA
CL11912.Contig3_All	1892	169.22	354.52	1.020287803	1.87E-13	Up	5.00E-15	XP_017271025.1/2.1e-165/PREDICTED: protein tweety homolog 1 isoform X2 [Kryptolebias marmoratus]	AP009555.1/0.0/Sus scrofa genomic DNA, chromosome 7, BAC clone: L214E13, swine leukocyte antigen(SLA) classical class I region	sp|Q0V9V9|TTYH1_XENTR/8.0e-143/Protein tweety homolog 1 OS=Xenopus tropicalis GN=ttyh1 PE=2 SV=2	ccar:109076659/2.1e-09/transcription factor COE1-like; K09103 early B-cell factor	Hs10257437/1.6e-129/[R] KOG4433 Tweety transmembrane/cell surface protein	PTHR12424/1.9E-245/--	NA
CL12323.Contig4_All	3090	202.86	78.27	-1.420632197	2.02E-13	Down	5.43E-15	NA	NA	NA	NA	NA	NA	NA
CL9638.Contig4_All	1335	259.27	115.64	-1.211493894	2.06E-13	Down	5.54E-15	XP_006632492.1/1.8e-86/PREDICTED: glutathione-specific gamma-glutamylcyclotransferase 1 [Lepisosteus oculatus]	NA	sp|Q5SPB6|CHAC1_DANRE/2.3e-75/Glutathione-specific gamma-glutamylcyclotransferase 1 OS=Danio rerio GN=chac1 PE=3 SV=1	sasa:106611099/4.4e-78/glutathione-specific gamma-glutamylcyclotransferase 1-like; K07232 cation transport protein ChaC	Hs13129126/5.7e-60/[P] KOG3182 Predicted cation transporter	PTHR12192/3.1E-106/--	biological_process:GO:0006751//glutathione catabolic process;molecular_function:GO:0003839//gamma-glutamylcyclotransferase activity;
Unigene1079_All	1207	0	59	6.835963924	2.15E-13	Up	5.77E-15	XP_018012424.1/1.4e-18/PREDICTED: RNA polymerase sigma-H factor-like [Hyalella azteca]	NA	NA	NA	NA	PF04519/1.2E-5/Polymer-forming cytoskeletal	NA
CL8942.Contig1_All	1723	25	116	2.16744568	2.36E-13	Up	6.38E-15	XP_006007689.2/1.7e-65/PREDICTED: uncharacterized protein LOC102352618 [Latimeria chalumnae]	NA	sp|Q66S17|NATT3_THANI/3.8e-43/Natterin-3 OS=Thalassophryne nattereri PE=1 SV=1	egz:104122138/1.6e-27/CHMP2A; charged multivesicular body protein 2a; K12191 charged multivesicular body protein 2A	NA	PTHR31649/3.2E-36/--	NA
CL14236.Contig2_All	1957	10.09	81.48	2.966840681	2.54E-13	Up	6.86E-15	XP_010728453.2/1.4e-302/PREDICTED: glutamate receptor ionotropic, kainate 2 [Larimichthys crocea]	XM_015350681.1/0.0/PREDICTED: Lepisosteus oculatus glutamate receptor, ionotropic, kainate 2 (grik2), transcript variant X3, mRNA	sp|Q38PU3|GRIK2_MACFA/2.2e-300/Glutamate receptor ionotropic, kainate 2 OS=Macaca fascicularis GN=GRIK2 PE=2 SV=1	lco:104918405/1.9e-303/glutamate receptor ionotropic, kainate 2; K05202 glutamate receptor, ionotropic kainate 2	Hs11386137/6.6e-299/[PET] KOG1052 Glutamate-gated kainate-type ion channel receptor subunit GluR5 and related subunits	PF10613/1.7E-45/Ligated ion channel L-glutamate- and glycine-binding site	NA
Unigene4470_All	2480	77.14	211.17	1.406174716	2.54E-13	Up	6.87E-15	NA	XM_015365381.1/0.0/PREDICTED: Lepisosteus oculatus transcription factor 3 (tcf3), transcript variant X8, mRNA	NA	NA	NA	NA	NA
Unigene37096_All	793	62	4	-4.000875436	2.63E-13	Down	7.12E-15	NA	NA	NA	NA	NA	NA	NA
Unigene17358_All	2049	133.04	299.45	1.123775933	2.63E-13	Up	7.13E-15	NA	NA	NA	NA	NA	NA	NA
CL13669.Contig2_All	1559	30.05	125.99	2.021193208	2.86E-13	Up	7.77E-15	XP_013984597.1/1.4e-260/PREDICTED: tankyrase-1-like isoform X4 [Salmo salar]	XM_015339996.1/0.0/PREDICTED: Lepisosteus oculatus tankyrase, TRF1-interacting ankyrin-related ADP-ribose polymerase (tnks), transcript variant X1, mRNA	sp|O95271|TNKS1_HUMAN/4.2e-246/Tankyrase-1 OS=Homo sapiens GN=TNKS PE=1 SV=2	amex:103029440/7.3e-258/tankyrase-1-like isoform X1; K10799 tankyrase [EC:2.4.2.30]	Hs4507613/3.0e-246/[M] KOG4177 Ankyrin	PF00023/3.8E-6/Ankyrin repeat	biological_process:GO:0032212//positive regulation of telomere maintenance via telomerase;GO:0051225//spindle assembly;GO:0016055//Wnt signaling pathway;molecular_function:GO:0003950//NAD+ ADP-ribosyltransferase activity;
CL4022.Contig1_All	1379	39.4	144.18	1.824924394	2.98E-13	Up	8.11E-15	XP_006630706.1/3.6e-50/PREDICTED: prokineticin-2 [Lepisosteus oculatus]	XM_006630643.2/0.0/PREDICTED: Lepisosteus oculatus prokineticin 2 (prok2), mRNA	sp|Q2XXR8|VAR1_VARVA/4.8e-36/AVIToxin-VAR1 OS=Varanus varius PE=2 SV=1	NA	NA	PD059788/3.0E-31/PROKINETICIN PRECURSOR SIGNAL VARIANT BV8 GROWTH HOMOLOG DIRECT SEQUENCING FACTOR	NA
Unigene20524_All	1134	104	254	1.241565843	3.15E-13	Up	8.60E-15	NA	NA	NA	NA	NA	NA	NA
CL3573.Contig5_All	1003	18	100	2.427252063	3.37E-13	Up	9.23E-15	XP_018604891.1/3.4e-82/PREDICTED: glutathione S-transferase 3-like [Scleropages formosus]	NA	sp|P24472|GSTA4_MOUSE/5.5e-74/Glutathione S-transferase A4 OS=Mus musculus GN=Gsta4 PE=1 SV=3	sfm:108932794/4.5e-83/glutathione S-transferase 3-like; K00799 glutathione S-transferase [EC:2.5.1.18]	Hs20149504/3.6e-67/[O] KOG1695 Glutathione S-transferase	PF00043/4.0E-11/Glutathione S-transferase, C-terminal domain	biological_process:GO:0008152//metabolic process;molecular_function:GO:0004364//glutathione transferase activity;
Unigene30427_All	1621	0	58	6.81130187	3.42E-13	Up	9.36E-15	XP_017121364.1/1.1e-85/PREDICTED: glycolate permease GlcA-like [Drosophila elegans]	NA	NA	NA	NA	PTHR30003/1.2E-295/--	NA
Unigene27363_All	1488	0	58	6.81130187	3.42E-13	Up	9.36E-15	XP_655826.2/2.2e-141/aspartate ammonia-lyase [Entamoeba histolytica HM-1:IMSS] >EAL50440.2 aspartate ammonia-lyase, putative [Entamoeba histolytica HM-1:IMSS] >EMD49653.1 aspartate ammonialyase, putative [Entamoeba histolytica KU27] >EMH74868.1 aspartate ammonia-lyase, putative [Entamoeba histolytica HM-1:IMSS-B] >EMS15578.1 aspartate ammonia-lyase, putative [Entamoeba histolytica HM-3:IMSS] >ENY…	NA	sp|Q7SX99|FUMH_DANRE/3.4e-104/Fumarate hydratase, mitochondrial OS=Danio rerio GN=fh PE=2 SV=1	els:105025288/4.3e-106/fh; fumarate hydratase, mitochondrial; K01679 fumarate hydratase, class II [EC:4.2.1.2]	Hs19743875/9.3e-104/[C] KOG1317 Fumarase	PTHR11444/2.1E-300/--	biological_process:GO:0006099//tricarboxylic acid cycle;molecular_function:GO:0016829//lyase activity;GO:0008797//aspartate ammonia-lyase activity;
CL11205.Contig1_All	701	288.73	137.23	-1.119804236	3.51E-13	Down	9.63E-15	XP_015221514.1/2.2e-32/PREDICTED: uncharacterized protein C22orf15 homolog isoform X1 [Lepisosteus oculatus]	LN590678.1/0.0/Cyprinus carpio genome assembly common carp genome, scaffold: LG28, chromosome: 28	sp|Q8WYQ4|CV015_HUMAN/7.3e-09/Uncharacterized protein C22orf15 OS=Homo sapiens GN=C22orf15 PE=2 SV=1	NA	NA	PF15874/3.4E-14/Putative Interleukin 2 receptor, gamma chain	NA
Unigene29792_All	4022	312.35	154.07	-1.066256683	3.59E-13	Down	9.87E-15	XP_005997982.1/5.5e-06/PREDICTED: uncharacterized protein LOC102360036 [Latimeria chalumnae]	LL962854.1/0.0/Schistosoma rodhaini genome assembly S_rodhaini_Burundi ,scaffold SROB_scaffold0005876	NA	NA	NA	NA	NA
CL223.Contig2_All	1004	345.48	178.13	-1.00235081	3.66E-13	Down	1.01E-14	XP_006642619.1/6.2e-76/PREDICTED: 39S ribosomal protein L21, mitochondrial [Lepisosteus oculatus]	CP020621.1/0.0/Oryzias latipes strain HSOK chromosome 1	sp|Q2TBS2|RM21_BOVIN/1.4e-66/39S ribosomal protein L21, mitochondrial OS=Bos taurus GN=MRPL21 PE=1 SV=1	lcm:102360449/2.0e-75/MRPL21; mitochondrial ribosomal protein L21; K02888 large subunit ribosomal protein L21	Hs20481643/5.2e-42/[J] KOG1686 Mitochondrial/chloroplast ribosomal L21 protein	PF00829/3.0E-19/Ribosomal prokaryotic L21 protein	cellular_component:GO:0005840//ribosome;
Unigene16634_All	2065	289.34	137.9	-1.115822452	3.89E-13	Down	1.08E-14	NA	NA	NA	NA	NA	NA	NA
CL2147.Contig4_All	853	123.38	32.15	-1.986897034	3.92E-13	Down	1.08E-14	XP_015196711.1/8.8e-39/PREDICTED: uncharacterized protein C11orf87 homolog [Lepisosteus oculatus]	XM_014966197.1/0.0/PREDICTED: Calidris pugnax chromosome unknown open reading frame, human C11orf87 (LOC106902588), transcript variant X2, mRNA	sp|Q0VFL4|CK087_XENTR/1.9e-27/Uncharacterized protein C11orf87 homolog OS=Xenopus tropicalis PE=2 SV=1	NA	NA	PTHR31870/4.9E-45/--	NA
CL13329.Contig2_All	1130	220.52	90.97	-1.324125873	4.06E-13	Down	1.13E-14	NA	JQ995143.1/0.0/Acipenser baerii mitochondrial phosphoenolpyruvate carboxykinase mRNA, complete cds; nuclear gene for mitochondrial product	NA	NA	NA	NA	NA
Unigene20049_All	1939	34	133	1.921140469	4.12E-13	Up	1.14E-14	BAH89253.1/3.3e-134/aquaporin-3 [Anguilla japonica]	XM_006626700.2/0.0/PREDICTED: Lepisosteus oculatus aquaporin 3 (Gill blood group) (aqp3), transcript variant X2, mRNA	sp|Q08DE6|AQP3_BOVIN/2.8e-127/Aquaporin-3 OS=Bos taurus GN=AQP3 PE=2 SV=1	sasa:106567539/2.9e-131/aquaporin-3-like; K09876 aquaporin-3	Hs4826645/1.5e-125/[G] KOG0224 Aquaporin (major intrinsic protein family)	PTHR19139:SF101/1.1E-194/--	cellular_component:GO:0016021//integral component of membrane;molecular_function:GO:0005215//transporter activity;
Unigene88741_All	1227	0	57.53	6.79956344	4.23E-13	Up	1.18E-14	NA	NA	NA	NA	NA	NA	NA
Unigene14477_All	653	31	127	1.987809251	4.25E-13	Up	1.18E-14	KOF97143.1/8.6e-10/hypothetical protein OCBIM_22031103mg, partial [Octopus bimaculoides]	CR847965.6/0.0/Zebrafish DNA sequence from clone CH211-223F21 in linkage group 24, complete sequence	sp|Q54DF2|MRKA_DICDI/2.1e-10/Probable serine/threonine-protein kinase MARK-A OS=Dictyostelium discoideum GN=mrkA PE=3 SV=1	obi:106879768/2.9e-06/epithelial splicing regulatory protein 1-like; K14947 epithelial splicing regulatory protein 1/2	At4g17750/7.2e-08/[K] KOG0627 Heat shock transcription factor	NA	NA
Unigene17175_All	797	49	161	1.669527909	4.43E-13	Up	1.23E-14	XP_012683615.1/3.3e-32/PREDICTED: lysoplasmalogenase-like protein TMEM86A [Clupea harengus]	NA	sp|Q3MHQ7|TM86A_BOVIN/3.3e-29/Lysoplasmalogenase-like protein TMEM86A OS=Bos taurus GN=TMEM86A PE=2 SV=1	acs:103280322/1.5e-28/lysoplasmalogenase; K18575 alkenylglycerophosphocholine hydrolase [EC:3.3.2.2]	Hs22066486/2.6e-28/[R] KOG4804 Predicted membrane protein	PTHR31885:SF6/2.0E-59/--	cellular_component:GO:0016021//integral component of membrane;
Unigene589_All	2967	317	158	-1.051237407	4.56E-13	Down	1.27E-14	XP_015204111.1/6.6e-158/PREDICTED: G-protein coupled receptor 3 [Lepisosteus oculatus]	XM_006270215.3/0.0/PREDICTED: Alligator mississippiensis G-protein coupled receptor 12 (LOC102560405), mRNA	sp|P47775|GPR12_HUMAN/3.6e-129/G-protein coupled receptor 12 OS=Homo sapiens GN=GPR12 PE=1 SV=1	pss:102457601/7.4e-150/GPR3; G protein-coupled receptor 3; K04315 G protein-coupled receptor 12	Hs4885295/2.6e-129/[R] KOG3656 FOG: 7 transmembrane receptor	PS50262/29.399/G-protein coupled receptors family 1 profile.	cellular_component:GO:0016021//integral component of membrane;molecular_function:GO:0004930//G-protein coupled receptor activity;
CL7155.Contig2_All	389	22.26	108.64	2.240350762	4.84E-13	Up	1.35E-14	NA	XM_006627974.2/0.0/PREDICTED: Lepisosteus oculatus limbic system-associated membrane protein (lsamp), transcript variant X3, mRNA	NA	NA	NA	NA	NA
Unigene85972_All	1544	77.97	210.62	1.386972273	5.02E-13	Up	1.40E-14	XP_010871016.1/7.7e-134/PREDICTED: lysosomal alpha-mannosidase [Esox lucius]	XM_015348944.1/0.0/PREDICTED: Lepisosteus oculatus mannosidase, alpha, class 2B, member 1 (man2b1), mRNA	sp|Q60HE9|MA2B1_MACFA/6.6e-111/Lysosomal alpha-mannosidase OS=Macaca fascicularis GN=MAN2B1 PE=2 SV=1	els:105012090/1.0e-134/man2b1; lysosomal alpha-mannosidase; K12311 lysosomal alpha-mannosidase [EC:3.2.1.24]	Hs10834968/4.5e-109/[G] KOG1959 Glycosyl hydrolase, family 38 - alpha-mannosidase	PF07748/5.1E-24/Glycosyl hydrolases family 38 C-terminal domain	NA
Unigene20229_All	2267	12	85	2.77774931	5.07E-13	Up	1.42E-14	XP_006640764.2/1.2e-252/PREDICTED: steroidogenic factor 1 isoform X1 [Lepisosteus oculatus]	XM_018731776.1/0.0/PREDICTED: Scleropages formosus nuclear receptor subfamily 5 group A member 2-like (LOC108921968), transcript variant X2, mRNA	sp|O00482|NR5A2_HUMAN/2.0e-204/Nuclear receptor subfamily 5 group A member 2 OS=Homo sapiens GN=NR5A2 PE=1 SV=2	sfm:108921968/5.3e-225/nuclear receptor subfamily 5 group A member 2-like isoform X1; K08027 nuclear receptor subfamily 5 group A member 2	Hs4504343/1.9e-204/[K] KOG4218 Nuclear hormone receptor betaFTZ-F1	PS00031/-/Nuclear hormones receptors DNA-binding region signature.	biological_process:GO:0006351//transcription, DNA-templated;cellular_component:GO:0005634//nucleus;molecular_function:GO:0003707//steroid hormone receptor activity;GO:0008270//zinc ion binding;GO:0043565//sequence-specific DNA binding;GO:0003700//DNA binding transcription factor activity;
Unigene27133_All	1063	113	27	-2.111970585	5.10E-13	Down	1.43E-14	XP_006641712.1/5.9e-16/PREDICTED: hepcidin [Lepisosteus oculatus]	NA	sp|Q7T273|HEPC2_DANRE/9.1e-11/Hepcidin-2 OS=Danio rerio GN=hamp2 PE=3 SV=3	NA	NA	PTHR16877/1.7E-22/--	NA
Unigene421_All	730	7.38	72.7	3.253583518	5.86E-13	Up	1.65E-14	CCD17687.1/1.4e-08/unnamed protein product, partial [Trypanosoma congolense IL3000]	NA	NA	NA	NA	NA	NA
Unigene17745_All	1674	159	53	-1.631641626	6.45E-13	Down	1.82E-14	XP_006630518.1/2.8e-161/PREDICTED: pituitary homeobox 3 isoform X1 [Lepisosteus oculatus] >XP_015201984.1 PREDICTED: pituitary homeobox 3 isoform X1 [Lepisosteus oculatus] >XP_015201985.1 PREDICTED: pituitary homeobox 3 isoform X1 [Lepisosteus oculatus]	XM_006630455.2/0.0/PREDICTED: Lepisosteus oculatus paired-like homeodomain 3 (pitx3), transcript variant X3, mRNA	sp|Q6QU75|PITX3_DANRE/9.9e-161/Pituitary homeobox 3 OS=Danio rerio GN=pitx3 PE=2 SV=1	ccar:109088553/7.6e-160/pituitary homeobox 3; K09357 paired-like homeodomain transcription factor 3	Hs21361183/1.9e-121/[K] KOG0486 Transcription factor PTX1, contains HOX domain	PTHR24329/1.1E-198/--	biological_process:GO:0021984//adenohypophysis development;GO:0043010//camera-type eye development;GO:0006351//transcription, DNA-templated;GO:0045893//positive regulation of transcription, DNA-templated;GO:0035270//endocrine system development;GO:0007275//multicellular organism development;GO:0002088//lens development in camera-type eye;cellular_component:GO:0005634//nucleus;molecular_function:G…
Unigene10454_All	1695	60.42	179.88	1.527257575	7.43E-13	Up	2.11E-14	NA	NA	NA	NA	NA	NA	NA
Unigene5252_All	1882	4.54	64.06	3.77198047	7.91E-13	Up	2.26E-14	XP_018604426.1/5.4e-105/PREDICTED: ATP-dependent RNA helicase DHX36 [Scleropages formosus]	XM_021588503.1/0.0/PREDICTED: Oncorhynchus mykiss DEAH-box helicase 36 (dhx36), mRNA	sp|Q9H2U1|DHX36_HUMAN/7.8e-90/ATP-dependent RNA helicase DHX36 OS=Homo sapiens GN=DHX36 PE=1 SV=2	sfm:108932471/7.1e-106/dhx36; ATP-dependent RNA helicase DHX36; K14442 ATP-dependent RNA helicase DHX36 [EC:3.6.4.13]	Hs18497286/9.7e-90/[A] KOG0920 ATP-dependent RNA helicase A	PS51192/12.967/Superfamilies 1 and 2 helicase ATP-binding type-1 domain profile.	molecular_function:GO:0005524//ATP binding;GO:0004386//helicase activity;GO:0003676//nucleic acid binding;
CL12146.Contig2_All	1053	4.39	63.47	3.807102873	8.59E-13	Up	2.46E-14	XP_003454228.1/2.6e-85/PREDICTED: peptidyl-prolyl cis-trans isomerase-like 3 [Oreochromis niloticus]	XM_006117941.1/0.0/PREDICTED: Pelodiscus sinensis peptidylprolyl isomerase (cyclophilin)-like 3 (PPIL3), transcript variant X1, mRNA	sp|Q9H2H8|PPIL3_HUMAN/1.2e-84/Peptidyl-prolyl cis-trans isomerase-like 3 OS=Homo sapiens GN=PPIL3 PE=1 SV=1	mze:101468539/1.7e-85/ppil3; peptidylprolyl isomerase like 3; K12734 peptidyl-prolyl cis-trans isomerase-like 3 [EC:5.2.1.8]	Hs19557636/9.0e-85/[O] KOG0884 Similar to cyclophilin-type peptidyl-prolyl cis-trans isomerase	PR00153/2.5E-26/Cyclophilin peptidyl-prolyl cis-trans isomerase signature	biological_process:GO:0006457//protein folding;molecular_function:GO:0003755//peptidyl-prolyl cis-trans isomerase activity;
Unigene31308_All	2765	127.67	287.35	1.123710365	8.67E-13	Up	2.48E-14	ASV71766.1/3.5e-161/Sox3 [Anguilla japonica]	HQ690105.1/0.0/Polyodon spathula Sox3 (Sox3) mRNA, partial cds	sp|Q6EJB7|SOX3_DANRE/4.9e-157/Transcription factor Sox-3 OS=Danio rerio GN=sox3 PE=1 SV=1	sfm:108928930/1.1e-158/transcription factor Sox-3; K09267 transcription factor SOX1/3/14/21 (SOX group B)	Hs5032111/1.4e-113/[K] KOG0527 HMG-box transcription factor	PF12336/2.2E-33/SOX transcription factor	biological_process:GO:0043049//otic placode formation;GO:0030182//neuron differentiation;GO:0051091//positive regulation of DNA binding transcription factor activity;GO:0006355//regulation of transcription, DNA-templated;GO:0007422//peripheral nervous system development;GO:0007417//central nervous system development;cellular_component:GO:0005634//nucleus;molecular_function:GO:0003677//DNA binding…
Unigene24826_All	606	0	56	6.760675797	8.67E-13	Up	2.48E-14	ETO03791.1/3.3e-16/tRNA (guanine-N(1)-)-methyltransferase [Reticulomyxa filosa]	NA	sp|P82915|RT16_BOVIN/1.7e-06/28S ribosomal protein S16, mitochondrial OS=Bos taurus GN=MRPS16 PE=1 SV=2	eai:106842398/2.0e-06/MRPS16; mitochondrial ribosomal protein S16; K02959 small subunit ribosomal protein S16	At5g56940/8.9e-13/[J] KOG3419 Mitochondrial/chloroplast ribosomal protein S16	PS00732/-/Ribosomal protein S16 signature.	biological_process:GO:0006412//translation;cellular_component:GO:0005840//ribosome;molecular_function:GO:0003735//structural constituent of ribosome;
CL7514.Contig1_All	1561	303.53	149.88	-1.064710358	8.74E-13	Down	2.50E-14	XP_015214025.1/1.5e-97/PREDICTED: COP9 signalosome complex subunit 8 [Lepisosteus oculatus]	XM_015358539.1/0.0/PREDICTED: Lepisosteus oculatus COP9 signalosome subunit 8 (cops8), mRNA	sp|Q7ZUZ0|CSN8_DANRE/2.2e-90/COP9 signalosome complex subunit 8 OS=Danio rerio GN=cops8 PE=2 SV=1	sfm:108918920/8.8e-94/cops8; COP9 signalosome complex subunit 8 isoform X1; K12181 COP9 signalosome complex subunit 8	Hs5729779/5.2e-81/[OT] KOG4414 COP9 signalosome, subunit CSN8	NA	biological_process:GO:0000338//protein deneddylation;GO:0010387//COP9 signalosome assembly;cellular_component:GO:0008180//COP9 signalosome;GO:0005737//cytoplasm;
Unigene60889_All	1120	55.99	171.46	1.567951838	9.74E-13	Up	2.79E-14	NA	NA	NA	NA	NA	NA	NA
Unigene23678_All	1653	184	69	-1.461716624	9.89E-13	Down	2.84E-14	XP_014353895.1/2.4e-61/PREDICTED: uncharacterized protein LOC106706876 [Latimeria chalumnae]	NA	NA	pbi:103048254/2.2e-10/myosin heavy chain, striated muscle-like; K10352 myosin heavy chain	NA	NA	NA
Unigene20178_All	2253	88	225	1.307670447	1.00E-12	Up	2.89E-14	XP_015217312.1/3.7e-129/PREDICTED: chloride intracellular channel protein 5-like [Lepisosteus oculatus] >XP_015217313.1 PREDICTED: chloride intracellular channel protein 5-like [Lepisosteus oculatus]	XM_012756441.1/0.0/PREDICTED: Microcebus murinus chloride intracellular channel 5 (CLIC5), transcript variant X1, mRNA	sp|Q8BHB9|CLIC6_MOUSE/1.1e-117/Chloride intracellular channel protein 6 OS=Mus musculus GN=Clic6 PE=1 SV=1	lcm:102360382/3.3e-126/CLIC6; chloride intracellular channel 6; K05026 chloride intracellular channel protein 6	Hs7330335/3.4e-105/[P] KOG1422 Intracellular Cl- channel CLIC, contains GST domain	PS50405/11.917/Soluble glutathione S-transferase C-terminal domain profile.	NA
CL12498.Contig2_All	3662	71	197	1.425625575	1.03E-12	Up	2.98E-14	XP_015207898.1/0.0e+00/PREDICTED: inter-alpha-trypsin inhibitor heavy chain H5 [Lepisosteus oculatus]	XM_015352412.1/0.0/PREDICTED: Lepisosteus oculatus inter-alpha-trypsin inhibitor heavy chain family member 5 (itih5), mRNA	sp|Q8BJD1|ITIH5_MOUSE/2.3e-287/Inter-alpha-trypsin inhibitor heavy chain H5 OS=Mus musculus GN=Itih5 PE=1 SV=1	cmk:103187925/5.9e-149/itih2; inter-alpha-trypsin inhibitor heavy chain 2; K19015 inter-alpha-trypsin inhibitor heavy chain H2	Hs20127647/3.7e-287/[O] LSE2193 H Plasma inter-alpha-trypsin inhibitor	PS50234/22.087/VWFA domain profile.	biological_process:GO:0030212//hyaluronan metabolic process;molecular_function:GO:0004867//serine-type endopeptidase inhibitor activity;
CL2365.Contig6_All	1544	130.62	291.15	1.10970768	1.06E-12	Up	3.06E-14	XP_015220462.1/1.8e-95/PREDICTED: tumor protein D54 isoform X5 [Lepisosteus oculatus]	XM_020875322.1/0.0/PREDICTED: Odocoileus virginianus texanus tumor protein D52 like 2 (TPD52L2), transcript variant X1, mRNA	sp|Q9CYZ2|TPD54_MOUSE/2.4e-76/Tumor protein D54 OS=Mus musculus GN=Tpd52l2 PE=1 SV=1	NA	Hs4507643/1.1e-70/[R] KOG4010 Coiled-coil protein TPD52	PTHR19307:SF13/1.5E-110/--	NA
CL459.Contig2_All	1921	161.32	55.32	-1.590731374	1.20E-12	Down	3.50E-14	XP_015204921.1/1.8e-180/PREDICTED: serine/threonine-protein kinase 32A isoform X1 [Lepisosteus oculatus] >XP_015204922.1 PREDICTED: serine/threonine-protein kinase 32A isoform X1 [Lepisosteus oculatus] >XP_015204923.1 PREDICTED: serine/threonine-protein kinase 32A isoform X1 [Lepisosteus oculatus] >XP_006631881.2 PREDICTED: serine/threonine-protein kinase 32A isoform X1 [Lepisosteus oculatus]	XM_020511560.1/0.0/PREDICTED: Rhincodon typus serine/threonine-protein kinase 32A-like (LOC109912174), mRNA	sp|Q8BGW6|ST32A_MOUSE/8.4e-164/Serine/threonine-protein kinase 32A OS=Mus musculus GN=Stk32a PE=2 SV=1	lcm:102350595/6.9e-173/STK32A; serine/threonine-protein kinase 32A; K08793 serine/threonine kinase 32 [EC:2.7.11.1]	Hs8923754/9.1e-160/[RT] KOG0598 Ribosomal protein S6 kinase and related proteins	SM00220/4.9E-80/Serine/Threonine protein kinases, catalytic domain	molecular_function:GO:0004674//protein serine/threonine kinase activity;GO:0005524//ATP binding;
Unigene37735_All	1143	46	153	1.687146761	1.24E-12	Up	3.60E-14	XP_005053586.1/4.2e-20/PREDICTED: fibronectin type III domain-containing protein 9 [Ficedula albicollis]	NA	sp|Q8TBE3|FNDC9_HUMAN/3.9e-15/Fibronectin type III domain-containing protein 9 OS=Homo sapiens GN=FNDC9 PE=2 SV=2	NA	NA	PTHR37361/2.4E-24/--	cellular_component:GO:0016021//integral component of membrane;
CL3440.Contig5_All	3552	94.2	234.04	1.266277033	1.35E-12	Up	3.93E-14	XP_018621739.1/3.6e-33/PREDICTED: shadow of prion protein [Scleropages formosus]	NA	sp|Q1JPW9|SPRN_DANRE/2.7e-22/Shadow of prion protein OS=Danio rerio GN=sprn PE=2 SV=1	NA	NA	PTHR28552/3.6E-33/--	cellular_component:GO:0031225//anchored component of membrane;
Unigene33775_All	1485	0	55	6.734680588	1.38E-12	Up	4.05E-14	NA	NA	NA	NA	NA	PF03703/1.7E-10/Bacterial PH domain	NA
Unigene1027_All	1599	0	55	6.734680588	1.38E-12	Up	4.05E-14	XP_003694944.1/1.3e-120/PREDICTED: cell division protein FtsZ homolog 1, chloroplastic-like [Apis florea]	NA	sp|Q54Z54|FTSZA_DICDI/1.6e-80/Mitochondrial division protein fszA OS=Dictyostelium discoideum GN=fszA PE=3 SV=1	NA	NA	PR00423/1.6E-52/Cell division protein FtsZ signature	NA
Unigene14682_All	340	0	55	6.734680588	1.38E-12	Up	4.05E-14	XP_012521734.1/2.2e-17/PREDICTED: polyribonucleotide nucleotidyltransferase 1, chloroplastic-like, partial [Monomorium pharaonis]	NA	sp|B1X416|RR15_PAUCH/1.7e-19/30S ribosomal protein S15, organellar chromatophore OS=Paulinella chromatophora GN=rps15 PE=3 SV=1	aqu:105316501/4.8e-13/28S ribosomal protein S15, mitochondrial-like; K02956 small subunit ribosomal protein S15	AtCh080/2.3e-13/[J] KOG2815 Mitochondrial/choloroplast ribosomal protein S15	PS00362/-/Ribosomal protein S15 signature.	biological_process:GO:0006412//translation;cellular_component:GO:0005840//ribosome;molecular_function:GO:0003723//RNA binding;GO:0003735//structural constituent of ribosome;
Unigene11817_All	888	0	55	6.734680588	1.38E-12	Up	4.05E-14	XP_003493091.1/3.6e-43/PREDICTED: 50S ribosomal protein L13, chloroplastic-like [Bombus impatiens]	NA	sp|Q3SYS1|RM13_BOVIN/2.2e-18/39S ribosomal protein L13, mitochondrial OS=Bos taurus GN=MRPL13 PE=1 SV=1	aqu:100640232/4.3e-21/39S ribosomal protein L13, mitochondrial-like; K02871 large subunit ribosomal protein L13	At1g78630/2.3e-33/[J] KOG3203 Mitochondrial/chloroplast ribosomal protein L13	PS00783/-/Ribosomal protein L13 signature.	NA
CL11907.Contig1_All	3111	242.5	108.29	-1.209763849	1.50E-12	Down	4.40E-14	XP_013808940.1/2.3e-193/PREDICTED: sodium-dependent proline transporter [Apteryx australis mantelli]	XM_015349653.1/0.0/PREDICTED: Lepisosteus oculatus solute carrier family 6 (neurotransmitter transporter), member 7 (slc6a7), transcript variant X2, mRNA	sp|Q99884|SC6A7_HUMAN/4.5e-159/Sodium-dependent proline transporter OS=Homo sapiens GN=SLC6A7 PE=2 SV=2	aam:106493443/3.0e-194/SLC6A7; solute carrier family 6 member 7; K05038 solute carrier family 6 (neurotransmitter transporter, amino acid) member 5/7/9/14	Hs7657589/3.3e-159/[T] KOG3660 Sodium-neurotransmitter symporter	PR00176/1.5E-34/Sodium/chloride neurotransmitter symporter signature	cellular_component:GO:0016021//integral component of membrane;molecular_function:GO:0005328//neurotransmitter:sodium symporter activity;
CL3001.Contig1_All	1017	46.25	152.96	1.678950032	1.51E-12	Up	4.44E-14	NA	NA	NA	NA	NA	NA	NA
CL4580.Contig6_All	3611	0	53.48	5.91183987	1.52E-12	Up	4.48E-14	XP_005951184.1/2.4e-29/PREDICTED: sialomucin core protein 24-like isoform X1 [Haplochromis burtoni]	XM_015356181.1/0.0/PREDICTED: Lepisosteus oculatus CD164 molecule (cd164), transcript variant X3, mRNA	sp|Q05049|MUC1_XENLA/9.3e-07/Integumentary mucin C.1 (Fragment) OS=Xenopus laevis PE=2 SV=1	sfm:108921094/1.1e-30/cd164; sialomucin core protein 24; K06546 CD164 antigen	CE05971/3.6e-08/[T] LSE0513 C 7-transmembrane receptor	PTHR11337:SF12/7.8E-38/--	NA
CL4996.Contig6_All	2503	304.04	151.7	-1.049719179	1.59E-12	Down	4.69E-14	XP_015203687.1/2.2e-255/PREDICTED: A-kinase anchor protein 12 isoform X1 [Lepisosteus oculatus] >XP_015203706.1 PREDICTED: A-kinase anchor protein 12 isoform X3 [Lepisosteus oculatus]	NA	sp|Q02952|AKA12_HUMAN/1.2e-154/A-kinase anchor protein 12 OS=Homo sapiens GN=AKAP12 PE=1 SV=4	lcm:102350403/1.5e-188/AKAP12; A-kinase anchoring protein 12; K16528 A-kinase anchor protein 12	Hs21493022/8.8e-155/[TO] LSE0230 H Protein kinase A anchor protein	PTHR23209/3.3E-228/--	NA
CL2357.Contig1_All	1788	79.06	12	-2.766592675	1.77E-12	Down	5.23E-14	XP_015214622.1/7.2e-293/PREDICTED: lactase-phlorizin hydrolase [Lepisosteus oculatus]	XM_013186373.1/0.0/PREDICTED: Anser cygnoides domesticus lactase (LCT), mRNA	sp|P09848|LPH_HUMAN/5.1e-248/Lactase-phlorizin hydrolase OS=Homo sapiens GN=LCT PE=1 SV=3	amex:103029218/3.9e-279/lct; lactase-phlorizin hydrolase isoform X1; K01229 lactase-phlorizin hydrolase [EC:3.2.1.108 3.2.1.62]	Hs4504967/3.7e-248/[G] KOG0626 Beta-glucosidase, lactase phlorizinhydrolase, and related proteins	PF00232/1.4E-19/Glycosyl hydrolase family 1	biological_process:GO:0005975//carbohydrate metabolic process;cellular_component:GO:0016021//integral component of membrane;molecular_function:GO:0004553//hydrolase activity, hydrolyzing O-glycosyl compounds;
CL4379.Contig2_All	1539	314.93	159.97	-1.023908945	1.86E-12	Down	5.52E-14	XP_015222559.1/1.0e-13/PREDICTED: orexigenic neuropeptide QRFP isoform X1 [Lepisosteus oculatus]	NA	NA	NA	NA	PF11109/1.1E-11/Orexigenic neuropeptide Qrfp/P518	biological_process:GO:0007218//neuropeptide signaling pathway;molecular_function:GO:0031854//orexigenic neuropeptide QRFP receptor binding;
Unigene10173_All	2454	122.12	276.3	1.131256942	1.92E-12	Up	5.68E-14	KTF87891.1/2.6e-11/hypothetical protein cypCar_00042424 [Cyprinus carpio]	LN591197.1/0.0/Cyprinus carpio genome assembly common carp genome ,scaffold 000028946	NA	NA	NA	NA	cellular_component:GO:0016021//integral component of membrane;
CL730.Contig8_All	2036	28.12	117.76	2.019501952	2.01E-12	Up	5.95E-14	XP_010890241.1/3.4e-206/PREDICTED: translation initiation factor eIF-2B subunit epsilon [Esox lucius]	XM_021614112.1/0.0/PREDICTED: Oncorhynchus mykiss eukaryotic translation initiation factor 2B subunit epsilon (eif2b5), mRNA	sp|P47823|EI2BE_RABIT/4.0e-188/Translation initiation factor eIF-2B subunit epsilon OS=Oryctolagus cuniculus GN=EIF2B5 PE=1 SV=1	els:105023052/4.5e-207/eif2b5; translation initiation factor eIF-2B subunit epsilon; K03240 translation initiation factor eIF-2B subunit epsilon	Hs18554439/1.9e-184/[J] KOG1461 Translation initiation factor 2B, epsilon subunit (eIF-2Bepsilon/GCD6)	PF00132/1.4E-6/Bacterial transferase hexapeptide (six repeats)	molecular_function:GO:0003743//translation initiation factor activity;GO:0016779//nucleotidyltransferase activity;
Unigene13756_All	2259	260	121	-1.150183701	2.02E-12	Down	5.99E-14	XP_018611288.1/1.1e-245/PREDICTED: tryptophan 5-hydroxylase 2 isoform X2 [Scleropages formosus]	XM_006633525.2/0.0/PREDICTED: Lepisosteus oculatus tryptophan hydroxylase 2 (tph2), mRNA	sp|Q8CGV2|TPH2_MOUSE/6.9e-242/Tryptophan 5-hydroxylase 2 OS=Mus musculus GN=Tph2 PE=1 SV=2	sfm:108936426/6.1e-245/tph2; tryptophan 5-hydroxylase 2 isoform X1; K00502 tryptophan 5-monooxygenase [EC:1.14.16.4]	Hs4759248/7.8e-195/[E] KOG3820 Aromatic amino acid hydroxylase	PTHR11473:SF16/0.0/--	biological_process:GO:0009072//aromatic amino acid family metabolic process;GO:0042427//serotonin biosynthetic process;molecular_function:GO:0004510//tryptophan 5-monooxygenase activity;GO:0005506//iron ion binding;
Unigene86242_All	718	68.23	190.43	1.43410353	2.07E-12	Up	6.15E-14	ELR51853.1/6.8e-08/hypothetical protein M91_20036 [Bos mutus]	NA	NA	NA	NA	NA	NA
Unigene25762_All	3040	160.65	55.74	-1.573815198	2.08E-12	Down	6.18E-14	XP_008289805.1/0.0e+00/PREDICTED: EVI5-like protein [Stegastes partitus]	XM_014175714.1/0.0/PREDICTED: Salmo salar EVI5-like protein (LOC106587368), transcript variant X1, mRNA	sp|Q96CN4|EVI5L_HUMAN/0.0e+00/EVI5-like protein OS=Homo sapiens GN=EVI5L PE=1 SV=1	lco:104926535/0.0e+00/evi5l; ecotropic viral integration site 5 like; K20242 ecotropic viral integration site 5 protein	Hs12232373/7.6e-68/[R] KOG1102 Rab6 GTPase activator GAPCenA and related TBC domain proteins	PTHR22957/0.0/--	NA
CL5222.Contig6_All	1022	86.59	15.51	-2.527680861	2.13E-12	Down	6.36E-14	XP_014340739.1/8.7e-17/PREDICTED: cAMP-dependent protein kinase inhibitor beta [Latimeria chalumnae] >XP_014340740.1 PREDICTED: cAMP-dependent protein kinase inhibitor beta [Latimeria chalumnae] >XP_014340741.1 PREDICTED: cAMP-dependent protein kinase inhibitor beta [Latimeria chalumnae] >XP_014340742.1 PREDICTED: cAMP-dependent protein kinase inhibitor beta [Latimeria chalumnae] >XP_014340744.1 …	NA	sp|Q9C010|IPKB_HUMAN/1.5e-07/cAMP-dependent protein kinase inhibitor beta OS=Homo sapiens GN=PKIB PE=3 SV=1	lcm:102351900/1.2e-09/cAMP-dependent protein kinase inhibitor alpha-like; K15985 cAMP-dependent protein kinase inhibitor alpha	NA	NA	NA
CL7664.Contig2_All	1312	301.34	150.53	-1.048020276	2.19E-12	Down	6.54E-14	XP_010886945.1/1.6e-79/PREDICTED: F-box only protein 50 [Esox lucius]	LN590718.1/0.0/Cyprinus carpio genome assembly common carp genome, scaffold: LG9, chromosome: 9	sp|Q568V3|FBX50_DANRE/8.2e-78/F-box only protein 50 OS=Danio rerio GN=nccrp1 PE=2 SV=2	xla:108698654/7.8e-27/F-box only protein 27-like; K10102 F-box protein 27	Hs18591217/1.1e-39/[R] TWOG0121 F-box domain	PTHR12125:SF1/2.1E-97/--	NA
Unigene27233_All	1293	0	54	6.708208377	2.21E-12	Up	6.62E-14	XP_007470000.1/9.3e-133/PREDICTED: excitatory amino acid transporter 1-like, partial [Lipotes vexillifer]	NA	sp|Q95JC7|AAAT_BOVIN/1.6e-38/Neutral amino acid transporter B(0) OS=Bos taurus GN=SLC1A5 PE=2 SV=1	cbr:CBG01050/2.4e-44/Cbr-glt-5; C. briggsae CBR-GLT-5 protein; K05613 solute carrier family 1 (glial high affinity glutamate transporter), member 2	CE07419/1.7e-32/[E] KOG3787 Glutamate/aspartate and neutral amino acid transporters	PTHR11958/1.6E-240/--	NA
CL14839.Contig1_All	845	160.93	56.28	-1.562418185	2.63E-12	Down	7.95E-14	KGL97724.1/1.2e-24/hypothetical protein N301_01219, partial [Charadrius vociferus]	FJ688026.1/0.0/Acipenser fulvescens clone J-118 28S ribosomal RNA gene, partial sequence; 28S-18S ribosomal RNA intergenic spacer, complete sequence; transposon Tc-1-like transposase gene, complete cds; and 18S ribosomal RNA gene, partial sequence	sp|Q9PUB8|S39A7_DANRE/4.1e-06/Zinc transporter Slc39a7 (Fragment) OS=Danio rerio GN=slc39a7 PE=2 SV=1	ipu:108264913/2.9e-14/E3 ubiquitin-protein ligase RNF34-like; K20804 E3 ubiquitin-protein ligase RNF34 [EC:2.3.2.27]	7291375/3.4e-10/[S] KOG4725 Uncharacterized conserved protein	NA	cellular_component:GO:0016021//integral component of membrane;
CL5127.Contig16_All	2155	199.34	80.63	-1.352521732	2.75E-12	Down	8.35E-14	XP_020363524.1/3.8e-131/glucuronokinase 1-like [Oncorhynchus kisutch]	XM_004076010.3/0.0/PREDICTED: Oryzias latipes uncharacterized LOC101158375 (LOC101158375), mRNA	NA	sasa:106612544/1.5e-131/glucuronokinase 1-like; K16190 glucuronokinase [EC:2.7.1.43]	NA	PTHR38710/2.9E-75/--	biological_process:GO:0009058//biosynthetic process;molecular_function:GO:0005524//ATP binding;GO:0016301//kinase activity;GO:0016779//nucleotidyltransferase activity;
CL950.Contig2_All	2393	190.89	75.16	-1.391383681	2.76E-12	Down	8.39E-14	XP_006626344.1/6.3e-50/PREDICTED: RWD domain-containing protein 1 [Lepisosteus oculatus]	FJ688023.1/0.0/Acipenser fulvescens clone J-24 28S ribosomal RNA gene, partial sequence; 28S-18S ribosomal RNA intergenic spacer, complete sequence; microsatellite sequence; transposon Tc-1-like transposase pseudogene, complete sequence; and 18S ribosomal RNA gene, partial sequence	sp|Q9CQK7|RWDD1_MOUSE/9.1e-43/RWD domain-containing protein 1 OS=Mus musculus GN=Rwdd1 PE=1 SV=1	NA	Hs20551750/1.9e-42/[S] KOG4018 Uncharacterized conserved protein, contains RWD domain	PS50908/16.45/RWD domain profile.	NA
CL1560.Contig23_All	1048	20.75	101.71	2.246599163	2.76E-12	Up	8.41E-14	XP_006637568.1/9.4e-67/PREDICTED: ATP-dependent RNA helicase DHX36 [Lepisosteus oculatus]	XM_006637505.2/0.0/PREDICTED: Lepisosteus oculatus DEAH (Asp-Glu-Ala-His) box polypeptide 36 (dhx36), mRNA	sp|Q9H2U1|DHX36_HUMAN/5.7e-58/ATP-dependent RNA helicase DHX36 OS=Homo sapiens GN=DHX36 PE=1 SV=2	lcm:102355477/8.9e-66/DHX36; DEAH-box helicase 36; K14442 ATP-dependent RNA helicase DHX36 [EC:3.6.4.13]	Hs18497286/4.2e-58/[A] KOG0920 ATP-dependent RNA helicase A	PTHR18934:SF124/4.4E-34/--	molecular_function:GO:0005524//ATP binding;GO:0004386//helicase activity;GO:0003676//nucleic acid binding;
CL7252.Contig2_All	2137	209	87	-1.311094761	2.79E-12	Down	8.48E-14	XP_015213406.1/1.3e-59/PREDICTED: oxidation resistance protein 1 isoform X2 [Lepisosteus oculatus]	NA	sp|Q8N573|OXR1_HUMAN/3.3e-60/Oxidation resistance protein 1 OS=Homo sapiens GN=OXR1 PE=1 SV=2	myi:110463658/1.5e-19/uncharacterized protein LOC110463658; K21841 TBC1 domain family member 24	Hs8922241/2.4e-60/[L] KOG2372 Oxidation resistance protein	PF07534/8.5E-37/TLD	NA
CL2912.Contig10_All	1694	60.67	176.62	1.494914378	2.94E-12	Up	8.97E-14	XP_015213702.1/1.5e-207/PREDICTED: epsilon-sarcoglycan isoform X3 [Lepisosteus oculatus]	XM_015358214.1/0.0/PREDICTED: Lepisosteus oculatus sarcoglycan epsilon (sgce), transcript variant X2, mRNA	sp|Q29S03|SGCE_BOVIN/2.3e-197/Epsilon-sarcoglycan OS=Bos taurus GN=SGCE PE=2 SV=3	cpic:101949678/3.0e-87/SGCA; sarcoglycan alpha; K12565 alpha-sarcoglycan	Hs10835047/8.2e-197/[S] KOG4482 Sarcoglycan complex, alpha/epsilon subunits	SM00736/7.1E-10/Dystroglycan-type cadherin-like domains.	NA
Unigene16468_All	1122	53.28	163.75	1.573149794	3.00E-12	Up	9.17E-14	NA	AC275706.1/0.0/Pongo abelii chromosome 17 clone CH276-157J10, complete sequence	NA	NA	NA	NA	NA
CL1537.Contig5_All	3210	164.92	59	-1.529658632	3.13E-12	Down	9.57E-14	XP_006631319.1/3.0e-233/PREDICTED: glycoprotein endo-alpha-1,2-mannosidase-like protein [Lepisosteus oculatus]	XM_006631256.2/0.0/PREDICTED: Lepisosteus oculatus mannosidase, endo-alpha-like (maneal), mRNA	sp|Q1L8D2|MANEL_DANRE/5.1e-214/Glycoprotein endo-alpha-1,2-mannosidase-like protein OS=Danio rerio GN=maneal PE=3 SV=1	egz:104135406/1.2e-177/MANEA; glycoprotein endo-alpha-1,2-mannosidase; K15538 glycoprotein endo-alpha-1,2-mannosidase [EC:3.2.1.130]	NA	PTHR13572:SF2/0.0/--	molecular_function:GO:0016798//hydrolase activity, acting on glycosyl bonds;
CL3343.Contig1_All	1218	133	291	1.082913782	3.16E-12	Up	9.69E-14	XP_006630481.1/2.9e-120/PREDICTED: homeobox protein HMX2 [Lepisosteus oculatus]	XM_015944826.1/0.0/PREDICTED: Nothobranchius furzeri H6 family homeobox 2 (hmx2), mRNA	sp|P43687|HMX2_MOUSE/6.0e-83/Homeobox protein HMX2 OS=Mus musculus GN=Hmx2 PE=2 SV=3	ola:100049353/3.4e-109/hmx2; homeobox protein HMX2; K09349 homeobox protein Nkx-5	7300271/1.1e-33/[K] KOG0485 Transcription factor NKX-5.1/HMX1, contains HOX domain	PTHR24326/2.8E-67/--	biological_process:GO:0042472//inner ear morphogenesis;GO:0006355//regulation of transcription, DNA-templated;GO:0048916//posterior lateral line development;cellular_component:GO:0005634//nucleus;molecular_function:GO:0043565//sequence-specific DNA binding;
Unigene32029_All	586	37	134	1.8099567	3.17E-12	Up	9.73E-14	CEL70497.1/3.6e-07/TPA: hypothetical protein BN1204_061790 [Neospora caninum Liverpool]	AL928973.3/0.0/Mouse DNA sequence from clone RP23-259J7 on chromosome 2, complete sequence	NA	NA	NA	PS00262/-/Insulin family signature.	NA
CL4179.Contig6_All	2512	162.79	57.75	-1.541798353	3.24E-12	Down	9.95E-14	XP_016420867.1/3.6e-56/PREDICTED: intraflagellar transport protein 80 homolog [Sinocyclocheilus rhinocerous]	XM_008179503.1/0.0/PREDICTED: Chrysemys picta bellii intraflagellar transport protein 80 homolog (LOC101940247), mRNA	sp|Q9P2H3|IFT80_HUMAN/1.8e-36/Intraflagellar transport protein 80 homolog OS=Homo sapiens GN=IFT80 PE=1 SV=3	srx:107750115/4.8e-57/ift80; intraflagellar transport protein 80 homolog; K19678 intraflagellar transport protein 80	Hs22043185/1.3e-36/[R] KOG1524 WD40 repeat-containing protein CHE-2	NA	cellular_component:GO:0031514//motile cilium;
Unigene30896_All	1472	48	154	1.635144915	3.48E-12	Up	1.07E-13	XP_015217551.1/2.0e-160/PREDICTED: tumor necrosis factor receptor superfamily member 16 [Lepisosteus oculatus]	XM_018757078.1/0.0/PREDICTED: Scleropages formosus nerve growth factor receptor (ngfr), mRNA	sp|P18519|TNR16_CHICK/1.6e-127/Tumor necrosis factor receptor superfamily member 16 OS=Gallus gallus GN=NGFR PE=3 SV=1	sfm:108932999/3.3e-143/tumor necrosis factor receptor superfamily member 16-like; K02583 nerve growth factor receptor (TNFR superfamily member 16)	NA	PF00020/2.2E-7/TNFR/NGFR cysteine-rich region	biological_process:GO:0007165//signal transduction;cellular_component:GO:0016021//integral component of membrane;
Unigene33790_All	1175	0	53	6.681241329	3.52E-12	Up	1.08E-13	XP_011194873.1/2.7e-46/PREDICTED: uncharacterized protein LOC105220157 [Zeugodacus cucurbitae]	NA	sp|B1X3I0|RR18_PAUCH/1.2e-14/30S ribosomal protein S18, organellar chromatophore OS=Paulinella chromatophora GN=rpl36 PE=3 SV=1	sko:100372894/4.7e-07/single-stranded DNA-binding protein, mitochondrial-like; K03111 single-strand DNA-binding protein	AtCh045/7.6e-08/[J] KOG3162 Mitochondrial/chloroplast ribosomal protein S18	PTHR10302/8.4E-53/--	NA
Unigene25729_All	311	54.67	3	-4.234394095	3.58E-12	Down	1.11E-13	XP_018924560.1/2.7e-06/PREDICTED: uncharacterized protein LOC109051463 [Cyprinus carpio]	NA	NA	NA	NA	NA	NA
CL1848.Contig1_All	1782	51.39	0	-6.730094872	3.59E-12	Down	1.11E-13	XP_005286115.1/3.4e-178/PREDICTED: transcription initiation factor TFIID subunit 1 isoform X2 [Chrysemys picta bellii]	XM_015351438.1/0.0/PREDICTED: Lepisosteus oculatus TATA-box binding protein associated factor 1 (taf1), transcript variant X6, mRNA	sp|P21675|TAF1_HUMAN/6.5e-171/Transcription initiation factor TFIID subunit 1 OS=Homo sapiens GN=TAF1 PE=1 SV=2	cpic:101936421/5.8e-174/TAF1; TATA-box binding protein associated factor 1; K03125 transcription initiation factor TFIID subunit 1	Hs20357585_1/1.6e-102/[K] KOG0008 Transcription initiation factor TFIID, subunit TAF1	PF00439/3.2E-19/Bromodomain	biological_process:GO:0006355//regulation of transcription, DNA-templated;GO:0006352//DNA-templated transcription, initiation;cellular_component:GO:0005669//transcription factor TFIID complex;molecular_function:GO:0003743//translation initiation factor activity;GO:0003677//DNA binding;GO:0004674//protein serine/threonine kinase activity;
CL759.Contig4_All	1209	313.33	160.53	-1.011519099	3.65E-12	Down	1.13E-13	XP_006007331.1/6.6e-56/PREDICTED: keratinocyte-associated protein 2 [Latimeria chalumnae]	XM_014276273.1/0.0/PREDICTED: Falco cherrug keratinocyte associated protein 2 (KRTCAP2), partial mRNA	sp|P86229|KTAP2_CANLF/5.6e-57/Keratinocyte-associated protein 2 OS=Canis lupus familiaris GN=KRTCAP2 PE=1 SV=1	tsp:Tsp_10304/2.9e-12/putative DNA repair protein; K10847 DNA-repair protein complementing XP-A cells	Hs20478742/5.9e-40/[S] KOG4615 Uncharacterized conserved protein	PF09775/3.5E-55/Keratinocyte-associated protein 2	cellular_component:GO:0016021//integral component of membrane;
CL10423.Contig3_All	2798	128	283	2.897979118	3.65E-12	Up	1.13E-13	XP_014023654.1/3.6e-275/PREDICTED: proto-oncogene tyrosine-protein kinase Src-like isoform X1 [Salmo salar]	XM_015364585.1/0.0/PREDICTED: Lepisosteus oculatus proto-oncogene tyrosine-protein kinase Src (LOC102697324), transcript variant X3, mRNA	sp|Q1JPZ3|SRC_DANRE/3.3e-262/Proto-oncogene tyrosine-protein kinase Src OS=Danio rerio GN=src PE=1 SV=2	sasa:106583686/4.8e-276/proto-oncogene tyrosine-protein kinase Src-like; K05704 tyrosine-protein kinase Src [EC:2.7.10.2]	Hs4885609/8.0e-258/[T] KOG0197 Tyrosine kinases	PS00107/-/Protein kinases ATP-binding region signature.	cellular_component:GO:0016021//integral component of membrane;molecular_function:GO:0004715//non-membrane spanning protein tyrosine kinase activity;GO:0005524//ATP binding;
Unigene33909_All	1787	41	141	1.735320223	3.87E-12	Up	1.20E-13	XP_006626995.1/9.1e-171/PREDICTED: la-related protein 6-like [Lepisosteus oculatus]	LN591027.1/0.0/Cyprinus carpio genome assembly common carp genome ,scaffold 000001179	sp|Q8BN59|LARP6_MOUSE/9.4e-85/La-related protein 6 OS=Mus musculus GN=Larp6 PE=1 SV=1	lcm:102358078/6.9e-143/la-related protein 6-like; K18733 la-related protein 6	Hs8922934/8.3e-83/[R] KOG1855 Predicted RNA-binding protein	SM00715/1.3E-31/Domain in the RNA-binding Lupus La protein; unknown function	biological_process:GO:0006396//RNA processing;GO:0006417//regulation of translation;cellular_component:GO:0005634//nucleus;GO:0030529//intracellular ribonucleoprotein complex;molecular_function:GO:0003723//RNA binding;
CL7715.Contig4_All	1552	74.68	199.35	1.369830647	3.87E-12	Up	1.20E-13	XP_006005712.1/8.4e-88/PREDICTED: GTP-binding protein Rhes-like [Latimeria chalumnae]	XM_015360182.1/0.0/PREDICTED: Lepisosteus oculatus ras-related protein Rap-1b-like (LOC102683673), mRNA	sp|Q96D21|RHES_HUMAN/6.6e-34/GTP-binding protein Rhes OS=Homo sapiens GN=RASD2 PE=1 SV=1	obi:106867405/2.4e-35/GTP-binding protein Rhes-like; K07843 RAS, dexamethasone-induced Ras-related protein 1	7290026/2.9e-39/[R] KOG0395 Ras-related GTPase	SM00176/0.0063/Ran (Ras-related nuclear proteins) /TC4 subfamily of small GTPases	biological_process:GO:0007165//signal transduction;cellular_component:GO:0016020//membrane;molecular_function:GO:0005525//GTP binding;GO:0003924//GTPase activity;
CL573.Contig4_All	1464	117.21	31.67	-1.934586014	4.33E-12	Down	1.34E-13	XP_006002380.1/7.7e-43/PREDICTED: cocaine- and amphetamine-regulated transcript protein-like [Latimeria chalumnae]	XM_006002318.1/0.0/PREDICTED: Latimeria chalumnae cocaine- and amphetamine-regulated transcript protein-like (LOC102362424), mRNA	sp|Q68RJ9|CART_BOVIN/1.6e-26/Cocaine- and amphetamine-regulated transcript protein OS=Bos taurus GN=CARTPT PE=3 SV=1	fab:101820844/1.5e-23/CARTPT; CART prepropeptide; K06236 collagen, type I, alpha	NA	PF06373/1.3E-39/Cocaine and amphetamine regulated transcript protein (CART)	biological_process:GO:0007186//G-protein coupled receptor signaling pathway;GO:0009267//cellular response to starvation;GO:0032099//negative regulation of appetite;GO:0001678//cellular glucose homeostasis;GO:0008343//adult feeding behavior;GO:0000186//activation of MAPKK activity;cellular_component:GO:0005615//extracellular space;GO:0005623//cell;
CL14228.Contig1_All	1172	1	51.3	5.634207796	4.68E-12	Up	1.46E-13	NA	NA	NA	NA	NA	NA	NA
Unigene39956_All	420	11	78	2.779291475	5.33E-12	Up	1.67E-13	NA	NA	NA	NA	NA	NA	NA
CL3263.Contig3_All	455	11	78	2.779291475	5.33E-12	Up	1.67E-13	XP_015217895.1/5.0e-33/PREDICTED: VIP peptides isoform X1 [Lepisosteus oculatus]	NA	sp|P48143|VIP_CHICK/8.7e-11/VIP peptides OS=Gallus gallus GN=VIP PE=1 SV=1	lcm:102357334/2.5e-17/VIP; vasoactive intestinal peptide; K05264 vasoactive intestinal peptide	Hs4507897/3.2e-07/[T] LSE2755 H Vasoactive intestinal polypeptide (VIP)-secretin-glucagon hormone family members	PF00123/1.0E-4/Peptide hormone	biological_process:GO:0007200//phospholipase C-activating G-protein coupled receptor signaling pathway;GO:0048255//mRNA stabilization;GO:0070459//prolactin secretion;GO:0007188//adenylate cyclase-modulating G-protein coupled receptor signaling pathway;cellular_component:GO:0005576//extracellular region;molecular_function:GO:0005179//hormone activity;
CL4616.Contig1_All	1614	44.89	147.27	1.667318446	5.46E-12	Up	1.72E-13	XP_006640934.1/2.5e-95/PREDICTED: claudin-4-like [Lepisosteus oculatus]	XM_006640872.2/0.0/PREDICTED: Lepisosteus oculatus claudin-like protein ZF-A89 (LOC102682740), mRNA	sp|Q6BBL6|CLD4_BOVIN/1.1e-92/Claudin-4 OS=Bos taurus GN=CLDN4 PE=2 SV=1	sfm:108921245/1.4e-97/claudin-4-like; K06087 claudin	NA	PTHR12002:SF50/2.1E-139/--	biological_process:GO:0061436//establishment of skin barrier;cellular_component:GO:0016327//apicolateral plasma membrane;GO:0005887//integral component of plasma membrane;GO:0016021//integral component of membrane;GO:0005923//bicellular tight junction;GO:0005886//plasma membrane;molecular_function:GO:0005198//structural molecule activity;
CL296.Contig2_All	2266	244.54	112.46	-1.167337643	5.49E-12	Down	1.73E-13	XP_015208890.1/1.6e-132/PREDICTED: class E basic helix-loop-helix protein 22 [Lepisosteus oculatus]	XM_015353404.1/0.0/PREDICTED: Lepisosteus oculatus basic helix-loop-helix family member e22 (bhlhe22), mRNA	sp|Q71T09|BHE22_CHICK/3.4e-87/Class E basic helix-loop-helix protein 22 OS=Gallus gallus GN=BHLHE22 PE=2 SV=1	sfm:108929623/4.8e-125/bhlhe22; class E basic helix-loop-helix protein 22; K09086 class B basic helix-loop-helix protein 4/5	Hs22047336/1.2e-78/[K] KOG3898 Transcription factor NeuroD and related HTH proteins	PTHR19290/3.7E-146/--	biological_process:GO:0022008//neurogenesis;molecular_function:GO:0000981//RNA polymerase II transcription factor activity, sequence-specific DNA binding;GO:0046983//protein dimerization activity;
Unigene66084_All	610	0	52.04	6.654869932	5.54E-12	Up	1.74E-13	XP_006631608.1/3.6e-26/PREDICTED: alpha-ketoglutarate-dependent dioxygenase alkB homolog 7, mitochondrial isoform X2 [Lepisosteus oculatus]	LN598502.1/0.0/Cyprinus carpio genome assembly common carp genome ,scaffold 000000719	sp|Q2M2S8|ALKB7_BOVIN/2.2e-25/Alpha-ketoglutarate-dependent dioxygenase alkB homolog 7, mitochondrial OS=Bos taurus GN=ALKBH7 PE=2 SV=1	cpic:101940763/1.4e-26/ALKBH7; alkB homolog 7; K06085 synovial sarcoma, X breakpoint 2 interacting protein	Hs14150066/2.1e-25/[S] KOG4176 Uncharacterized conserved protein	NA	biological_process:GO:1902445//regulation of mitochondrial membrane permeability involved in programmed necrotic cell death;GO:0006974//cellular response to DNA damage stimulus;cellular_component:GO:0005759//mitochondrial matrix;
CL14643.Contig5_All	915	128.27	38.12	-1.797242891	5.56E-12	Down	1.75E-13	XP_018606641.1/1.2e-65/PREDICTED: serine/arginine-rich splicing factor 7-like [Scleropages formosus]	XR_001559953.1/0.0/PREDICTED: Python bivittatus serine/arginine-rich splicing factor 7 (SRSF7), transcript variant X3, misc_RNA	sp|Q3T106|SRSF7_BOVIN/7.2e-49/Serine/arginine-rich splicing factor 7 OS=Bos taurus GN=SRSF7 PE=2 SV=1	sfm:108933795/1.6e-66/serine/arginine-rich splicing factor 7-like; K12896 splicing factor, arginine/serine-rich 7	Hs5454054/9.9e-48/[A] KOG0107 Alternative splicing factor SRp20/9G8 (RRM superfamily)	NA	molecular_function:GO:0003723//RNA binding;GO:0008270//zinc ion binding;
Unigene26598_All	3621	231.99	103.92	-1.205268408	5.76E-12	Down	1.82E-13	XP_015218798.1/6.9e-234/PREDICTED: cytochrome P450 1B1 isoform X2 [Lepisosteus oculatus]	LN143822.1/0.0/Spirometra erinaceieuropaei genome assembly S_erinaceieuropaei ,scaffold SPER_scaffold0131354	sp|Q16678|CP1B1_HUMAN/4.1e-172/Cytochrome P450 1B1 OS=Homo sapiens GN=CYP1B1 PE=1 SV=2	lcm:102362765/2.4e-211/cytochrome P450 1B1; K07410 cytochrome P450 family 1 subfamily B polypeptide 1 [EC:1.14.14.1]	Hs4503203/3.0e-172/[Q] KOG0156 Cytochrome P450 CYP2 subfamily	PR00385/3.714326E-10/P450 superfamily signature	cellular_component:GO:0016021//integral component of membrane;molecular_function:GO:0016705//oxidoreductase activity, acting on paired donors, with incorporation or reduction of molecular oxygen;GO:0020037//heme binding;GO:0005506//iron ion binding;GO:0004497//monooxygenase activity;
Unigene60815_All	610	94	20	-2.279339882	5.96E-12	Down	1.88E-13	XP_011635961.1/1.3e-07/PREDICTED: uncharacterized protein LOC105426436 isoform X1 [Pogonomyrmex barbatus] >XP_011635970.1 PREDICTED: uncharacterized protein LOC105426436 isoform X1 [Pogonomyrmex barbatus] >XP_011635979.1 PREDICTED: uncharacterized protein LOC105426436 isoform X1 [Pogonomyrmex barbatus] >XP_011635988.1 PREDICTED: uncharacterized protein LOC105426436 isoform X1 [Pogonomyrmex barbat…	AC161534.5/0.0/Mus musculus chromosome 1, clone RP24-127D13, complete sequence	sp|Q54YH4|DHKB_DICDI/3.5e-07/Hybrid signal transduction histidine kinase B OS=Dictyostelium discoideum GN=dhkB PE=1 SV=1	pbar:105426436/1.7e-08/uncharacterized protein LOC105426436 isoform X1; K15200 general transcription factor 3C polypeptide 2	Hs7710145/1.6e-06/[KB] KOG4161 Methyl-CpG binding transcription regulators	NA	NA
CL1746.Contig3_All	1898	63.35	179.06	1.452347442	6.42E-12	Up	2.03E-13	XP_005993833.1/3.0e-140/PREDICTED: UBX domain-containing protein 6 isoform X2 [Latimeria chalumnae]	XM_003974020.2/0.0/PREDICTED: Takifugu rubripes UBX domain protein 6 (ubxn6), mRNA	sp|Q2KIJ6|UBXN6_BOVIN/4.9e-116/UBX domain-containing protein 6 OS=Bos taurus GN=UBXN6 PE=2 SV=1	lcm:102365047/4.0e-141/UBXN6; UBX domain protein 6; K14011 UBX domain-containing protein 6	Hs13376854/6.1e-116/[O] KOG2699 Predicted ubiquitin regulatory protein	SM00580/1.2E-11/domain in protein kinases, N-glycanases and other nuclear proteins	NA
Unigene26169_All	3043	71.05	191.65	1.384888318	7.09E-12	Up	2.25E-13	XP_018606580.1/0.0e+00/PREDICTED: DNA replication licensing factor MCM4 [Scleropages formosus] >XP_018606581.1 PREDICTED: DNA replication licensing factor MCM4 [Scleropages formosus] >XP_018606582.1 PREDICTED: DNA replication licensing factor MCM4 [Scleropages formosus] >XP_018606583.1 PREDICTED: DNA replication licensing factor MCM4 [Scleropages formosus] >XP_018606584.1 PREDICTED: DNA replicati…	XM_020466392.1/0.0/PREDICTED: Oncorhynchus kisutch DNA replication licensing factor mcm4 (LOC109874485), transcript variant X3, mRNA	sp|P30664|MCM4B_XENLA/0.0e+00/DNA replication licensing factor mcm4-B OS=Xenopus laevis GN=mcm4-b PE=1 SV=3	sfm:108933769/0.0e+00/mcm4; DNA replication licensing factor MCM4; K02212 DNA replication licensing factor MCM4 [EC:3.6.4.12]	Hs14738665/0.0e+00/[L] KOG0478 DNA replication licensing factor, MCM4 component	PR01657/3.0E-31/Mini-chromosome maintenance (MCM) protein family signature	biological_process:GO:0030174//regulation of DNA-dependent DNA replication initiation;GO:0006268//DNA unwinding involved in DNA replication;GO:0006270//DNA replication initiation;GO:0007049//cell cycle;cellular_component:GO:0005634//nucleus;GO:0000785//chromatin;GO:0042555//MCM complex;molecular_function:GO:0003677//DNA binding;GO:0005524//ATP binding;GO:0046872//metal ion binding;GO:0003682//chr…
Unigene79134_All	1146	4.66	60.46	3.650899994	7.15E-12	Up	2.27E-13	XP_015206659.1/1.6e-184/PREDICTED: RNA-binding protein 25 isoform X1 [Lepisosteus oculatus]	XM_015351175.1/0.0/PREDICTED: Lepisosteus oculatus RNA binding motif protein 25 (rbm25), transcript variant X3, mRNA	sp|P49756|RBM25_HUMAN/5.2e-161/RNA-binding protein 25 OS=Homo sapiens GN=RBM25 PE=1 SV=3	sfm:108919594/6.1e-169/rbm25; RNA-binding protein 25 isoform X1; K12822 RNA-binding protein 25	7290607/1.5e-32/[A] KOG2253 U1 snRNP complex, subunit SNU71 and related PWI-motif proteins	PTHR18806:SF4/6.0E-109/--	biological_process:GO:0006397//mRNA processing;molecular_function:GO:0003723//RNA binding;
CL12779.Contig1_All	2964	237.94	108.46	-1.180113873	7.15E-12	Down	2.27E-13	XP_010902410.1/1.7e-251/PREDICTED: paired box protein Pax-6 isoform X8 [Esox lucius]	XM_015338305.1/0.0/PREDICTED: Lepisosteus oculatus paired box 6 (pax6), transcript variant X4, mRNA	sp|P26630|PAX6_DANRE/6.9e-242/Paired box protein Pax-6 OS=Danio rerio GN=pax6a PE=2 SV=1	dre:30567/2.0e-251/pax6a; paired box protein Pax-6; K08031 paired box protein 6	Hs4580424/1.3e-245/[K] KOG0849 Transcription factor PRD and related proteins, contain PAX and HOX domains	PR00027/2.36E-42/Paired box signature	biological_process:GO:0009952//anterior/posterior pattern specification;GO:0010468//regulation of gene expression;GO:0006351//transcription, DNA-templated;GO:0060221//retinal rod cell differentiation;GO:0030900//forebrain development;GO:0045944//positive regulation of transcription from RNA polymerase II promoter;GO:0042670//retinal cone cell differentiation;GO:0021538//epithalamus development;GO…
Unigene16403_All	2288	243.23	112.17	-1.16331343	7.31E-12	Down	2.33E-13	NA	NA	NA	NA	NA	NA	NA
Unigene45949_All	1593	7	67	3.212055143	7.39E-12	Up	2.36E-13	XP_015192806.1/9.1e-138/PREDICTED: alpha-tectorin isoform X1 [Lepisosteus oculatus]	XM_014472621.1/0.0/PREDICTED: Xiphophorus maculatus tectorin alpha (tecta), mRNA	sp|O08523|TECTA_MOUSE/1.9e-121/Alpha-tectorin OS=Mus musculus GN=Tecta PE=1 SV=2	mze:101470016/2.3e-129/tecta; tectorin alpha; K18273 alpha-tectorin	Hs4885627_3/2.6e-120/[VW] LSE0101 H Receptor-like glycoprotein	PTHR11339/8.1E-190/--	NA
CL3764.Contig2_All	2094	50.77	156.95	1.581577739	7.52E-12	Up	2.40E-13	PAA80263.1/2.4e-82/hypothetical protein BOX15_Mlig012947g1 [Macrostomum lignano]	NA	sp|Q6PZE0|MUC19_MOUSE/6.5e-45/Mucin-19 OS=Mus musculus GN=Muc19 PE=2 SV=2	dwi:Dwil_GK12565/8.0e-50/uncharacterized protein; K00968 choline-phosphate cytidylyltransferase [EC:2.7.7.15]	CE21470/6.0e-56/[TV] KOG4297 C-type lectin	NA	cellular_component:GO:0016021//integral component of membrane;
CL13880.Contig4_All	506	80.08	13.67	-2.597107856	7.63E-12	Down	2.44E-13	KTG01633.1/1.3e-45/hypothetical protein cypCar_00021639 [Cyprinus carpio]	KP187742.1/0.0/Scaphirhynchus platorynchus 40S ribosomal protein S7 (rps7-B) mRNA, partial cds	sp|P50894|RS7_TAKRU/2.4e-46/40S ribosomal protein S7 OS=Takifugu rubripes GN=rps7 PE=3 SV=1	cmy:102947734/1.4e-45/RPS7; ribosomal protein S7; K02993 small subunit ribosomal protein S7e	Hs22064430/6.1e-47/[J] KOG3320 40S ribosomal protein S7	PTHR11278/1.1E-69/--	NA
Unigene32162_All	2800	72	193	1.375852911	7.64E-12	Up	2.44E-13	XP_006626374.1/0.0e+00/PREDICTED: PR domain zinc finger protein 13 [Lepisosteus oculatus]	XM_014168699.1/0.0/PREDICTED: Salmo salar PR domain zinc finger protein 13-like (LOC106583971), mRNA	sp|Q9H4Q3|PRD13_HUMAN/2.7e-187/PR domain zinc finger protein 13 OS=Homo sapiens GN=PRDM13 PE=2 SV=2	myi:110456971/1.3e-15/zinc finger protein 239-like; K09228 KRAB domain-containing zinc finger protein	Hs11055982/5.3e-185/[R] KOG1721 FOG: Zn-finger	PTHR19303:SF238/2.0E-105/--	molecular_function:GO:0003676//nucleic acid binding;
CL933.Contig4_All	894	89.79	18.21	-2.348502982	7.74E-12	Down	2.48E-13	XP_016401138.1/3.6e-67/PREDICTED: calcium-regulated heat stable protein 1-like [Sinocyclocheilus rhinocerous] >XP_016401139.1 PREDICTED: calcium-regulated heat stable protein 1-like [Sinocyclocheilus rhinocerous] >XP_016401140.1 PREDICTED: calcium-regulated heat stable protein 1-like [Sinocyclocheilus rhinocerous]	XM_015360509.1/0.0/PREDICTED: Lepisosteus oculatus calcium regulated heat stable protein 1 (carhsp1), transcript variant X4, mRNA	sp|Q9Y2V2|CHSP1_HUMAN/6.4e-58/Calcium-regulated heat-stable protein 1 OS=Homo sapiens GN=CARHSP1 PE=1 SV=2	tsp:Tsp_04322/1.4e-27/tRNA-specific adenosine deaminase 2; K15441 tRNA-specific adenosine deaminase 2 [EC:3.5.4.-]	Hs7656995/5.1e-57/[J] KOG3070 Predicted RNA-binding protein containing PIN domain and invovled in translation or RNA processing	SM00357/8.2E-22/Cold shock protein domain	biological_process:GO:0006355//regulation of transcription, DNA-templated;molecular_function:GO:0003677//DNA binding;
Unigene36486_All	2427	74	196	1.358577353	8.43E-12	Up	2.71E-13	XP_015192004.1/4.0e-28/PREDICTED: B-cell receptor CD22-like isoform X2 [Lepisosteus oculatus]	NA	sp|P35329|CD22_MOUSE/1.9e-11/B-cell receptor CD22 OS=Mus musculus GN=Cd22 PE=1 SV=1	cmk:103177309/5.3e-29/myelin-associated glycoprotein-like; K06549 sialic acid binding Ig-like lectin 5/14	Hs4502651/5.2e-11/[RP] KOG4475 FOG: Immunoglobin and related proteins	SM00409/140.0/Immunoglobulin	NA
Unigene20467_All	1516	0	51	6.625746217	9.05E-12	Up	2.92E-13	XP_015125225.1/2.4e-31/PREDICTED: protease 4-like [Diachasma alloeum]	NA	NA	NA	NA	PTHR33209/1.4E-91/--	NA
CL10468.Contig1_All	770	49.47	0	-6.67516112	9.13E-12	Down	2.95E-13	NA	JX477807.1/0.0/Acipenser schrenckii heat shock protein 90 beta mRNA, complete cds	NA	NA	NA	NA	NA
Unigene27476_All	541	154	54	-1.558578164	9.22E-12	Down	2.98E-13	NA	AC140841.2/0.0/Mus musculus BAC clone RP24-470M20 from chromosome 9, complete sequence	NA	NA	NA	NA	NA
CL15262.Contig9_All	1611	0	50.62	6.614956477	1.08E-11	Up	3.53E-13	XP_018605472.1/7.5e-39/PREDICTED: uncharacterized protein LOC108933126 [Scleropages formosus] >XP_018605473.1 PREDICTED: uncharacterized protein LOC108933126 [Scleropages formosus]	NA	sp|Q5R5Z2|PHF6_PONAB/2.0e-25/PHD finger protein 6 OS=Pongo abelii GN=PHF6 PE=2 SV=1	ccw:104689965/2.9e-23/histone-lysine N-methyltransferase SETDB2; K18494 histone-lysine N-methyltransferase SETDB2 [EC:2.1.1.43]	Hs14150120/1.6e-24/[K] KOG1084 Transcription factor TCF20	PF13771/1.3E-18/PHD-like zinc-binding domain	molecular_function:GO:0046872//metal ion binding;
CL11453.Contig2_All	2092	100.61	237.48	1.192353186	1.13E-11	Up	3.70E-13	XP_006637959.1/1.7e-107/PREDICTED: signal recognition particle receptor subunit beta isoform X1 [Lepisosteus oculatus]	XM_006637896.2/0.0/PREDICTED: Lepisosteus oculatus SRP receptor beta subunit (srprb), transcript variant X1, mRNA	sp|Q4FZX7|SRPRB_RAT/1.8e-90/Signal recognition particle receptor subunit beta OS=Rattus norvegicus GN=Srprb PE=2 SV=1	sfm:108932276/4.2e-99/srprb; signal recognition particle receptor subunit beta; K12272 signal recognition particle receptor subunit beta	Hs14917113/1.6e-85/[U] KOG0090 Signal recognition particle receptor, beta subunit (small G protein superfamily)	PTHR11485:SF24/3.1E-139/--	cellular_component:GO:0016021//integral component of membrane;
CL5143.Contig2_All	1763	107.97	248.57	1.156342554	1.23E-11	Up	4.03E-13	XP_006641225.1/5.8e-61/PREDICTED: M-phase phosphoprotein 6 isoform X1 [Lepisosteus oculatus]	NA	sp|Q9D1Q1|MPH6_MOUSE/3.3e-58/M-phase phosphoprotein 6 OS=Mus musculus GN=Mphosph6 PE=1 SV=1	xla:108715439/2.9e-61/M-phase phosphoprotein 6-like; K12593 M-phase phosphoprotein 6, animal type	Hs5031919/1.7e-56/[D] KOG4531 M phase phosphoprotein 6	PF10175/7.8E-43/M-phase phosphoprotein 6	NA
CL2587.Contig7_All	1387	103.7	241.75	1.17442087	1.33E-11	Up	4.37E-13	NA	NA	NA	NA	NA	NA	NA
CL2810.Contig2_All	2433	146.78	306.31	1.014657939	1.35E-11	Up	4.42E-13	XP_006000165.1/0.0e+00/PREDICTED: tetratricopeptide repeat protein 30A isoform X2 [Latimeria chalumnae]	XM_006637168.2/0.0/PREDICTED: Lepisosteus oculatus tetratricopeptide repeat protein 30A (LOC102687908), transcript variant X5, mRNA	sp|A4IHR1|TT30A_XENTR/0.0e+00/Tetratricopeptide repeat protein 30A OS=Xenopus tropicalis GN=ttc30a PE=2 SV=1	cmk:103178839/0.0e+00/tetratricopeptide repeat protein 30A; K19683 tetratricopeptide repeat protein 30	Hs18550554/1.8e-306/[S] KOG4340 Uncharacterized conserved protein	PS50005/5.045/TPR repeat profile.	biological_process:GO:0018095//protein polyglutamylation;GO:0007368//determination of left/right symmetry;GO:0060271//cilium assembly;GO:0036372//opsin transport;GO:0042073//intraciliary transport;GO:0001736//establishment of planar polarity;cellular_component:GO:0005879//axonemal microtubule;GO:0031514//motile cilium;molecular_function:GO:0070738//tubulin-glycine ligase activity;GO:0005215//tran…
Unigene23301_All	2152	150	311	1.005272954	1.35E-11	Up	4.43E-13	XP_006631587.1/1.1e-117/PREDICTED: R-spondin-1 [Lepisosteus oculatus]	KP996189.1/0.0/Acipenser ruthenus R-spondin 1 (RSPO1) mRNA, partial cds	sp|Q2MKA7|RSPO1_HUMAN/6.2e-91/R-spondin-1 OS=Homo sapiens GN=RSPO1 PE=1 SV=1	lcm:102349873/4.1e-118/RSPO1; R-spondin 1; K19471 R-spondin-1	Hs18490982/7.4e-78/[O] KOG3525 Subtilisin-like proprotein convertase	PF15913/2.7E-49/Furin-like repeat, cysteine-rich	cellular_component:GO:0016021//integral component of membrane;
CL2392.Contig2_All	2533	153	54	-1.549179466	1.37E-11	Down	4.50E-13	XP_006634313.1/1.2e-102/PREDICTED: aquaporin-1 [Lepisosteus oculatus]	NA	sp|P50501|AQPA_PELES/8.4e-87/Aquaporin FA-CHIP OS=Pelophylax esculentus GN=AQPA PE=2 SV=1	xma:102227970/7.1e-101/aqp1; aquaporin 1 (Colton blood group); K09864 aquaporin-1	Hs4502177/6.9e-83/[G] KOG0223 Aquaporin (major intrinsic protein family)	PR00783/1.39E-51/Major intrinsic protein family signature	NA
Unigene34605_All	1440	54	161	1.529350251	1.38E-11	Up	4.54E-13	XP_006627145.2/1.3e-53/PREDICTED: membrane protein FAM159B [Lepisosteus oculatus]	FQ310508.3/0.0/Dicentrarchus labrax chromosome sequence corresponding to linkage group 18, complete sequence	sp|A6QQ93|F159B_BOVIN/2.4e-46/Membrane protein FAM159B OS=Bos taurus GN=FAM159B PE=2 SV=1	cpic:101939300/3.7e-06/IK; IK cytokine, down-regulator of HLA II; K13109 IK cytokine	CE04682/2.4e-08/[S] KOG3594 FOG: Cadherin repeats	PTHR31395/3.0E-71/--	cellular_component:GO:0016021//integral component of membrane;
CL643.Contig4_All	2969	249.47	117.97	-1.127125434	1.40E-11	Down	4.61E-13	XP_015202023.1/1.6e-276/PREDICTED: transcription elongation regulator 1-like protein isoform X1 [Lepisosteus oculatus]	XM_012807766.1/0.0/PREDICTED: Otolemur garnettii transcription elongation regulator 1-like (TCERG1L), mRNA	sp|Q3B807|TCRGL_MOUSE/3.2e-162/Transcription elongation regulator 1-like protein OS=Mus musculus GN=Tcerg1l PE=2 SV=3	mdo:100019671/1.9e-206/TCERG1L; transcription elongation regulator 1 like; K12824 transcription elongation regulator 1	Hs22055378/1.1e-87/[K] KOG0155 Transcription factor CA150	PS50020/8.591/WW/rsp5/WWP domain profile.	NA
Unigene14976_All	889	0	50	6.597177065	1.46E-11	Up	4.80E-13	XP_022213273.1/7.7e-70/uncharacterized protein LOC111068223 [Drosophila obscura]	NA	sp|Q6DBU5|GMPPB_DANRE/1.2e-11/Mannose-1-phosphate guanyltransferase beta OS=Danio rerio GN=gmppb PE=2 SV=1	aqu:100635097/2.2e-12/mannose-1-phosphate guanyltransferase beta-A-like; K00966 mannose-1-phosphate guanylyltransferase [EC:2.7.7.13]	NA	PTHR22572:SF14/1.0E-116/--	NA
Unigene33632_All	1258	0	50	6.597177065	1.46E-11	Up	4.80E-13	XP_013093345.1/6.2e-57/PREDICTED: uncharacterized peptidase YqhT-like [Biomphalaria glabrata]	NA	sp|B7ZMP1|XPP3_MOUSE/1.4e-31/Probable Xaa-Pro aminopeptidase 3 OS=Mus musculus GN=Xpnpep3 PE=1 SV=1	fab:101811313/1.2e-32/XPNPEP3; X-prolyl aminopeptidase 3; K01262 Xaa-Pro aminopeptidase [EC:3.4.11.9]	Hs11559925/2.0e-30/[E] KOG2414 Putative Xaa-Pro aminopeptidase	PF00557/1.7E-67/Metallopeptidase family M24	NA
CL196.Contig2_All	934	89.04	18.56	-2.308936007	1.62E-11	Down	5.36E-13	AAP97490.1/6.7e-40/LH beta subunit [Acipenser gueldenstaedtii]	AJ251656.1/0.0/Acipenser baerii mRNA for luteinizing hormone (LH gene)	sp|Q98849|GTHB2_CARAU/1.0e-26/Gonadotropin subunit beta-2 OS=Carassius auratus GN=cgbb PE=2 SV=1	ccar:109082413/2.3e-25/gonadotropin subunit beta-2 isoform X2; K08521 luteinizing hormone beta polypeptide	Hs4504989/1.8e-12/[T] LSE3670 H Chorionic gonadotropin, beta subunit/Luteinizing hormone, beta subunit/Thyroid stimulating hormone, beta subunit/Follicle stimulating hormone, beta subunit	NA	NA
CL4667.Contig2_All	1987	54.21	160.76	1.521598445	1.73E-11	Up	5.76E-13	XP_015201543.1/5.0e-77/PREDICTED: RRP15-like protein isoform X2 [Lepisosteus oculatus]	XM_007481413.2/0.0/PREDICTED: Monodelphis domestica ribosomal RNA processing 15 homolog (RRP15), mRNA	sp|Q5M947|RRP15_RAT/4.9e-74/RRP15-like protein OS=Rattus norvegicus GN=Rrp15 PE=1 SV=1	ccar:109072650/6.1e-07/contactin-5-like; K06763 contactin 5	Hs7705620/4.3e-72/[S] KOG2974 Uncharacterized conserved protein	PTHR13245/2.2E-82/--	NA
CL3854.Contig1_All	2119	66.76	182	1.400203465	1.74E-11	Up	5.77E-13	XP_001507133.2/7.2e-167/PREDICTED: kiSS-1 receptor [Ornithorhynchus anatinus]	XM_005281049.2/0.0/PREDICTED: Chrysemys picta bellii KISS1 receptor (KISS1R), mRNA	sp|Q6BD04|GPR54_ORENI/4.2e-132/G-protein coupled receptor 54 OS=Oreochromis niloticus GN=gpr54 PE=2 SV=1	oaa:100075659/9.6e-168/KISS1R; KISS1 receptor; K08374 KISS1 receptor	Hs14211847/2.4e-113/[R] KOG3656 FOG: 7 transmembrane receptor	PR00237/2.7E-43/Rhodopsin-like GPCR superfamily signature	NA
[truncated: 2,189 more rows]
