# Supplementary material for: Effects of Luteinizing Hormone Releasing Hormone A2 on Gonad Development in Juvenile Amur Sturgeon, Acipenser schrenckii, Revealed by Transcriptome Profiling Analysis
Source: Front Genet. 2022 Mar 24;13:859965. doi: 10.3389/fgene.2022.859965 (PMC8989137; doi:10.3389/fgene.2022.859965)
Supplement: Supplementary file 2 [file Table2.XLS]

GeneID	Length	xd-Expression	x5d-Expression	log2Ratio(x5d/xd)	q-value(Storey et al. 2003)	Up-Down-Regulation(x5d/xd)	p-value	Nr	Nt	Swissprot	KEGG	KOG	Interpro	GO
CL11196.Contig1_All	640	84146	28102	-1.546601005	0	Down	0	ANP93610.1/1.3e-71/alpha globin [Acipenser persicus]	KU232561.1/0.0/Acipenser persicus alpha globin gene, complete cds	sp|P14520|HBA_ELEEL/6.9e-46/Hemoglobin subunit alpha OS=Electrophorus electricus GN=hba PE=1 SV=1	amex:103024400/2.1e-46/hemoglobin cathodic subunit alpha-like; K13822 hemoglobin subunit alpha	Hs4504345/5.7e-42/[C] KOG3378 Globins and related hemoproteins	NA	NA
CL10056.Contig1_All	1035	69958	22663	-1.590529318	0	Down	0	XP_006637263.1/6.0e-58/PREDICTED: hemoglobin subunit epsilon-like [Lepisosteus oculatus]	XM_005037078.2/0.0/PREDICTED: Ficedula albicollis hemoglobin subunit rho (LOC101811103), transcript variant X1, mRNA	sp|P11342|HBB_COLLI/8.8e-51/Hemoglobin subunit beta OS=Columba livia GN=HBB PE=1 SV=1	cpic:101953117/5.5e-52/hemoglobin subunit epsilon-like; K13825 hemoglobin subunit epsilon	Hs4504353/2.4e-50/[C] KOG3378 Globins and related hemoproteins	PTHR11442/3.0E-90/--	cellular_component:GO:0005833//hemoglobin complex;molecular_function:GO:0020037//heme binding;GO:0005506//iron ion binding;GO:0005344//oxygen carrier activity;GO:0019825//oxygen binding;
CL15198.Contig6_All	2637	15038.99	578.98	-4.663429479	0	Down	0	XP_008175684.1/6.2e-200/PREDICTED: anoctamin-7-like [Chrysemys picta bellii]	XM_008177462.1/0.0/PREDICTED: Chrysemys picta bellii anoctamin-7-like (LOC101936876), mRNA	sp|Q6IWH7|ANO7_HUMAN/4.8e-178/Anoctamin-7 OS=Homo sapiens GN=ANO7 PE=1 SV=2	cpic:101936876/8.2e-201/anoctamin-7-like; K19501 anoctamin-7	Hs20480633/2.3e-121/[S] KOG2514 Uncharacterized conserved protein	PF04547/1.9E-123/Calcium-activated chloride channel	NA
CL14996.Contig2_All	17562	38141.3	13245.61	-1.490218854	0	Down	0	XP_014914825.1/1.2e-33/PREDICTED: endogenous retrovirus group K member 19 Pol protein-like [Poecilia latipinna]	LN593347.1/0.0/Cyprinus carpio genome assembly common carp genome ,scaffold 000005641	NA	NA	NA	PS50879/18.9/RNase H domain profile.	NA
Unigene862_All	1941	29267	59870	1.068179277	0	Up	0	XP_006632859.1/4.3e-17/PREDICTED: liver-expressed antimicrobial peptide 2-like [Lepisosteus oculatus]	NA	NA	NA	NA	NA	biological_process:GO:0042742//defense response to bacterium;
CL15029.Contig4_All	13268	33501.51	11015.1	-1.569122653	0	Down	0	XP_021422360.1/1.8e-202/protein NYNRIN-like isoform X2 [Oncorhynchus mykiss]	XR_001323742.1/0.0/PREDICTED: Salmo salar uncharacterized LOC106584446 (LOC106584446), ncRNA	sp|Q5DTZ0|NYNRI_MOUSE/7.4e-17/Protein NYNRIN OS=Mus musculus GN=Nynrin PE=2 SV=2	fch:102052849/2.4e-30/FBXL13; F-box and leucine rich repeat protein 13; K10279 F-box and leucine-rich repeat protein 13	Hs22049976/3.0e-44/[R] KOG0017 FOG: Transposon-encoded proteins with TYA, reverse transcriptase, integrase domains in various combinations	PF00665/3.0E-20/Integrase core domain	NA
Unigene26809_All	863	13522	1426	-3.209641788	0	Down	0	XP_019131641.1/1.1e-124/PREDICTED: trypsin-3 isoform X1 [Larimichthys crocea]	XM_018687107.1/0.0/PREDICTED: Lates calcarifer trypsin-3-like (LOC108890255), mRNA	sp|P70059|TRY2_XENLA/3.2e-115/Trypsin OS=Xenopus laevis PE=2 SV=1	lco:104938150/1.4e-125/trypsin-3; K01312 trypsin [EC:3.4.21.4]	Hs4506147/9.2e-104/[E] KOG3627 Trypsin	SM00020/2.2E-102/Trypsin-like serine protease	NA
Unigene4210_All	5885	18750.48	41717.41	1.189342941	0	Up	0	XP_010887377.1/2.6e-158/PREDICTED: acyl-CoA desaturase [Esox lucius] >XP_010887378.1 PREDICTED: acyl-CoA desaturase [Esox lucius] >XP_010887379.1 PREDICTED: acyl-CoA desaturase [Esox lucius] >XP_010887380.1 PREDICTED: acyl-CoA desaturase [Esox lucius]	XM_015346282.1/0.0/PREDICTED: Lepisosteus oculatus stearoyl-CoA desaturase (delta-9-desaturase) (scd), transcript variant X2, mRNA	sp|Q92038|ACOD_CYPCA/3.3e-150/Acyl-CoA desaturase OS=Cyprinus carpio PE=2 SV=2	els:105021420/3.5e-159/acyl-CoA desaturase; K00507 stearoyl-CoA desaturase (Delta-9 desaturase) [EC:1.14.19.1]	Hs19923296/1.1e-118/[I] KOG1600 Fatty acid desaturase	PTHR11351/1.6E-197/--	biological_process:GO:0006633//fatty acid biosynthetic process;cellular_component:GO:0016021//integral component of membrane;molecular_function:GO:0016717//oxidoreductase activity, acting on paired donors, with oxidation of a pair of donors resulting in the reduction of molecular oxygen to two molecules of water;
CL9781.Contig1_All	617	18831	4504	-2.028210005	0	Down	0	XP_006637258.1/4.4e-56/PREDICTED: hemoglobin embryonic subunit alpha-like [Lepisosteus oculatus]	NA	sp|Q9PVU6|HBAE_ORYLA/5.8e-42/Hemoglobin embryonic subunit alpha OS=Oryzias latipes PE=2 SV=3	ipu:108257040/8.1e-43/hemoglobin subunit alpha-like; K13826 hemoglobin subunit zeta	Hs4885397/3.5e-41/[C] KOG3378 Globins and related hemoproteins	NA	cellular_component:GO:0005833//hemoglobin complex;molecular_function:GO:0020037//heme binding;GO:0005506//iron ion binding;GO:0005344//oxygen carrier activity;GO:0019825//oxygen binding;
Unigene23770_All	1248	163	8090	5.668816711	0	Up	0	XP_015222226.1/1.5e-119/PREDICTED: protein AMBP [Lepisosteus oculatus]	XM_012834125.1/0.0/PREDICTED: Clupea harengus protein AMBP-like (LOC105906033), transcript variant X5, mRNA	sp|Q07456|AMBP_MOUSE/4.1e-87/Protein AMBP OS=Mus musculus GN=Ambp PE=1 SV=2	mdo:100022407/2.4e-33/PTGDS; prostaglandin D2 synthase; K01830 prostaglandin-H2 D-isomerase [EC:5.3.99.2]	Hs4502067_2/8.8e-47/[O] KOG4295 Serine proteinase inhibitor (KU family)	PS50279/14.322/Pancreatic trypsin inhibitor (Kunitz) family profile.	cellular_component:GO:0005576//extracellular region;molecular_function:GO:0004867//serine-type endopeptidase inhibitor activity;GO:0036094//small molecule binding;
CL15198.Contig8_All	3541	8215.93	241.65	-5.051812112	0	Down	0	XP_008175684.1/5.7e-108/PREDICTED: anoctamin-7-like [Chrysemys picta bellii]	XM_008177462.1/0.0/PREDICTED: Chrysemys picta bellii anoctamin-7-like (LOC101936876), mRNA	sp|Q6IWH7|ANO7_HUMAN/1.3e-98/Anoctamin-7 OS=Homo sapiens GN=ANO7 PE=1 SV=2	cpic:101936876/7.6e-109/anoctamin-7-like; K19501 anoctamin-7	7300532/8.2e-74/[S] KOG2514 Uncharacterized conserved protein	NA	NA
CL14011.Contig1_All	833	10256	975	-3.35930126	0	Down	0	XP_012694747.1/7.0e-25/PREDICTED: complement C3-like [Clupea harengus]	XR_002019161.1/0.0/PREDICTED: Cyprinus carpio uncharacterized LOC109097785 (LOC109097785), ncRNA	NA	NA	NA	NA	NA
Unigene10876_All	1661	1719	11561	2.785245621	0	Up	0	XP_014006414.1/3.3e-50/PREDICTED: uncharacterized protein LOC106574835 [Salmo salar] >XP_014057325.1 PREDICTED: uncharacterized protein LOC106605867 [Salmo salar]	NA	NA	NA	NA	NA	NA
CL9781.Contig2_All	679	16938	4075	-2.019770692	0	Down	0	XP_006637258.1/4.8e-56/PREDICTED: hemoglobin embryonic subunit alpha-like [Lepisosteus oculatus]	NA	sp|P13787|HBAZ_HORSE/4.9e-42/Hemoglobin subunit zeta OS=Equus caballus GN=HBZ1 PE=3 SV=2	ipu:108257040/8.9e-43/hemoglobin subunit alpha-like; K13826 hemoglobin subunit zeta	Hs4885397/2.3e-41/[C] KOG3378 Globins and related hemoproteins	NA	NA
Unigene376_All	3337	19340	39731	1.074298188	0	Up	0	XP_006627834.1/3.5e-176/PREDICTED: diacylglycerol O-acyltransferase 2 [Lepisosteus oculatus]	XM_010706269.2/0.0/PREDICTED: Meleagris gallopavo diacylglycerol O-acyltransferase 2 (DGAT2), mRNA	sp|Q6P342|DGAT2_XENTR/1.2e-160/Diacylglycerol O-acyltransferase 2 OS=Xenopus tropicalis GN=dgat2 PE=2 SV=1	lco:104931787/2.6e-167/dgat2; diacylglycerol O-acyltransferase 2; K11160 diacylglycerol O-acyltransferase 2 [EC:2.3.1.20 2.3.1.75]	Hs14211871/1.2e-138/[I] KOG0831 Acyl-CoA:diacylglycerol acyltransferase (DGAT)	PF03982/2.1E-131/Diacylglycerol acyltransferase	cellular_component:GO:0016021//integral component of membrane;molecular_function:GO:0016747//transferase activity, transferring acyl groups other than amino-acyl groups;
CL4798.Contig2_All	1551	35906.82	17135.46	-1.15378923	0	Down	0	EMP28399.1/8.4e-96/Ficolin-1 [Chelonia mydas]	XM_014282315.1/0.0/PREDICTED: Falco cherrug ficolin-2-like (LOC102052160), mRNA	sp|C0HJP2|CO1A2_CYCDI/5.8e-14/Collagen alpha-2(I) chain (Fragments) OS=Cyclopes didactylus GN=COL1A2 PE=1 SV=1	asn:102372309/7.6e-13/COL1A2; collagen type I alpha 2 chain; K06236 collagen, type I, alpha	Hs11386161/1.0e-12/[W] KOG3544 Collagens (type IV and type XIII), and related proteins	PF01391/7.5E-9/Collagen triple helix repeat (20 copies)	NA
CL14373.Contig1_All	1442	17512.8	35872.45	1.070087394	0	Up	0	XP_005722985.1/5.8e-51/PREDICTED: mid1-interacting protein 1-like [Pundamilia nyererei]	XM_017698303.1/0.0/PREDICTED: Pygocentrus nattereri mid1-interacting protein 1-like (LOC108427811), mRNA	sp|Q8AWD1|M1I1L_DANRE/6.7e-49/Mid1-interacting protein 1-like OS=Danio rerio GN=mid1ip1l PE=2 SV=1	tng:GSTEN00004456G001/3.0e-11/unnamed protein product; K08328 guanylate cyclase activator 1	NA	NA	NA
CL15198.Contig9_All	3310	6325.13	144.4	-5.417331607	0	Down	0	XP_008175684.1/5.3e-108/PREDICTED: anoctamin-7-like [Chrysemys picta bellii]	XM_008177462.1/0.0/PREDICTED: Chrysemys picta bellii anoctamin-7-like (LOC101936876), mRNA	sp|Q6IWH7|ANO7_HUMAN/1.2e-98/Anoctamin-7 OS=Homo sapiens GN=ANO7 PE=1 SV=2	cpic:101936876/7.1e-109/anoctamin-7-like; K19501 anoctamin-7	7300532/7.7e-74/[S] KOG2514 Uncharacterized conserved protein	NA	NA
CL14530.Contig2_All	3683	13742	29986	1.161317975	0	Up	0	AJQ24091.1/3.8e-296/lipoprotein lipase [Acipenser baerii] >AJQ24093.1 lipoprotein lipase [Acipenser baerii]	KP113666.1/0.0/Acipenser baerii lipoprotein lipase (LPL) mRNA, complete cds	sp|P11602|LIPL_CHICK/6.7e-194/Lipoprotein lipase OS=Gallus gallus GN=LPL PE=1 SV=1	sfm:108919924/3.1e-206/lpl; lipoprotein lipase; K01059 lipoprotein lipase [EC:3.1.1.34]	Hs4557727/5.9e-184/[MOI] TWOG0490 Vitellogenin/Lipoprotein lipase/Triacylglyerol lipase	PTHR11610:SF3/0.0/--	biological_process:GO:0016042//lipid catabolic process;GO:0006629//lipid metabolic process;cellular_component:GO:0042627//chylomicron;GO:0034361//very-low-density lipoprotein particle;GO:0005576//extracellular region;GO:0005886//plasma membrane;GO:0031225//anchored component of membrane;molecular_function:GO:0008201//heparin binding;GO:0004465//lipoprotein lipase activity;
CL15029.Contig5_All	7227	20805.42	7370.02	-1.461598095	0	Down	0	XP_021422360.1/1.8e-201/protein NYNRIN-like isoform X2 [Oncorhynchus mykiss]	XR_001323742.1/0.0/PREDICTED: Salmo salar uncharacterized LOC106584446 (LOC106584446), ncRNA	sp|Q5DTZ0|NYNRI_MOUSE/6.8e-17/Protein NYNRIN OS=Mus musculus GN=Nynrin PE=2 SV=2	fch:102052849/2.2e-30/FBXL13; F-box and leucine rich repeat protein 13; K10279 F-box and leucine-rich repeat protein 13	Hs22049976/6.2e-44/[R] KOG0017 FOG: Transposon-encoded proteins with TYA, reverse transcriptase, integrase domains in various combinations	PTHR24559/5.5E-112/--	NA
CL14996.Contig1_All	12468	24011.5	9424.09	-1.313679432	0	Down	0	XP_005164017.1/2.3e-55/septin-9 isoform X3 [Danio rerio] >XP_005164018.1 septin-9 isoform X3 [Danio rerio]	XM_015360413.1/0.0/PREDICTED: Lepisosteus oculatus septin 12 (sept12), transcript variant X7, mRNA	sp|Q55E44|DHKE_DICDI/1.7e-10/Hybrid signal transduction histidine kinase E OS=Dictyostelium discoideum GN=dhkE PE=3 SV=1	sasa:106606337/3.8e-54/neuronal-specific septin-3-like; K16938 septin 3/9/12	Hs22035572/4.2e-40/[DTZ] KOG1547 Septin CDC10 and related P-loop GTPases	NA	molecular_function:GO:0005525//GTP binding;
Unigene13876_All	1330	163	5376	5.079210146	0	Up	0	XP_018610475.1/5.4e-35/PREDICTED: C-type lectin lectoxin-Thr1-like [Scleropages formosus] >XP_018610476.1 PREDICTED: C-type lectin lectoxin-Thr1-like [Scleropages formosus]	NA	sp|Q02988|LECA_PLEWA/3.5e-20/Lectin OS=Pleurodeles waltl GN=LEC PE=1 SV=1	sasa:106597314/3.0e-18/C-type lectin lectoxin-Thr1-like; K22244 regenerating islet-derived protein 4	Hs5174531/2.6e-12/[TV] KOG4297 C-type lectin	SM00034/4.3E-24/C-type lectin (CTL) or carbohydrate-recognition domain (CRD)	molecular_function:GO:0030246//carbohydrate binding;
CL15029.Contig3_All	2582	13843.56	4123.11	-1.711789259	0	Down	0	CDQ95952.1/2.4e-15/unnamed protein product, partial [Oncorhynchus mykiss]	NA	NA	NA	At2g24590/1.4e-06/[A] KOG0107 Alternative splicing factor SRp20/9G8 (RRM superfamily)	NA	NA
CL10948.Contig2_All	798	7115.43	991.86	-2.807121661	0	Down	0	XP_015218238.1/1.9e-35/PREDICTED: HRAS-like suppressor 3 isoform X1 [Lepisosteus oculatus]	NA	sp|Q9UL19|HRSL4_HUMAN/7.3e-13/Retinoic acid receptor responder protein 3 OS=Homo sapiens GN=RARRES3 PE=1 SV=1	hcq:109515886/1.2e-17/retinoic acid receptor responder protein 3-like isoform X1; K16817 HRAS-like suppressor 3 [EC:3.1.1.32 3.1.1.4]	Hs14773412/5.3e-13/[IT] LSE2680 H Retinoic acid receptor responder/Lecithin retinol acyltransferase	PTHR13943:SF31/7.9E-23/--	NA
CL2295.Contig4_All	1571	6295	15689	1.353095994	0	Up	0	XP_006642436.1/7.2e-63/PREDICTED: C-type lectin domain family 6 member A-like [Lepisosteus oculatus] >XP_015193404.1 PREDICTED: C-type lectin domain family 6 member A-like [Lepisosteus oculatus]	NA	sp|Q9ULY5|CLC4E_HUMAN/2.8e-24/C-type lectin domain family 4 member E OS=Homo sapiens GN=CLEC4E PE=1 SV=1	sasa:100136447/6.7e-41/CLC4E; C type lectin receptor B; K10059 C-type lectin domain family 4 member E	Hs7657333/2.0e-24/[TV] KOG4297 C-type lectin	PS50041/24.807/C-type lectin domain profile.	cellular_component:GO:0016021//integral component of membrane;molecular_function:GO:0030246//carbohydrate binding;
CL8752.Contig6_All	6068	1643.07	7270.16	2.181214048	0	Up	0	XP_006626722.1/5.6e-204/PREDICTED: lysosome membrane protein 2 [Lepisosteus oculatus]	BX005003.10/0.0/Zebrafish DNA sequence from clone DKEY-241F8 in linkage group 7, complete sequence	sp|Q14108|SCRB2_HUMAN/7.2e-161/Lysosome membrane protein 2 OS=Homo sapiens GN=SCARB2 PE=1 SV=2	sfm:108935511/3.0e-198/lysosome membrane protein 2-like; K12384 lysosome membrane protein 2	Hs5031631/5.2e-161/[T] KOG3776 Plasma membrane glycoprotein CD36 and related membrane receptors	PF01130/5.4E-155/CD36 family	cellular_component:GO:0016021//integral component of membrane;GO:0005764//lysosome;molecular_function:GO:0004872//receptor activity;
Unigene5180_All	1918	19923.83	9094.96	-1.095734931	0	Down	0	ACO09148.1/7.2e-198/60S ribosomal protein L4-A [Osmerus mordax]	XM_005990097.2/0.0/PREDICTED: Latimeria chalumnae ribosomal protein L4 (RPL4), mRNA	sp|P02385|RL4B_XENLA/2.3e-185/60S ribosomal protein L4-B OS=Xenopus laevis GN=rpl4-b PE=2 SV=2	lcf:108886451/1.7e-195/rpl4; 60S ribosomal protein L4; K02930 large subunit ribosomal protein L4e	Hs16579885/1.1e-184/[A] KOG1475 Ribosomal protein RPL1/RPL2/RL4L4	PF14374/2.4E-30/60S ribosomal protein L4 C-terminal domain	biological_process:GO:0006412//translation;cellular_component:GO:0005840//ribosome;molecular_function:GO:0003735//structural constituent of ribosome;
CL13558.Contig2_All	3519	3753.11	10958.53	1.581516683	0	Up	0	XP_015199999.1/2.8e-184/PREDICTED: fibrinogen gamma chain [Lepisosteus oculatus]	XM_015346282.1/0.0/PREDICTED: Lepisosteus oculatus stearoyl-CoA desaturase (delta-9-desaturase) (scd), transcript variant X2, mRNA	sp|P02679|FIBG_HUMAN/9.0e-156/Fibrinogen gamma chain OS=Homo sapiens GN=FGG PE=1 SV=3	dre:406327/3.7e-180/fgg; fibrinogen gamma chain precursor; K03905 fibrinogen gamma chain	Hs4503715/2.2e-156/[R] KOG2579 Ficolin and related extracellular proteins	PF00147/1.2E-89/Fibrinogen beta and gamma chains, C-terminal globular domain	biological_process:GO:0051258//protein polymerization;GO:0007165//signal transduction;GO:0030168//platelet activation;GO:0072378//blood coagulation, fibrin clot formation;cellular_component:GO:0005577//fibrinogen complex;molecular_function:GO:0030674//protein binding, bridging;GO:0005102//receptor binding;
CL2295.Contig1_All	1660	5168.62	12586.06	1.31959656	0	Up	0	XP_006642436.1/8.2e-41/PREDICTED: C-type lectin domain family 6 member A-like [Lepisosteus oculatus] >XP_015193404.1 PREDICTED: C-type lectin domain family 6 member A-like [Lepisosteus oculatus]	NA	sp|Q9ULY5|CLC4E_HUMAN/3.5e-17/C-type lectin domain family 4 member E OS=Homo sapiens GN=CLEC4E PE=1 SV=1	sasa:100136447/1.3e-23/CLC4E; C type lectin receptor B; K10059 C-type lectin domain family 4 member E	Hs7657333/2.5e-17/[TV] KOG4297 C-type lectin	PTHR22800/7.7E-31/--	cellular_component:GO:0016021//integral component of membrane;molecular_function:GO:0030246//carbohydrate binding;
CL12467.Contig1_All	662	19171	9196	-1.024226344	0	Down	0	XP_006637263.1/1.3e-50/PREDICTED: hemoglobin subunit epsilon-like [Lepisosteus oculatus]	NA	sp|Q95238|HBE_PROVE/5.2e-49/Hemoglobin subunit epsilon OS=Propithecus verreauxi GN=HBE1 PE=2 SV=3	shr:100919393/2.3e-51/hemoglobin subunit beta-like; K13825 hemoglobin subunit epsilon	Hs4885393/7.2e-48/[C] KOG3378 Globins and related hemoproteins	PTHR11442:SF7/5.5E-87/--	cellular_component:GO:0005833//hemoglobin complex;molecular_function:GO:0020037//heme binding;GO:0005506//iron ion binding;GO:0005344//oxygen carrier activity;GO:0019825//oxygen binding;
CL15198.Contig2_All	4366	3395.27	255.92	-3.694140625	0	Down	0	XP_008175684.1/7.0e-108/PREDICTED: anoctamin-7-like [Chrysemys picta bellii]	XM_008177462.1/0.0/PREDICTED: Chrysemys picta bellii anoctamin-7-like (LOC101936876), mRNA	sp|Q6IWH7|ANO7_HUMAN/1.6e-98/Anoctamin-7 OS=Homo sapiens GN=ANO7 PE=1 SV=2	cpic:101936876/9.3e-109/anoctamin-7-like; K19501 anoctamin-7	7300532/1.0e-73/[S] KOG2514 Uncharacterized conserved protein	NA	NA
CL15029.Contig9_All	5314	10186.81	3823.9	-1.377964764	0	Down	0	XP_021422360.1/9.2e-203/protein NYNRIN-like isoform X2 [Oncorhynchus mykiss]	XR_001323742.1/0.0/PREDICTED: Salmo salar uncharacterized LOC106584446 (LOC106584446), ncRNA	sp|Q5DTZ0|NYNRI_MOUSE/2.9e-17/Protein NYNRIN OS=Mus musculus GN=Nynrin PE=2 SV=2	fch:102052849/1.6e-30/FBXL13; F-box and leucine rich repeat protein 13; K10279 F-box and leucine-rich repeat protein 13	Hs22049976/2.1e-44/[R] KOG0017 FOG: Transposon-encoded proteins with TYA, reverse transcriptase, integrase domains in various combinations	PS50994/26.172/Integrase catalytic domain profile.	NA
CL13487.Contig8_All	9934	3553.42	9199.71	1.408001042	0	Up	0	XP_006635198.2/0.0e+00/PREDICTED: fatty acid synthase isoform X1 [Lepisosteus oculatus]	XM_015356390.1/0.0/PREDICTED: Lepisosteus oculatus fatty acid synthase (fasn), transcript variant X2, mRNA	sp|P12276|FAS_CHICK/0.0e+00/Fatty acid synthase OS=Gallus gallus GN=FASN PE=1 SV=5	sfm:108939982/0.0e+00/fasn; fatty acid synthase; K00665 fatty acid synthase, animal type [EC:2.3.1.85]	Hs21618359/0.0e+00/[I] KOG1202 Animal-type fatty acid synthase and related proteins	SM00822/2.5E-42/--	biological_process:GO:0009058//biosynthetic process;molecular_function:GO:0031177//phosphopantetheine binding;GO:0004320//oleoyl-[acyl-carrier-protein] hydrolase activity;GO:0004317//3-hydroxypalmitoyl-[acyl-carrier-protein] dehydratase activity;GO:0004313//[acyl-carrier-protein] S-acetyltransferase activity;GO:0016296//palmitoyl-[acyl-carrier-protein] hydrolase activity;GO:0004319//enoyl-[acyl-c…
CL15029.Contig6_All	2488	6368.33	1750.6	-1.827444743	0	Down	0	XP_021422359.1/4.8e-69/uncharacterized protein LOC110492400 isoform X1 [Oncorhynchus mykiss]	NA	NA	NA	Hs14760974/6.5e-17/[R] KOG0017 FOG: Transposon-encoded proteins with TYA, reverse transcriptase, integrase domains in various combinations	PTHR24559/6.6E-26/--	NA
CL2622.Contig6_All	1494	608.05	3805.79	2.681554968	0	Up	0	XP_014350066.1/1.1e-134/PREDICTED: perilipin-3-like [Latimeria chalumnae]	XM_006640095.2/0.0/PREDICTED: Lepisosteus oculatus perilipin-3-like (LOC102697259), mRNA	sp|Q9DBG5|PLIN3_MOUSE/1.2e-114/Perilipin-3 OS=Mus musculus GN=Plin3 PE=1 SV=1	lcm:102346146/1.5e-135/perilipin-3-like; K20287 perilipin-3	Hs20127486/2.1e-111/[UI] TWOG0498 Mannose 6-phosphate receptor cofactor involved in formation of transport vesicles/Constituent of milk lipid globule membrane/Perilipins, lipid droplet-associated proteins of adipocytes	PF03036/3.1E-157/Perilipin family	NA
Unigene9415_All	4768	4156.67	723.26	-2.487221068	0	Down	0	NP_001086104.1/5.4e-162/alanine aminotransferase 2 [Xenopus laevis] >Q6GM82.1 RecName: Full=Alanine aminotransferase 2; Short=ALT2; AltName: Full=Glutamate pyruvate transaminase 2; Short=GPT 2; AltName: Full=Glutamic--alanine transaminase 2; AltName: Full=Glutamic--pyruvic transaminase 2 >AAH74194.1 Gpt2 protein [Xenopus laevis]	XM_007547864.2/0.0/PREDICTED: Poecilia formosa glutamic-pyruvate transaminase (alanine aminotransferase) (gpt), mRNA	sp|Q28DB5|ALAT2_XENTR/3.2e-164/Alanine aminotransferase 2 OS=Xenopus tropicalis GN=gpt2 PE=2 SV=1	xtr:549559/7.2e-163/gpt2; glutamic pyruvate transaminase (alanine aminotransferase) 2; K00814 alanine transaminase [EC:2.6.1.2]	Hs19263340/3.4e-147/[E] KOG0258 Alanine aminotransferase	PTHR11751:SF359/4.1E-203/--	biological_process:GO:0042853//L-alanine catabolic process;GO:0009058//biosynthetic process;GO:0042851//L-alanine metabolic process;GO:0006103//2-oxoglutarate metabolic process;molecular_function:GO:0004021//L-alanine:2-oxoglutarate aminotransferase activity;GO:0030170//pyridoxal phosphate binding;
CL5601.Contig2_All	1515	4847.9	10867.27	1.200178595	0	Up	0	XP_018591596.1/3.6e-112/PREDICTED: beta-2-glycoprotein 1-like [Scleropages formosus]	NA	sp|Q22328|LEV9_CAEEL/7.3e-30/Protein lev-9 OS=Caenorhabditis elegans GN=lev-9 PE=1 SV=3	sfm:108924580/4.8e-113/beta-2-glycoprotein 1-like; K17305 beta-2-glycoprotein 1	Hs4557327/4.6e-26/[TV] KOG4297 C-type lectin	PS51390/11.526/WAP-type 'four-disulfide core' domain profile.	cellular_component:GO:0005576//extracellular region;molecular_function:GO:0030414//peptidase inhibitor activity;
CL15029.Contig8_All	3932	4240.24	809.14	-2.354063798	0	Down	0	XP_021332267.1/2.4e-75/uncharacterized protein LOC110439817 [Danio rerio]	AM910996.2/0.0/Plasmodium knowlesi strain H chromosome 14, complete genome	sp|P63133|POK8_HUMAN/7.0e-08/Endogenous retrovirus group K member 8 Pol protein OS=Homo sapiens GN=ERVK-8 PE=3 SV=1	cmy:102932272/4.0e-10/CCNH, Cyclin-H; cyclin H; K06634 cyclin H	Hs14760974/7.9e-17/[R] KOG0017 FOG: Transposon-encoded proteins with TYA, reverse transcriptase, integrase domains in various combinations	PS00141/-/Eukaryotic and viral aspartyl proteases active site.	NA
CL813.Contig7_All	3865	3129.41	8181.01	1.422009156	0	Up	0	XP_018950408.1/2.2e-129/PREDICTED: NADH-cytochrome b5 reductase 3-like [Cyprinus carpio]	BT044978.1/0.0/Salmo salar clone ssal-rgf-508-350 NADH-cytochrome b5 reductase 3 putative mRNA, complete cds	sp|P20070|NB5R3_RAT/1.5e-124/NADH-cytochrome b5 reductase 3 OS=Rattus norvegicus GN=Cyb5r3 PE=1 SV=2	ccar:109079740/2.9e-130/NADH-cytochrome b5 reductase 3-like; K00326 cytochrome-b5 reductase [EC:1.6.2.2]	Hs6552328/1.2e-121/[HC] KOG0534 NADH-cytochrome b-5 reductase	PTHR19370/5.2E-193/--	molecular_function:GO:0004128//cytochrome-b5 reductase activity, acting on NAD(P)H;
Unigene26836_All	1676	3448	8618	1.357214202	0	Up	0	XP_016420108.1/3.2e-133/PREDICTED: probable glutamate receptor [Sinocyclocheilus rhinocerous]	XM_015337263.1/0.0/PREDICTED: Lepisosteus oculatus probable glutamate receptor (LOC102688828), mRNA	sp|P20262|GLRK_LITBE/4.1e-114/Probable glutamate receptor OS=Lithobates berlandieri PE=1 SV=1	dre:100334689/1.2e-77/glutamate receptor ionotropic, kainate 3; K05203 glutamate receptor, ionotropic kainate 3	Hs4504119/4.2e-76/[PET] KOG1052 Glutamate-gated kainate-type ion channel receptor subunit GluR5 and related subunits	PTHR18966:SF162/8.6E-126/--	NA
Unigene40053_All	2200	6584	13182	1.037153912	0	Up	0	XP_015217073.1/3.8e-235/PREDICTED: serotransferrin [Lepisosteus oculatus]	KC484697.1/0.0/Acipenser schrenckii insulin-like growth factor II protein mRNA, complete cds	sp|P80429|TRFE2_SALSA/2.8e-224/Serotransferrin-2 OS=Salmo salar GN=tf2 PE=1 SV=1	sfm:108926819/1.0e-228/serotransferrin-1-like; K14736 transferrin	Hs4557871/2.3e-175/[P] TWOG0508 Transferrin/Lactotransferrin	PTHR11485/1.3E-302/--	biological_process:GO:0055072//iron ion homeostasis;GO:0006811//ion transport;cellular_component:GO:0005615//extracellular space;molecular_function:GO:0046872//metal ion binding;
Unigene36219_All	3157	110	2295	4.418539602	0	Up	0	XP_007055660.1/0.0e+00/PREDICTED: inter-alpha-trypsin inhibitor heavy chain H3 [Chelonia mydas]	XM_015348319.1/0.0/PREDICTED: Lepisosteus oculatus inter-alpha-trypsin inhibitor heavy chain 3 (itih3), mRNA	sp|Q9GLY5|ITIH3_RABIT/4.0e-296/Inter-alpha-trypsin inhibitor heavy chain H3 OS=Oryctolagus cuniculus GN=ITIH3 PE=2 SV=1	mdo:100619001/2.2e-261/ITIH1; inter-alpha-trypsin inhibitor heavy chain 1; K19014 inter-alpha-trypsin inhibitor heavy chain H1	Hs10092579/2.0e-289/[O] LSE2193 H Plasma inter-alpha-trypsin inhibitor	SM00609/3.1E-69/Vault protein Inter-alpha-Trypsin domain	biological_process:GO:0030212//hyaluronan metabolic process;molecular_function:GO:0004867//serine-type endopeptidase inhibitor activity;
Unigene26792_All	2838	7793	2825	-1.428307071	0	Down	0	XP_006641874.1/1.0e-184/PREDICTED: thioredoxin-interacting protein [Lepisosteus oculatus]	XM_006641811.2/0.0/PREDICTED: Lepisosteus oculatus thioredoxin interacting protein (txnip), mRNA	sp|Q9H3M7|TXNIP_HUMAN/4.4e-145/Thioredoxin-interacting protein OS=Homo sapiens GN=TXNIP PE=1 SV=1	ccar:109068637/1.7e-180/thioredoxin-interacting protein-like; K20910 thioredoxin-interacting protein	Hs7949163/7.1e-145/[R] KOG3780 Thioredoxin binding protein TBP-2/VDUP1	PF00339/4.0E-19/Arrestin (or S-antigen), N-terminal domain	NA
Unigene4807_All	5694	4788.61	1202	-1.958549169	0	Down	0	XP_018620989.1/0.0e+00/PREDICTED: anoctamin-5 isoform X1 [Scleropages formosus]	XM_014170317.1/0.0/PREDICTED: Salmo salar anoctamin 5 (ano5), transcript variant X2, mRNA	sp|Q75V66|ANO5_HUMAN/1.8e-275/Anoctamin-5 OS=Homo sapiens GN=ANO5 PE=1 SV=1	sfm:108942273/0.0e+00/ano5; anoctamin-5 isoform X1; K19480 anoctamin-5	Hs20480633/2.6e-263/[S] KOG2514 Uncharacterized conserved protein	PTHR12308/0.0/--	cellular_component:GO:0016021//integral component of membrane;molecular_function:GO:0046983//protein dimerization activity;
Unigene22473_All	4616	22	1910	6.475546182	0	Up	0	XP_014347018.1/0.0e+00/PREDICTED: complement C4-like [Latimeria chalumnae]	CU137682.11/0.0/Zebrafish DNA sequence from clone DKEY-197A14 in linkage group 6, complete sequence	sp|P08649|CO4_RAT/2.9e-279/Complement C4 OS=Rattus norvegicus GN=C4 PE=1 SV=3	lcm:102346391/0.0e+00/complement C4-like; K03989 complement component 4	Hs4502501/1.7e-276/[O] KOG1366 Alpha-macroglobulin	PF01759/8.4E-21/UNC-6/NTR/C345C module	cellular_component:GO:0005615//extracellular space;molecular_function:GO:0004866//endopeptidase inhibitor activity;
CL15198.Contig3_All	9152	4066.1	951.36	-2.059961545	0	Down	0	XP_019396992.1/2.4e-235/PREDICTED: anoctamin-7 [Crocodylus porosus] >XP_019396993.1 PREDICTED: anoctamin-7 [Crocodylus porosus]	XM_008177462.1/0.0/PREDICTED: Chrysemys picta bellii anoctamin-7-like (LOC101936876), mRNA	sp|Q14AT5|ANO7_MOUSE/3.7e-209/Anoctamin-7 OS=Mus musculus GN=Ano7 PE=2 SV=2	asn:102380893/5.5e-236/ANO7L1, ANO7P1; anoctamin 7 like 1; K19501 anoctamin-7	Hs20480633/2.8e-134/[S] KOG2514 Uncharacterized conserved protein	PTHR12308/0.0/--	cellular_component:GO:0016021//integral component of membrane;molecular_function:GO:0046983//protein dimerization activity;
Unigene6344_All	6935	4281.12	1082.69	-1.947747173	0	Down	0	XP_006637962.1/1.1e-275/PREDICTED: male-specific lethal 3 homolog isoform X2 [Lepisosteus oculatus]	XM_006637899.2/0.0/PREDICTED: Lepisosteus oculatus male-specific lethal 3 homolog (Drosophila) (msl3), transcript variant X2, mRNA	sp|Q8N5Y2|MS3L1_HUMAN/1.7e-238/Male-specific lethal 3 homolog OS=Homo sapiens GN=MSL3 PE=1 SV=1	lcm:102350209/2.3e-255/MSL3; male-specific lethal 3 homolog (Drosophila); K18403 male-specific lethal 3	Hs17975757/1.3e-237/[BK] KOG3001 Dosage compensation regulatory complex/histone acetyltransferase complex, subunit MSL-3/MRG15/EAF3, and related CHROMO domain-containing proteins	PTHR10880:SF34/2.7E-260/--	biological_process:GO:0006355//regulation of transcription, DNA-templated;GO:0016569//covalent chromatin modification;GO:0006351//transcription, DNA-templated;cellular_component:GO:0005634//nucleus;
CL6480.Contig2_All	4428	1996.64	5714.52	1.552678966	0	Up	0	XP_006640605.1/3.0e-255/PREDICTED: angiopoietin-related protein 2 [Lepisosteus oculatus]	XM_006640542.2/0.0/PREDICTED: Lepisosteus oculatus angiopoietin like 2 (angptl2), mRNA	sp|Q9UKU9|ANGL2_HUMAN/3.4e-245/Angiopoietin-related protein 2 OS=Homo sapiens GN=ANGPTL2 PE=2 SV=1	ocu:100348305/3.5e-55/ANGPT4; angiopoietin 4; K05467 angiopoietin 4	Hs6912236/2.5e-245/[R] KOG2579 Ficolin and related extracellular proteins	PTHR19143:SF24/0.0/--	NA
CL15029.Contig1_All	4187	9938.76	4550.26	-1.091496006	0	Down	0	ACQ58210.1/1.1e-86/Lactoylglutathione lyase [Anoplopoma fimbria]	BT074599.1/0.0/Osmerus mordax clone omor-eva-512-129 Lactoylglutathione lyase putative mRNA, complete cds	sp|Q9CPU0|LGUL_MOUSE/1.4e-78/Lactoylglutathione lyase OS=Mus musculus GN=Glo1 PE=1 SV=3	ncc:104951454/1.9e-87/glo1; lactoylglutathione lyase; K01759 lactoylglutathione lyase [EC:4.4.1.5]	Hs5729842/2.3e-75/[G] KOG2944 Glyoxalase	PTHR24559:SF191/1.3E-26/--	molecular_function:GO:0004462//lactoylglutathione lyase activity;GO:0046872//metal ion binding;
CL2295.Contig3_All	1316	3053.31	7292.55	1.291670178	0	Up	0	XP_006642436.1/1.5e-29/PREDICTED: C-type lectin domain family 6 member A-like [Lepisosteus oculatus] >XP_015193404.1 PREDICTED: C-type lectin domain family 6 member A-like [Lepisosteus oculatus]	NA	sp|Q6ZS10|CL17A_HUMAN/5.6e-10/C-type lectin domain family 17, member A OS=Homo sapiens GN=CLEC17A PE=1 SV=2	sasa:100136447/4.0e-23/CLC4E; C type lectin receptor B; K10059 C-type lectin domain family 4 member E	Hs17933770/5.3e-10/[TV] KOG4297 C-type lectin	PTHR22802/4.5E-25/--	cellular_component:GO:0016021//integral component of membrane;molecular_function:GO:0030246//carbohydrate binding;
Unigene87_All	1971	3487	7907	1.216764938	0	Up	0	XP_015223511.1/2.7e-139/PREDICTED: CCAAT/enhancer-binding protein alpha [Lepisosteus oculatus]	LN590687.1/0.0/Cyprinus carpio genome assembly common carp genome, scaffold: LG13, chromosome: 13	sp|P49715|CEBPA_HUMAN/3.2e-86/CCAAT/enhancer-binding protein alpha OS=Homo sapiens GN=CEBPA PE=1 SV=3	srx:107722391/7.9e-124/CCAAT/enhancer-binding protein alpha-like; K09055 CCAAT/enhancer binding protein (C/EBP), alpha	Hs4757972/1.5e-85/[K] KOG3119 Basic region leucine zipper transcription factor	PTHR23334:SF5/7.6E-137/--	biological_process:GO:0035701//hematopoietic stem cell migration;GO:0060215//primitive hemopoiesis;GO:0001889//liver development;GO:0060216//definitive hemopoiesis;GO:0030223//neutrophil differentiation;molecular_function:GO:0003677//DNA binding;GO:0003700//DNA binding transcription factor activity;
CL2435.Contig2_All	1591	8183	3456	-1.207905757	0	Down	0	XP_006638395.1/4.3e-156/PREDICTED: keratin, type I cytoskeletal 13 [Lepisosteus oculatus]	AJ493258.1/0.0/Acipenser baeri partial mRNA for keratin type I (krt13 gene)	sp|Q90303|K1C1_CARAU/3.7e-149/Keratin, type I cytoskeletal 50 kDa OS=Carassius auratus PE=2 SV=1	amex:103044360/1.3e-156/keratin, type I cytoskeletal 13-like; K07604 type I keratin, acidic	Hs15431310/1.5e-123/[Z] LSE0592 H Keratins	PTHR23239:SF181/1.6E-222/--	cellular_component:GO:0005882//intermediate filament;molecular_function:GO:0005198//structural molecule activity;
Unigene3652_All	4680	5342.79	10488.5	1.008764027	0	Up	0	XP_006641185.1/0.0e+00/PREDICTED: unconventional myosin-Ic isoform X2 [Lepisosteus oculatus]	XM_006641122.2/0.0/PREDICTED: Lepisosteus oculatus myosin IC (myo1c), transcript variant X2, mRNA	sp|Q5ZLA6|MYO1C_CHICK/0.0e+00/Unconventional myosin-Ic OS=Gallus gallus GN=MYO1C PE=2 SV=1	sfm:108933470/0.0e+00/myo1c; unconventional myosin-Ic isoform X1; K10356 myosin I	Hs22065493/0.0e+00/[Z] KOG0164 Myosin class I heavy chain	SM00015/0.19/Short calmodulin-binding motif containing conserved Ile and Gln residues.	cellular_component:GO:0016459//myosin complex;molecular_function:GO:0005524//ATP binding;GO:0003774//motor activity;
Unigene33953_All	2063	51	1591	4.998913656	0	Up	0	XP_015195668.1/1.7e-216/PREDICTED: serum albumin 2-like [Lepisosteus oculatus]	NA	sp|Q03156|ALBU2_SALSA/1.0e-151/Serum albumin 2 OS=Salmo salar GN=alb2 PE=2 SV=1	sasa:100136922/2.3e-150/alb2; serum albumin 2; K16141 serum albumin	NA	PF00273/1.2E-37/Serum albumin family	biological_process:GO:0006810//transport;cellular_component:GO:0005615//extracellular space;molecular_function:GO:0008289//lipid binding;GO:0046872//metal ion binding;
Unigene17219_All	535	509	2712	2.449240495	0	Up	0	AMJ50238.1/1.5e-15/apolipoprotein C-I [Plecoglossus altivelis] >AMJ50239.1 apolipoprotein C-I [Plecoglossus altivelis]	NA	sp|P0DMT8|APOC1_ALLMI/5.8e-14/Apolipoprotein C-I OS=Alligator mississippiensis GN=APOC1 PE=3 SV=1	srx:107714722/1.5e-13/apolipoprotein C-I-like; K22286 apolipoprotein C-I	NA	NA	NA
Unigene66132_All	1443	4	1920	8.942511473	0	Up	0	XP_010738496.2/5.5e-17/PREDICTED: fetuin-B-like [Larimichthys crocea] >KKF17575.1 Fetuin-B [Larimichthys crocea]	NG_042871.1/0.0/Homo sapiens poly(A)-specific ribonuclease (PARN), RefSeqGene on chromosome 16	sp|P04929|HRPX_PLALO/2.0e-08/Histidine-rich glycoprotein OS=Plasmodium lophurae PE=4 SV=1	dya:Dyak_GE13224/3.3e-10/uncharacterized protein; K14713 solute carrier family 39 (zinc transporter), member 7	NA	NA	cellular_component:GO:0005615//extracellular space;GO:0005576//extracellular region;molecular_function:GO:0004866//endopeptidase inhibitor activity;GO:0004869//cysteine-type endopeptidase inhibitor activity;
Unigene33102_All	1958	159	1852	3.577606306	0	Up	0	XP_015194048.1/4.2e-254/PREDICTED: prothrombin-like [Lepisosteus oculatus]	M81399.1/0.0/Acipenser transmontanus thrombin mRNA, 3&apos; end	sp|P00735|THRB_BOVIN/2.1e-199/Prothrombin OS=Bos taurus GN=F2 PE=1 SV=2	sasa:106561958/1.1e-250/prothrombin-like; K01313 coagulation factor II (thrombin) [EC:3.4.21.5]	Hs4503635/5.0e-198/[VO] LSE3589 H Blood coagulation factors	PS00011/-/Vitamin K-dependent carboxylation domain.	biological_process:GO:0007596//blood coagulation;GO:0006953//acute-phase response;cellular_component:GO:0005576//extracellular region;molecular_function:GO:0004252//serine-type endopeptidase activity;GO:0005509//calcium ion binding;
CL13589.Contig1_All	1510	32	1493.42	5.580025119	0	Up	0	XP_015216136.1/7.9e-83/PREDICTED: uncharacterized protein LOC102698439 [Lepisosteus oculatus]	NA	sp|Q9N2D0|FETUA_PANTR/1.0e-55/Alpha-2-HS-glycoprotein OS=Pan troglodytes GN=AHSG PE=3 SV=1	fch:102051534/1.1e-11/KNG1; kininogen 1; K03898 kininogen	NA	PF00031/2.7E-8/Cystatin domain	NA
Unigene19592_All	9092	2234.38	5674.07	1.380130262	0	Up	0	XP_015222854.1/0.0e+00/PREDICTED: acetyl-CoA carboxylase 1 isoform X1 [Lepisosteus oculatus] >XP_015222855.1 PREDICTED: acetyl-CoA carboxylase 1 isoform X1 [Lepisosteus oculatus] >XP_015222856.1 PREDICTED: acetyl-CoA carboxylase 1 isoform X1 [Lepisosteus oculatus] >XP_015222857.1 PREDICTED: acetyl-CoA carboxylase 1 isoform X1 [Lepisosteus oculatus]	XM_015367371.1/0.0/PREDICTED: Lepisosteus oculatus acetyl-CoA carboxylase alpha (acaca), transcript variant X4, mRNA	sp|Q5SWU9|ACACA_MOUSE/0.0e+00/Acetyl-CoA carboxylase 1 OS=Mus musculus GN=Acaca PE=1 SV=1	lcf:108893563/0.0e+00/acaca; acetyl-CoA carboxylase 1 isoform X1; K11262 acetyl-CoA carboxylase / biotin carboxylase 1 [EC:6.4.1.2 6.3.4.14]	Hs4826637/0.0e+00/[I] KOG0368 Acetyl-CoA carboxylase	PTHR18866:SF101/0.0/--	biological_process:GO:0006633//fatty acid biosynthetic process;molecular_function:GO:0003989//acetyl-CoA carboxylase activity;GO:0046872//metal ion binding;GO:0004075//biotin carboxylase activity;GO:0005524//ATP binding;
CL1640.Contig6_All	3239	5213	1826.52	-1.477395431	0	Down	0	KFZ55993.1/8.6e-212/Collagen alpha-1(IV) chain, partial [Antrostomus carolinensis]	XM_015351385.1/0.0/PREDICTED: Lepisosteus oculatus collagen, type IV, alpha 5 (col4a5), mRNA	sp|P29400|CO4A5_HUMAN/8.4e-209/Collagen alpha-5(IV) chain OS=Homo sapiens GN=COL4A5 PE=1 SV=2	cmy:102942829/4.4e-212/COL4A5; collagen type IV alpha 5 chain; K06237 collagen, type IV, alpha	Hs4502955/6.1e-209/[W] KOG3544 Collagens (type IV and type XIII), and related proteins	PF01391/3.3E-7/Collagen triple helix repeat (20 copies)	NA
CL14820.Contig2_All	3592	171	1826	3.452239413	0	Up	0	XP_005988034.2/6.8e-226/PREDICTED: fatty acid desaturase 2 [Latimeria chalumnae]	KT032068.1/0.0/Acipenser gueldenstaedtii delta-6 fatty acyl desaturase protein (d6fad) mRNA, partial cds	sp|Q6DDK2|FADS2_XENLA/1.3e-202/Fatty acid desaturase 2 OS=Xenopus laevis GN=fads2 PE=2 SV=1	lcm:102349949/9.1e-227/FADS2; fatty acid desaturase 2; K10226 acyl-CoA 6-desaturase (Delta-6 desaturase) [EC:1.14.19.3]	Hs4758334/1.0e-196/[I] KOG4232 Delta 6-fatty acid desaturase/delta-8 sphingolipid desaturase	PTHR19353/0.0/--	biological_process:GO:0006629//lipid metabolic process;cellular_component:GO:0016021//integral component of membrane;molecular_function:GO:0016491//oxidoreductase activity;
Unigene1257_All	1815	24	1461	5.96339884	0	Up	0	XP_006627051.1/6.5e-140/PREDICTED: alpha-1-antitrypsin-like [Lepisosteus oculatus]	NA	sp|P01009|A1AT_HUMAN/1.2e-100/Alpha-1-antitrypsin OS=Homo sapiens GN=SERPINA1 PE=1 SV=3	sfm:108938982/4.3e-132/alpha-1-antitrypsin-like; K04525 serpin peptidase inhibitor, clade A	Hs21361198/6.9e-101/[V] KOG2392 Serpin	PR00780/3.8E-5/Leuserpin 2 signature	cellular_component:GO:0005615//extracellular space;
Unigene70744_All	2062	23	1454	6.017870476	0	Up	0	XP_006629595.2/1.3e-200/PREDICTED: fibrinogen beta chain [Lepisosteus oculatus]	XM_006629532.2/0.0/PREDICTED: Lepisosteus oculatus fibrinogen beta chain (fgb), mRNA	sp|Q02020|FIBB_CHICK/6.0e-168/Fibrinogen beta chain (Fragment) OS=Gallus gallus GN=FGB PE=1 SV=1	sasa:106578170/8.4e-177/fibrinogen beta chain-like; K03904 fibrinogen beta chain	Hs11761631/1.1e-166/[R] KOG2579 Ficolin and related extracellular proteins	PTHR19143:SF203/4.6E-225/--	biological_process:GO:0051258//protein polymerization;GO:0007165//signal transduction;GO:0030168//platelet activation;GO:0072378//blood coagulation, fibrin clot formation;cellular_component:GO:0005577//fibrinogen complex;molecular_function:GO:0030674//protein binding, bridging;GO:0005102//receptor binding;
CL4904.Contig4_All	2698	2929.07	6611.32	1.210116551	0	Up	0	XP_006627278.1/0.0e+00/PREDICTED: long-chain-fatty-acid--CoA ligase ACSBG2-like isoform X1 [Lepisosteus oculatus] >XP_015195068.1 PREDICTED: long-chain-fatty-acid--CoA ligase ACSBG2-like isoform X1 [Lepisosteus oculatus] >XP_015195074.1 PREDICTED: long-chain-fatty-acid--CoA ligase ACSBG2-like isoform X1 [Lepisosteus oculatus] >XP_015195078.1 PREDICTED: long-chain-fatty-acid--CoA ligase ACSBG2-lik…	XM_017412387.1/0.0/PREDICTED: Kryptolebias marmoratus long-chain-fatty-acid--CoA ligase ACSBG2-like (LOC108233738), transcript variant X2, mRNA	sp|Q7ZYC4|ACBG2_XENLA/7.9e-277/Long-chain-fatty-acid--CoA ligase ACSBG2 OS=Xenopus laevis GN=acsbg2 PE=2 SV=1	sasa:106585738/1.8e-291/long-chain-fatty-acid--CoA ligase ACSBG2-like; K15013 long-chain-fatty-acid--CoA ligase ACSBG [EC:6.2.1.3]	Hs21359960/2.4e-211/[I] KOG1256 Long-chain acyl-CoA synthetases (AMP-forming)	PS00455/-/Putative AMP-binding domain signature.	biological_process:GO:0008152//metabolic process;molecular_function:GO:0016874//ligase activity;
Unigene16383_All	1666	2297.9	349.99	-2.679309532	0	Down	0	AAD22263.1/4.9e-126/immunoglobulin light chain precursor [Acipenser ruthenus]	AJ133187.1/0.0/Acipenser ruthenus mRNA for immunoglobulin light chain, clone ArL4E	sp|P0DOX7|IGK_HUMAN/2.7e-49/Immunoglobulin kappa light chain OS=Homo sapiens PE=1 SV=1	bta:789205/6.8e-36/IGLL1; immunoglobulin lambda-like polypeptide 1; K06554 immunoglobulin lambda-like polypeptide 1	Hs22042544/7.9e-27/[VR] LSE0184 H Immunoglobulin heavy chain like protein	PTHR23267/4.1E-57/--	NA
CL2559.Contig1_All	1248	2677.06	6214.13	1.250523827	0	Up	0	XP_021420121.1/3.7e-94/15-hydroxyprostaglandin dehydrogenase [NAD(+)]-like [Oncorhynchus mykiss] >XP_021420128.1 15-hydroxyprostaglandin dehydrogenase [NAD(+)]-like [Oncorhynchus mykiss] >CDQ62043.1 unnamed protein product [Oncorhynchus mykiss]	NA	sp|O08699|PGDH_RAT/1.3e-72/15-hydroxyprostaglandin dehydrogenase [NAD(+)] OS=Rattus norvegicus GN=Hpgd PE=2 SV=2	sasa:100196521/1.4e-94/pgdh; 15-hydroxyprostaglandin dehydrogenase; K00069 15-hydroxyprostaglandin dehydrogenase (NAD) [EC:1.1.1.141]	Hs4504479/8.1e-69/[IR] KOG4169 15-hydroxyprostaglandin dehydrogenase and related dehydrogenases	PS00061/-/Short-chain dehydrogenases/reductases family signature.	molecular_function:GO:0016404//15-hydroxyprostaglandin dehydrogenase (NAD+) activity;GO:0016491//oxidoreductase activity;
CL11475.Contig3_All	2049	121	1605.98	3.765995852	0	Up	0	XP_006643008.1/5.0e-32/PREDICTED: type-4 ice-structuring protein LS-12-like [Lepisosteus oculatus]	AF276168.1/0.0/Scaphirhynchus platorynchus microsatellite Spl-60 sequence	sp|P80961|AFP4_MYOOC/1.1e-12/Type-4 ice-structuring protein LS-12 OS=Myoxocephalus octodecemspinosus PE=1 SV=2	srx:107728486/4.8e-15/type-4 ice-structuring protein LS-12-like; K08758 apolipoprotein A-II	NA	PF04711/4.4E-8/Apolipoprotein A-II (ApoA-II)	biological_process:GO:0006869//lipid transport;GO:0042157//lipoprotein metabolic process;cellular_component:GO:0005576//extracellular region;molecular_function:GO:0008289//lipid binding;
CL6121.Contig2_All	856	1573.81	4447.87	1.53447412	0	Up	0	XP_013400150.1/5.9e-19/PREDICTED: uncharacterized protein LOC106166215 [Lingula anatina]	NA	sp|Q24JY7|I27L2_BOVIN/5.6e-19/Interferon alpha-inducible protein 27-like protein 2 OS=Bos taurus GN=IFI27L2 PE=2 SV=1	dgr:Dgri_GH15902/1.7e-06/GH15902 gene product from transcript GH15902-RA; K00933 creatine kinase [EC:2.7.3.2]	NA	NA	cellular_component:GO:0016021//integral component of membrane;
Unigene29738_All	2150	2363.74	5554.68	1.268253325	5.98E-304	Up	1.73E-306	NA	AF529473.1/0.0/Acipenser fulvescens clone AfuG60 microsatellite sequence	NA	NA	NA	NA	NA
CL813.Contig4_All	3019	2117.74	5166.58	1.32230501	1.28E-301	Up	3.73E-304	XP_018950408.1/1.7e-129/PREDICTED: NADH-cytochrome b5 reductase 3-like [Cyprinus carpio]	NA	sp|P20070|NB5R3_RAT/1.2e-124/NADH-cytochrome b5 reductase 3 OS=Rattus norvegicus GN=Cyb5r3 PE=1 SV=2	ccar:109079740/2.3e-130/NADH-cytochrome b5 reductase 3-like; K00326 cytochrome-b5 reductase [EC:1.6.2.2]	Hs6552328/9.0e-122/[HC] KOG0534 NADH-cytochrome b-5 reductase	PTHR19370/5.2E-193/--	molecular_function:GO:0004128//cytochrome-b5 reductase activity, acting on NAD(P)H;
CL813.Contig6_All	3697	1265.89	3775.28	1.612052479	2.96E-296	Up	8.67E-299	XP_018950408.1/2.1e-129/PREDICTED: NADH-cytochrome b5 reductase 3-like [Cyprinus carpio]	NA	sp|P20070|NB5R3_RAT/1.5e-124/NADH-cytochrome b5 reductase 3 OS=Rattus norvegicus GN=Cyb5r3 PE=1 SV=2	ccar:109079740/2.8e-130/NADH-cytochrome b5 reductase 3-like; K00326 cytochrome-b5 reductase [EC:1.6.2.2]	Hs6552328/1.1e-121/[HC] KOG0534 NADH-cytochrome b-5 reductase	PTHR19370/5.2E-193/--	molecular_function:GO:0004128//cytochrome-b5 reductase activity, acting on NAD(P)H;
CL9037.Contig2_All	6241	2347.04	5468.99	1.256052872	8.96E-295	Up	2.65E-297	XP_006637019.1/0.0e+00/PREDICTED: periplakin [Lepisosteus oculatus]	XM_006636956.2/0.0/PREDICTED: Lepisosteus oculatus periplakin (ppl), mRNA	sp|O60437|PEPL_HUMAN/0.0e+00/Periplakin OS=Homo sapiens GN=PPL PE=1 SV=4	lcf:108898061/0.0e+00/ppl; periplakin; K10386 periplakin	Hs4505993/0.0e+00/[Z] KOG0516 Dystonin, GAS (Growth-arrest-specific protein), and related proteins	SM00150/0.52/Spectrin repeats	cellular_component:GO:0005856//cytoskeleton;
CL14614.Contig2_All	5084	1037.64	3343.9	1.723846581	1.19E-288	Up	3.54E-291	EZA51692.1/7.4e-08/Acetylcholine receptor subunit alpha-like protein [Ooceraea biroi]	CP020676.1/0.0/Oryzias latipes strain Hd-rR chromosome 12 sequence	sp|Q8BTI8|SRRM2_MOUSE/2.2e-06/Serine/arginine repetitive matrix protein 2 OS=Mus musculus GN=Srrm2 PE=1 SV=3	NA	NA	NA	NA
CL8015.Contig4_All	1725	1691.24	188.85	-3.127147837	3.48E-288	Down	1.05E-290	CAA73703.1/3.3e-279/immunoglobulin heavy chain [Acipenser baerii]	Y13254.1/0.0/Acipenser baeri mRNA for immunoglobulin heavy chain, clone ScH 7.1	sp|P0DOX6|IGM_HUMAN/2.0e-71/Immunoglobulin mu heavy chain OS=Homo sapiens PE=1 SV=1	xtr:548369/5.4e-76/uncharacterized LOC548369; K06856 immunoglobulin heavy chain	Hs22065012/2.6e-17/[VR] LSE0184 H Immunoglobulin heavy chain like protein	PF07654/1.9E-7/Immunoglobulin C1-set domain	NA
CL4737.Contig1_All	2274	2889.35	6217.39	1.141184981	7.26E-288	Up	2.20E-290	XP_015223520.1/4.5e-82/PREDICTED: selenoprotein P [Lepisosteus oculatus]	XR_002254135.1/0.0/PREDICTED: Oncorhynchus kisutch selenoprotein Pa-like (LOC109883193), transcript variant X2, misc_RNA	sp|P49907|SEPP1_BOVIN/7.5e-71/Selenoprotein P OS=Bos taurus GN=SELENOP PE=2 SV=2	els:105005655/5.4e-07/slc39a7; zinc transporter SLC39A7; K14713 solute carrier family 39 (zinc transporter), member 7	At1g80480/6.2e-06/[H] KOG2743 Cobalamin synthesis protein	PTHR10105/1.2E-66/--	NA
CL9955.Contig1_All	2030	57	1272	4.515613819	2.59E-286	Up	8.05E-289	XP_018539338.1/3.1e-127/PREDICTED: tyrosinase-like [Lates calcarifer]	NA	sp|P11344|TYRO_MOUSE/1.9e-89/Tyrosinase OS=Mus musculus GN=Tyr PE=1 SV=3	lcf:108888021/4.2e-128/tyrosinase-like; K00505 tyrosinase [EC:1.14.18.1]	Hs4507753_1/2.0e-80/[E] TWOG0221 Predicted tyrosinase	PS00498/-/Tyrosinase and hemocyanins CuB-binding region signature.	NA
Unigene41467_All	2195	3922.47	1305.18	-1.55189275	3.50E-284	Down	1.10E-286	XP_021422360.1/4.3e-29/protein NYNRIN-like isoform X2 [Oncorhynchus mykiss]	NA	NA	cmy:102932003/8.8e-15/SLC26A4; solute carrier family 26 member 4; K14702 solute carrier family 26 (sodium-independent chloride/iodide transporter), member 4	NA	NA	NA
Unigene4674_All	2631	2054.51	359.27	-2.480033098	1.47E-275	Down	4.70E-278	XP_008118595.1/2.3e-29/PREDICTED: vigilin [Anolis carolinensis]	XM_015340630.1/0.0/PREDICTED: Lepisosteus oculatus vigilin-like (LOC102692187), mRNA	sp|Q8VDJ3|VIGLN_MOUSE/7.0e-28/Vigilin OS=Mus musculus GN=Hdlbp PE=1 SV=1	fpg:101910912/1.5e-08/sarcoplasmic/endoplasmic reticulum calcium ATPase 1-like; K05853 Ca2+ transporting ATPase, sarcoplasmic/endoplasmic reticulum [EC:3.6.3.8]	Hs4885409/5.1e-28/[I] KOG2208 Vigilin	NA	molecular_function:GO:0003723//RNA binding;
Unigene16333_All	2862	2009.88	4789.62	1.28842271	1.32E-268	Up	4.27E-271	XP_006635198.2/3.3e-146/PREDICTED: fatty acid synthase isoform X1 [Lepisosteus oculatus]	XM_015356390.1/0.0/PREDICTED: Lepisosteus oculatus fatty acid synthase (fasn), transcript variant X2, mRNA	sp|P12276|FAS_CHICK/3.1e-130/Fatty acid synthase OS=Gallus gallus GN=FASN PE=1 SV=5	sfm:108939982/1.0e-143/fasn; fatty acid synthase; K00665 fatty acid synthase, animal type [EC:2.3.1.85]	Hs21618359/9.2e-116/[I] KOG1202 Animal-type fatty acid synthase and related proteins	PTHR11712:SF280/3.7E-190/--	biological_process:GO:0009058//biosynthetic process;molecular_function:GO:0031177//phosphopantetheine binding;GO:0004320//oleoyl-[acyl-carrier-protein] hydrolase activity;GO:0004317//3-hydroxypalmitoyl-[acyl-carrier-protein] dehydratase activity;GO:0004313//[acyl-carrier-protein] S-acetyltransferase activity;GO:0016296//palmitoyl-[acyl-carrier-protein] hydrolase activity;GO:0004319//enoyl-[acyl-c…
CL2093.Contig2_All	2815	2782.7	5895.08	1.118646888	2.47E-264	Up	8.22E-267	XP_015223511.1/3.8e-139/PREDICTED: CCAAT/enhancer-binding protein alpha [Lepisosteus oculatus]	LN590687.1/0.0/Cyprinus carpio genome assembly common carp genome, scaffold: LG13, chromosome: 13	sp|P49715|CEBPA_HUMAN/5.4e-87/CCAAT/enhancer-binding protein alpha OS=Homo sapiens GN=CEBPA PE=1 SV=3	srx:107722391/8.6e-124/CCAAT/enhancer-binding protein alpha-like; K09055 CCAAT/enhancer binding protein (C/EBP), alpha	Hs4757972/2.6e-86/[K] KOG3119 Basic region leucine zipper transcription factor	PTHR23334:SF5/7.0E-138/--	biological_process:GO:0035701//hematopoietic stem cell migration;GO:0060215//primitive hemopoiesis;GO:0001889//liver development;GO:0060216//definitive hemopoiesis;GO:0030223//neutrophil differentiation;molecular_function:GO:0003677//DNA binding;GO:0003700//DNA binding transcription factor activity;
CL14996.Contig3_All	4025	2949.79	828.03	-1.797236429	2.93E-263	Down	9.84E-266	NA	NA	NA	NA	NA	NA	NA
Unigene17182_All	1725	37	1117	4.951580983	6.28E-260	Up	2.14E-262	XP_006641129.1/2.2e-166/PREDICTED: vitronectin [Lepisosteus oculatus]	XM_006641066.2/0.0/PREDICTED: Lepisosteus oculatus vitronectin (vtn), mRNA	sp|P29788|VTNC_MOUSE/1.9e-135/Vitronectin OS=Mus musculus GN=Vtn PE=1 SV=2	lcm:102362370/3.7e-141/VTN; vitronectin; K06251 vitronectin	Hs18201911/5.9e-134/[OW] KOG1565 Gelatinase A and related matrix metalloproteases	PF00045/2.6E-13/Hemopexin	biological_process:GO:0050731//positive regulation of peptidyl-tyrosine phosphorylation;GO:0010951//negative regulation of endopeptidase activity;GO:0097421//liver regeneration;GO:0035987//endodermal cell differentiation;GO:0033627//cell adhesion mediated by integrin;GO:0032092//positive regulation of protein binding;GO:0010811//positive regulation of cell-substrate adhesion;GO:0014911//positive …
CL2857.Contig3_All	1383	954.84	3036.88	1.70487987	4.00E-258	Up	1.37E-260	ACV96856.1/7.8e-146/apolipoprotein E [Acipenser sinensis]	GQ851930.1/0.0/Acipenser sinensis apolipoprotein E (ApoE) mRNA, complete cds	sp|O42364|APOEB_DANRE/9.9e-66/Apolipoprotein Eb OS=Danio rerio GN=apoeb PE=2 SV=1	lcm:102365332/2.8e-75/apolipoprotein Eb-like; K04524 apolipoprotein E	Hs19923466/4.0e-08/[A] KOG1869 Splicing coactivator SRm160/300, subunit SRm300	NA	biological_process:GO:0006869//lipid transport;GO:0042157//lipoprotein metabolic process;cellular_component:GO:0016021//integral component of membrane;GO:0005576//extracellular region;molecular_function:GO:0008289//lipid binding;
Unigene8689_All	1901	6827.98	3301.94	-1.01252405	6.86E-254	Down	2.37E-256	XP_020836861.1/1.2e-59/histone H1x [Phascolarctos cinereus]	XM_010212636.1/0.0/PREDICTED: Tinamus guttatus histone H1x (LOC104565892), mRNA	sp|P09987|H1_CHICK/8.3e-23/Histone H1 OS=Gallus gallus PE=1 SV=2	mdo:100028243/8.6e-59/histone H1x; K11275 histone H1/5	Hs5174449/5.6e-53/[B] KOG4012 Histone H1	PTHR11467/7.2E-59/--	NA
CL5067.Contig13_All	1478	124	1323	3.451021914	1.50E-251	Up	5.22E-254	XP_006629838.1/1.1e-177/PREDICTED: alcohol dehydrogenase 1-like isoform X2 [Lepisosteus oculatus] >XP_015200700.1 PREDICTED: alcohol dehydrogenase 1-like isoform X1 [Lepisosteus oculatus]	XM_006629775.2/0.0/PREDICTED: Lepisosteus oculatus alcohol dehydrogenase 1-like (LOC102696963), transcript variant X2, mRNA	sp|P79896|ADHX_SPAAU/6.4e-172/Alcohol dehydrogenase class-3 OS=Sparus aurata PE=2 SV=1	sfm:108938679/1.1e-173/alcohol dehydrogenase class-3; K00121 S-(hydroxymethyl)glutathione dehydrogenase / alcohol dehydrogenase [EC:1.1.1.284 1.1.1.1]	Hs11496891/4.2e-165/[Q] KOG0022 Alcohol dehydrogenase, class III	PTHR11695/4.1E-225/--	biological_process:GO:0006069//ethanol oxidation;molecular_function:GO:0008270//zinc ion binding;GO:0051903//S-(hydroxymethyl)glutathione dehydrogenase activity;
CL5570.Contig1_All	2867	1555	3982	1.392199518	1.56E-251	Up	5.47E-254	XP_015203371.1/6.7e-301/PREDICTED: transmembrane protein 214 isoform X1 [Lepisosteus oculatus]	NA	sp|A0JMW6|T214A_XENLA/1.7e-224/Transmembrane protein 214-A OS=Xenopus laevis GN=tmem214-a PE=2 SV=1	NA	Hs19923810/3.2e-129/[S] KOG4467 Uncharacterized conserved protein	PTHR13448:SF0/1.5E-279/--	cellular_component:GO:0016021//integral component of membrane;
Unigene36687_All	518	208	1526	2.910720406	6.25E-249	Up	2.27E-251	XP_006625543.2/3.3e-33/PREDICTED: beta-microseminoprotein E1-like [Lepisosteus oculatus]	NA	sp|O97949|MSPJ_SAGOE/4.0e-12/Beta-microseminoprotein J1 OS=Saguinus oedipus GN=MSPJ PE=3 SV=1	NA	NA	PF05825/9.0E-12/Beta-microseminoprotein (PSP-94)	NA
Unigene86066_All	803	1149.92	3303.95	1.558279235	7.55E-247	Up	2.76E-249	NA	AJ133655.1/0.0/Acipenser baeri B2m/b2 gene, exons 1-3	NA	NA	NA	NA	NA
CL7840.Contig3_All	3384	2410.07	5229.34	1.153174702	3.12E-246	Up	1.15E-248	XP_015223801.1/5.5e-209/PREDICTED: carboxylesterase 5A-like [Lepisosteus oculatus]	NA	sp|O00748|EST2_HUMAN/7.1e-150/Cocaine esterase OS=Homo sapiens GN=CES2 PE=1 SV=1	els:105018583/3.1e-184/carboxylesterase 5A; K03927 carboxylesterase 2 [EC:3.1.1.1 3.1.1.84 3.1.1.56]	Hs4504565/5.1e-150/[R] KOG1516 Carboxylesterase and related proteins	PTHR11559:SF179/7.1E-253/--	molecular_function:GO:0016787//hydrolase activity;
CL5570.Contig3_All	4638	2142.66	4807.8	1.201594821	1.06E-241	Up	3.95E-244	XP_015203371.1/1.1e-300/PREDICTED: transmembrane protein 214 isoform X1 [Lepisosteus oculatus]	CP017002.1/0.0/Plasmodium falciparum 3D7 chromosome 12 sequence	sp|A0JMW6|T214A_XENLA/2.7e-224/Transmembrane protein 214-A OS=Xenopus laevis GN=tmem214-a PE=2 SV=1	NA	Hs19923810/5.3e-129/[S] KOG4467 Uncharacterized conserved protein	PF10151/7.9E-216/Uncharacterised conserved protein (DUF2359)	cellular_component:GO:0016021//integral component of membrane;
CL7536.Contig2_All	1528	3086.22	979.89	-1.61952832	6.85E-238	Down	2.61E-240	XP_006634000.1/7.7e-110/PREDICTED: CCAAT/enhancer-binding protein delta [Lepisosteus oculatus]	NA	sp|Q00322|CEBPD_MOUSE/1.7e-63/CCAAT/enhancer-binding protein delta OS=Mus musculus GN=Cebpd PE=1 SV=2	sasa:106599802/1.1e-99/cebpd; CCAAT/enhancer binding protein delta; K10050 CCAAT/enhancer binding protein (C/EBP), delta	Hs4885131/2.0e-61/[K] KOG3119 Basic region leucine zipper transcription factor	SM00338/4.4E-11/basic region leucin zipper	molecular_function:GO:0003700//DNA binding transcription factor activity;
Unigene86_All	1585	1996.07	4561.58	1.227992181	2.48E-237	Up	9.48E-240	XP_015223511.1/2.5e-140/PREDICTED: CCAAT/enhancer-binding protein alpha [Lepisosteus oculatus]	LN590687.1/0.0/Cyprinus carpio genome assembly common carp genome, scaffold: LG13, chromosome: 13	sp|P49715|CEBPA_HUMAN/8.9e-87/CCAAT/enhancer-binding protein alpha OS=Homo sapiens GN=CEBPA PE=1 SV=3	srx:107722391/1.4e-123/CCAAT/enhancer-binding protein alpha-like; K09055 CCAAT/enhancer binding protein (C/EBP), alpha	Hs4757972/4.2e-86/[K] KOG3119 Basic region leucine zipper transcription factor	PF07716/1.2E-16/Basic region leucine zipper	biological_process:GO:0035701//hematopoietic stem cell migration;GO:0060215//primitive hemopoiesis;GO:0001889//liver development;GO:0060216//definitive hemopoiesis;GO:0030223//neutrophil differentiation;molecular_function:GO:0003677//DNA binding;GO:0003700//DNA binding transcription factor activity;
Unigene6120_All	2764	2036.64	432.52	-2.199731361	7.34E-237	Down	2.83E-239	XP_015275950.1/7.3e-34/PREDICTED: vigilin-like [Gekko japonicus] >XP_015275951.1 PREDICTED: vigilin-like [Gekko japonicus]	XM_015340630.1/0.0/PREDICTED: Lepisosteus oculatus vigilin-like (LOC102692187), mRNA	sp|Q8VDJ3|VIGLN_MOUSE/5.8e-33/Vigilin OS=Mus musculus GN=Hdlbp PE=1 SV=1	hsa:6103/1.0e-20/RPGR, COD1, CORDX1, CRD, PCDX, RP15, RP3, XLRP3, orf15; retinitis pigmentosa GTPase regulator; K19607 X-linked retinitis pigmentosa GTPase regulator	Hs4885409/7.2e-33/[I] KOG2208 Vigilin	NA	cellular_component:GO:0005829//cytosol;molecular_function:GO:0003723//RNA binding;
CL2100.Contig2_All	2632	2569.52	700.55	-1.839318076	9.79E-237	Down	3.80E-239	XP_015195010.1/4.8e-176/PREDICTED: arachidonate 8S-lipoxygenase-like [Lepisosteus oculatus]	XM_020700341.1/0.0/PREDICTED: Oryzias latipes arachidonate 8S-lipoxygenase-like (LOC101162978), mRNA	sp|O15296|LX15B_HUMAN/6.8e-140/Arachidonate 15-lipoxygenase B OS=Homo sapiens GN=ALOX15B PE=1 SV=3	acs:100558230/1.9e-157/hydroperoxide isomerase ALOXE3-like; K18684 hydroperoxy icosatetraenoate dehydratase/isomerase [EC:4.2.1.152 5.4.4.7]	Hs4557309/6.4e-140/[I] TWOG0111 Lipoxygenase	PS00081/-/Lipoxygenases iron-binding region signature 2.	molecular_function:GO:0016702//oxidoreductase activity, acting on single donors with incorporation of molecular oxygen, incorporation of two atoms of oxygen;GO:0005506//iron ion binding;
CL2473.Contig3_All	3614	1031.81	38.04	-4.7258954	9.06E-231	Down	3.58E-233	XP_015208236.1/0.0e+00/PREDICTED: RNA-binding protein 10-like isoform X1 [Lepisosteus oculatus]	XM_015353377.1/0.0/PREDICTED: Lepisosteus oculatus RNA-binding protein 10-like (LOC102684243), transcript variant X2, mRNA	sp|P98175|RBM10_HUMAN/1.2e-240/RNA-binding protein 10 OS=Homo sapiens GN=RBM10 PE=1 SV=3	sfm:108918563/0.0e+00/RNA-binding protein 10-like; K13094 RNA-binding protein 5/10	Hs20127479/8.8e-241/[R] KOG0154 RNA-binding protein RBM5 and related proteins, contain G-patch and RRM domains	SM00547/2.4E-5/Zinc finger domain	biological_process:GO:0000381//regulation of alternative mRNA splicing, via spliceosome;GO:0008380//RNA splicing;GO:0042981//regulation of apoptotic process;molecular_function:GO:0003723//RNA binding;GO:0046872//metal ion binding;
Unigene7749_All	3147	3475.18	1276.18	-1.409634998	2.90E-218	Down	1.20E-220	NA	NA	NA	NA	NA	NA	NA
Unigene46623_All	1793	75	1053	3.847091908	6.30E-217	Up	2.63E-219	NA	JN964513.1/0.0/Mus musculus targeted non-conditional, lacZ-tagged mutant allele Tcfcp2:tm1e(KOMP)Ucd; transgenic	NA	NA	NA	NA	NA
CL15198.Contig7_All	4324	1920.43	426.34	-2.135732178	2.84E-215	Down	1.20E-217	XP_008175684.1/8.8e-119/PREDICTED: anoctamin-7-like [Chrysemys picta bellii]	LN599191.1/0.0/Cyprinus carpio genome assembly common carp genome ,scaffold 000015544	sp|Q6IWH7|ANO7_HUMAN/1.5e-107/Anoctamin-7 OS=Homo sapiens GN=ANO7 PE=1 SV=2	cpic:101936876/1.2e-119/anoctamin-7-like; K19501 anoctamin-7	Hs20536426/1.7e-81/[S] LSE0227 H Uncharacterized protein	NA	NA
Unigene23834_All	2435	282	1539	2.483847042	5.48E-212	Up	2.34E-214	AIE48483.1/4.0e-294/hepatic lipase [Acipenser baerii]	FJ436062.1/0.0/Acipenser sinensis hepatic lipase (HL) mRNA, complete cds	sp|O46559|LIPC_RABIT/3.8e-169/Hepatic triacylglycerol lipase OS=Oryctolagus cuniculus GN=LIPC PE=2 SV=1	sfm:108931139/2.3e-210/lipc; hepatic triacylglycerol lipase; K22283 hepatic triacylglycerol lipase [EC:3.1.1.3]	Hs4557723/3.2e-162/[MOI] TWOG0490 Vitellogenin/Lipoprotein lipase/Triacylglyerol lipase	PTHR11610:SF2/3.0E-291/--	biological_process:GO:0006629//lipid metabolic process;cellular_component:GO:0005576//extracellular region;molecular_function:GO:0004806//triglyceride lipase activity;
Unigene16677_All	3251	3285	1192	-1.426888257	3.75E-210	Down	1.63E-212	XP_005999309.1/1.3e-215/PREDICTED: uncharacterized protein LOC102354522 [Latimeria chalumnae]	NA	NA	pbi:103048254/2.8e-102/myosin heavy chain, striated muscle-like; K10352 myosin heavy chain	NA	PTHR33488/1.7E-114/--	NA
CL7536.Contig1_All	1169	4216.93	1783.45	-1.205901426	5.05E-208	Down	2.21E-210	XP_006634000.1/9.3e-108/PREDICTED: CCAAT/enhancer-binding protein delta [Lepisosteus oculatus]	NA	sp|Q03484|CEBPD_RAT/4.1e-65/CCAAT/enhancer-binding protein delta OS=Rattus norvegicus GN=Cebpd PE=2 SV=1	lcm:102352126/9.8e-98/CEBPD; CCAAT/enhancer binding protein delta; K10050 CCAAT/enhancer binding protein (C/EBP), delta	Hs4885131/5.9e-61/[K] KOG3119 Basic region leucine zipper transcription factor	PTHR23334:SF3/9.4E-128/--	molecular_function:GO:0003700//DNA binding transcription factor activity;
CL10948.Contig1_All	849	253.81	708.14	1.233441276	6.66E-205	Up	2.95E-207	XP_015218238.1/3.4e-35/PREDICTED: HRAS-like suppressor 3 isoform X1 [Lepisosteus oculatus]	NA	sp|Q9UL19|HRSL4_HUMAN/2.7e-13/Retinoic acid receptor responder protein 3 OS=Homo sapiens GN=RARRES3 PE=1 SV=1	hcq:109515886/2.4e-16/retinoic acid receptor responder protein 3-like isoform X1; K16817 HRAS-like suppressor 3 [EC:3.1.1.32 3.1.1.4]	Hs14773412/1.9e-13/[IT] LSE2680 H Retinoic acid receptor responder/Lecithin retinol acyltransferase	PF04970/1.5E-18/Lecithin retinol acyltransferase	NA
CL12338.Contig4_All	4330	3044.65	1077.43	-1.463061373	3.16E-202	Down	1.41E-204	XP_006634237.2/1.0e-239/PREDICTED: alanine aminotransferase 2-like isoform X1 [Lepisosteus oculatus]	XM_014990304.1/0.0/PREDICTED: Poecilia mexicana glutamic-pyruvate transaminase (alanine aminotransferase) (gpt), mRNA	sp|Q28DB5|ALAT2_XENTR/1.3e-241/Alanine aminotransferase 2 OS=Xenopus tropicalis GN=gpt2 PE=2 SV=1	xtr:549559/3.0e-240/gpt2; glutamic pyruvate transaminase (alanine aminotransferase) 2; K00814 alanine transaminase [EC:2.6.1.2]	Hs19263340/2.4e-216/[E] KOG0258 Alanine aminotransferase	PF00155/6.9E-37/Aminotransferase class I and II	biological_process:GO:0042853//L-alanine catabolic process;GO:0009058//biosynthetic process;GO:0042851//L-alanine metabolic process;GO:0006103//2-oxoglutarate metabolic process;molecular_function:GO:0004021//L-alanine:2-oxoglutarate aminotransferase activity;GO:0030170//pyridoxal phosphate binding;
CL1640.Contig3_All	3992	2615.09	830.74	-1.618770794	1.83E-201	Down	8.25E-204	XP_022057858.1/0.0e+00/collagen alpha-5(IV) chain-like isoform X1 [Acanthochromis polyacanthus]	XM_014207140.1/0.0/PREDICTED: Salmo salar collagen alpha-5(IV) chain-like (LOC106608922), transcript variant X1, mRNA	sp|Q28247|CO4A5_CANLF/0.0e+00/Collagen alpha-5(IV) chain OS=Canis lupus familiaris GN=COL4A5 PE=2 SV=2	sasa:106608922/0.0e+00/collagen alpha-5(IV) chain-like; K06237 collagen, type IV, alpha	Hs15890086/0.0e+00/[W] KOG3544 Collagens (type IV and type XIII), and related proteins	PTHR24023:SF601/0.0/--	cellular_component:GO:0005581//collagen trimer;GO:0005604//basement membrane;molecular_function:GO:0005201//extracellular matrix structural constituent;
CL14953.Contig9_All	5354	4335.06	1897.08	-1.156650565	3.89E-200	Down	1.78E-202	XP_015193297.1/5.0e-180/PREDICTED: splicing regulatory glutamine/lysine-rich protein 1 isoform X1 [Lepisosteus oculatus]	XM_015337828.1/0.0/PREDICTED: Lepisosteus oculatus splicing regulatory glutamine/lysine-rich protein 1 (srek1), transcript variant X4, mRNA	sp|Q8BZX4|SREK1_MOUSE/7.4e-117/Splicing regulatory glutamine/lysine-rich protein 1 OS=Mus musculus GN=Srek1 PE=2 SV=1	sfm:108929946/7.8e-158/srek1; splicing regulatory glutamine/lysine-rich protein 1 isoform X1; K13165 splicing factor, arginine/serine-rich 12	Hs21040255/7.7e-108/[A] KOG4676 Splicing factor, arginine/serine-rich	SM00360/6.8E-19/RNA recognition motif	NA
CL1636.Contig2_All	7652	2697.52	882.52	-1.5763119	5.53E-200	Down	2.54E-202	NA	CU693471.29/0.0/Zebrafish DNA sequence from clone CH211-79H15 in linkage group 6, complete sequence	NA	NA	NA	NA	NA
Unigene33123_All	1534	1315	3230	1.332092243	9.08E-191	Up	4.29E-193	XP_006631257.1/4.7e-99/PREDICTED: cell death activator CIDE-3 [Lepisosteus oculatus] >XP_015203607.1 PREDICTED: cell death activator CIDE-3 [Lepisosteus oculatus] >XP_015203609.1 PREDICTED: cell death activator CIDE-3 [Lepisosteus oculatus] >XP_015203610.1 PREDICTED: cell death activator CIDE-3 [Lepisosteus oculatus]	XM_014187818.1/0.0/PREDICTED: Salmo salar cell death activator CIDE-3-like (LOC106596534), mRNA	sp|Q96AQ7|CIDEC_HUMAN/2.7e-64/Cell death activator CIDE-3 OS=Homo sapiens GN=CIDEC PE=1 SV=1	sasa:106604036/5.2e-14/B-cell receptor CD22-like; K06467 CD22 antigen	Hs17986249/9.2e-06/[DZU] KOG2655 Septin family protein (P-loop GTPase)	PTHR12306/5.5E-114/--	biological_process:GO:0006915//apoptotic process;cellular_component:GO:0005622//intracellular;
CL2100.Contig3_All	3469	3083	1146	-1.392106968	5.09E-190	Down	2.42E-192	XP_015195010.1/4.4e-230/PREDICTED: arachidonate 8S-lipoxygenase-like [Lepisosteus oculatus]	XM_020700341.1/0.0/PREDICTED: Oryzias latipes arachidonate 8S-lipoxygenase-like (LOC101162978), mRNA	sp|O35936|ALOX8_MOUSE/3.7e-170/Arachidonate 8S-lipoxygenase OS=Mus musculus GN=Alox8 PE=1 SV=1	acs:100558427/2.2e-201/hydroperoxide isomerase ALOXE3; K18684 hydroperoxy icosatetraenoate dehydratase/isomerase [EC:4.2.1.152 5.4.4.7]	Hs11055996/3.9e-169/[I] TWOG0111 Lipoxygenase	PF01477/2.2E-17/PLAT/LH2 domain	molecular_function:GO:0016702//oxidoreductase activity, acting on single donors with incorporation of molecular oxygen, incorporation of two atoms of oxygen;GO:0005506//iron ion binding;
CL1640.Contig2_All	3358	2951.8	1068.28	-1.430684265	1.32E-189	Down	6.31E-192	XP_010163902.1/2.9e-210/PREDICTED: collagen alpha-5(IV) chain, partial [Antrostomus carolinensis]	XM_015351385.1/0.0/PREDICTED: Lepisosteus oculatus collagen, type IV, alpha 5 (col4a5), mRNA	sp|P29400|CO4A5_HUMAN/2.8e-207/Collagen alpha-5(IV) chain OS=Homo sapiens GN=COL4A5 PE=1 SV=2	cmy:102942829/8.5e-211/COL4A5; collagen type IV alpha 5 chain; K06237 collagen, type IV, alpha	Hs15890086/1.2e-207/[W] KOG3544 Collagens (type IV and type XIII), and related proteins	PS51403/134.059/Collagen IV carboxyl-terminal non-collagenous (NC1) domain profile.	NA
CL11304.Contig3_All	3831	1349	3255	1.306388073	1.48E-186	Up	7.15E-189	NA	KM258120.1/0.0/Acipenser baerii cytochrome P450 aromatase (cyp19) mRNA, complete cds	NA	NA	NA	NA	NA
Unigene27142_All	1687	5019	2440	-1.004897921	2.36E-184	Down	1.15E-186	XP_006632340.1/2.0e-111/PREDICTED: NF-kappa-B inhibitor alpha [Lepisosteus oculatus]	NA	sp|Q9Z1E3|IKBA_MOUSE/4.3e-87/NF-kappa-B inhibitor alpha OS=Mus musculus GN=Nfkbia PE=1 SV=2	els:105015312/3.9e-103/NF-kappa-B inhibitor alpha; K04734 NF-kappa-B inhibitor alpha	Hs10092619/2.0e-86/[R] KOG0504 FOG: Ankyrin repeat	PF13606/2.5E-5/Ankyrin repeat	NA
Unigene17450_All	1779	890	2515	1.534302037	1.00E-183	Up	4.92E-186	XP_015223801.1/8.7e-89/PREDICTED: carboxylesterase 5A-like [Lepisosteus oculatus]	NA	sp|Q6AW47|EST5A_CANLF/9.1e-56/Carboxylesterase 5A OS=Canis lupus familiaris GN=CES5A PE=2 SV=1	els:105018583/1.8e-82/carboxylesterase 5A; K03927 carboxylesterase 2 [EC:3.1.1.1 3.1.1.84 3.1.1.56]	Hs4504565/1.4e-53/[R] KOG1516 Carboxylesterase and related proteins	PTHR11559/4.9E-101/--	molecular_function:GO:0016787//hydrolase activity;
Unigene32759_All	7138	2595	881	-1.522899737	6.27E-183	Down	3.09E-185	BAC82621.1/1.3e-167/pol-like protein [Danio rerio]	EF639141.1/0.0/Acipenser sp. medirostris/transmontanus clone ACIG 74 microsatellite sequence	sp|P14381|YTX2_XENLA/3.6e-87/Transposon TX1 uncharacterized 149 kDa protein OS=Xenopus laevis PE=4 SV=1	sko:102809967/7.2e-58/ATP-binding cassette sub-family A member 1-like; K05641 ATP-binding cassette, subfamily A (ABC1), member 1	At1g31030/1.1e-45/[R] KOG1075 FOG: Reverse transcriptase	PTHR19446/1.9E-115/--	NA
CL4616.Contig3_All	1388	3904.82	1700.01	-1.164091936	3.87E-182	Down	1.91E-184	XP_006640934.1/4.8e-95/PREDICTED: claudin-4-like [Lepisosteus oculatus]	XM_006640872.2/0.0/PREDICTED: Lepisosteus oculatus claudin-like protein ZF-A89 (LOC102682740), mRNA	sp|Q6BBL6|CLD4_BOVIN/2.1e-92/Claudin-4 OS=Bos taurus GN=CLDN4 PE=2 SV=1	sfm:108921245/2.6e-97/claudin-4-like; K06087 claudin	NA	PTHR12002:SF50/1.9E-138/--	biological_process:GO:0061436//establishment of skin barrier;cellular_component:GO:0016327//apicolateral plasma membrane;GO:0005887//integral component of plasma membrane;GO:0016021//integral component of membrane;GO:0005923//bicellular tight junction;GO:0005886//plasma membrane;molecular_function:GO:0005198//structural molecule activity;
CL5570.Contig2_All	1488	2280.5	4571.26	1.038862585	8.67E-182	Up	4.31E-184	XP_001618917.1/2.8e-08/hypothetical protein NEMVEDRAFT_v1g68789 [Nematostella vectensis] >EDO26817.1 predicted protein, partial [Nematostella vectensis]	NA	NA	eai:106836981/5.0e-06/RFWD3; ring finger and WD repeat domain 3; K15691 E3 ubiquitin-protein ligase RFWD3 [EC:2.3.2.27]	NA	NA	NA
CL14475.Contig3_All	2430	3936	1726	-1.153676878	5.57E-181	Down	2.80E-183	XP_006629528.1/2.1e-242/PREDICTED: carboxypeptidase E [Lepisosteus oculatus]	XM_006629465.2/0.0/PREDICTED: Lepisosteus oculatus carboxypeptidase E (cpe), mRNA	sp|Q00493|CBPE_MOUSE/2.4e-232/Carboxypeptidase E OS=Mus musculus GN=Cpe PE=1 SV=2	sfm:108924563/8.0e-235/cpe; carboxypeptidase E; K01294 carboxypeptidase E [EC:3.4.17.10]	Hs4503009/6.6e-232/[R] KOG2649 Zinc carboxypeptidase	PS00132/-/Zinc carboxypeptidases, zinc-binding region 1 signature.	molecular_function:GO:0008270//zinc ion binding;GO:0004181//metallocarboxypeptidase activity;
CL312.Contig3_All	1767	1076.66	130.49	-3.008930697	4.97E-177	Down	2.56E-179	XP_006630338.1/6.2e-79/PREDICTED: DNA damage-inducible transcript 4 protein [Lepisosteus oculatus]	NA	sp|Q7T346|DDIT4_DANRE/2.5e-66/DNA damage-inducible transcript 4 protein OS=Danio rerio GN=ddit4 PE=2 SV=1	sfm:108939641/3.3e-73/ddit4; DNA damage-inducible transcript 4 protein; K08270 DNA-damage-inducible transcript 4	Hs9506687/1.2e-44/[R] TWOG0506 Involved in apoptosis	PTHR12478/1.4E-97/--	biological_process:GO:0009968//negative regulation of signal transduction;cellular_component:GO:0005737//cytoplasm;
CL12090.Contig1_All	2592	41.58	786.6	4.277289401	1.32E-172	Up	6.93E-175	XP_015204503.1/8.5e-194/PREDICTED: complement C3 [Lepisosteus oculatus]	NA	sp|Q01833|CO3_NAJNA/2.4e-174/Complement C3 OS=Naja naja GN=C3 PE=2 SV=1	cpic:101952632/1.2e-188/venom factor-like; K03990 complement component 3	Hs4557385/9.0e-163/[O] KOG1366 Alpha-macroglobulin	PS50189/18.873/NTR domain profile.	biological_process:GO:0006956//complement activation;cellular_component:GO:0005615//extracellular space;molecular_function:GO:0004866//endopeptidase inhibitor activity;
CL1068.Contig2_All	4355	1647	3590	1.159764167	1.21E-170	Up	6.53E-173	XP_015210950.1/2.5e-275/PREDICTED: leptin receptor [Lepisosteus oculatus]	KP113667.1/0.0/Acipenser baerii leptin receptor precursor (LEPR) mRNA, partial cds	sp|O02671|LEPR_PIG/4.6e-194/Leptin receptor OS=Sus scrofa GN=LEPR PE=2 SV=3	lcm:102364165/6.8e-245/LEPR; leptin receptor; K05062 leptin receptor	Hs4504979/3.5e-183/[TV] LSE0333 H Interleukin receptor/leukemia inhibitory factor receptor/T-cell cytokine receptor	PTHR23036/7.4E-178/--	cellular_component:GO:0016021//integral component of membrane;molecular_function:GO:0038021//leptin receptor activity;
Unigene36252_All	13126	0	1277	11.35416369	6.01E-170	Up	3.26E-172	CDW59751.1/5.9e-118/50S ribosomal protein L2, chloroplastic [Trichuris trichiura]	XM_012485751.1/0.0/PREDICTED: Apis florea 50S ribosomal protein L2, chloroplastic-like (LOC100871377), mRNA	sp|O21247|RM02_RECAM/6.1e-72/60S ribosomal protein L2, mitochondrial OS=Reclinomonas americana GN=RPL2 PE=3 SV=2	rss:109442827/3.5e-50/adenylate kinase 3; K00939 adenylate kinase [EC:2.7.4.3]	AtCh087/1.8e-78/[J] KOG0438 Mitochondrial/chloroplast ribosomal protein L2	PF00344/4.0E-112/SecY translocase	NA
Unigene33447_All	1816	220	1218	2.504559582	2.08E-169	Up	1.14E-171	XP_015219463.1/9.9e-165/PREDICTED: hemopexin [Lepisosteus oculatus]	NA	sp|Q6PHG2|HEMO_DANRE/1.8e-115/Hemopexin OS=Danio rerio GN=hpx PE=2 SV=2	sgh:107588846/6.3e-136/hemopexin-like; K18977 hemopexin	Hs11321561/1.1e-87/[OW] KOG1565 Gelatinase A and related matrix metalloproteases	PS51642/10.915/Hemopexin repeat profile.	biological_process:GO:0006879//cellular iron ion homeostasis;cellular_component:GO:0005623//cell;GO:0005576//extracellular region;molecular_function:GO:0015232//heme transporter activity;GO:0046872//metal ion binding;
CL4838.Contig3_All	2181	3019	1196.32	-1.299846536	1.57E-167	Down	8.59E-170	XP_006641384.1/6.4e-211/PREDICTED: phosphatidylcholine-sterol acyltransferase-like [Lepisosteus oculatus]	XM_005489879.2/0.0/PREDICTED: Zonotrichia albicollis lecithin-cholesterol acyltransferase (LCAT), mRNA	sp|P53760|LCAT_CHICK/1.3e-176/Phosphatidylcholine-sterol acyltransferase (Fragment) OS=Gallus gallus GN=LCAT PE=1 SV=1	sfm:108926635/1.6e-197/lcat; phosphatidylcholine-sterol acyltransferase isoform X1; K00650 lecithin-cholesterol acyltransferase [EC:2.3.1.43]	Hs4557892/3.4e-171/[I] KOG2369 Lecithin:cholesterol acyltransferase (LCAT)/Acyl-ceramide synthase	PTHR11440:SF18/7.4E-281/--	biological_process:GO:0006629//lipid metabolic process;molecular_function:GO:0008374//O-acyltransferase activity;
CL1354.Contig2_All	2635	1229.63	229.67	-2.384969065	1.05E-157	Down	5.95E-160	XP_006635941.1/8.1e-168/PREDICTED: iroquois-class homeodomain protein IRX-4 [Lepisosteus oculatus] >XP_015213064.1 PREDICTED: iroquois-class homeodomain protein IRX-4 [Lepisosteus oculatus]	XM_015357578.1/0.0/PREDICTED: Lepisosteus oculatus iroquois homeobox 4 (irx4), transcript variant X2, mRNA	sp|B7ZRT8|IRX4B_XENLA/2.0e-131/Iroquois-class homeodomain protein irx-4-B OS=Xenopus laevis GN=irx4-b PE=2 SV=1	aqu:105312674/5.4e-11/flocculation protein FLO11-like; K03006 DNA-directed RNA polymerase II subunit RPB1 [EC:2.7.7.6]	Hs7705555/3.6e-90/[K] KOG0773 Transcription factor MEIS1 and related HOX domain proteins	PS00027/-/'Homeobox' domain signature.	biological_process:GO:0048924//posterior lateral line neuromast mantle cell differentiation;GO:0006355//regulation of transcription, DNA-templated;GO:0042461//photoreceptor cell development;GO:0048923//posterior lateral line neuromast hair cell differentiation;cellular_component:GO:0005634//nucleus;molecular_function:GO:0043565//sequence-specific DNA binding;
CL8123.Contig1_All	1292	821	66	-3.601223415	1.69E-157	Down	9.55E-160	XP_017548770.1/1.6e-71/PREDICTED: bryoporin-like isoform X2 [Pygocentrus nattereri]	NA	sp|Q5R231|ACTP1_ACTVL/1.7e-11/DELTA-thalatoxin-Avl1a OS=Actineria villosa PE=1 SV=1	NA	NA	PF06369/3.2E-19/Sea anemone cytotoxic protein	NA
Unigene10998_All	1152	1549	389	-1.957874206	3.03E-155	Down	1.73E-157	XP_015196014.1/7.8e-14/PREDICTED: uncharacterized protein LOC107076571 [Lepisosteus oculatus]	NA	sp|Q29543|RNBR_SHEEP/4.4e-11/Brain ribonuclease OS=Ovis aries GN=BRN PE=3 SV=1	phd:102332820/2.0e-10/brain ribonuclease-like; K01168 pancreatic ribonuclease [EC:3.1.27.5]	NA	SM00092/4.2E-10/Pancreatic ribonuclease	NA
Unigene88533_All	2926	3273.47	1414.82	-1.174581361	6.48E-155	Down	3.72E-157	XP_015220548.1/7.9e-273/PREDICTED: RNA-binding protein 39 isoform X1 [Lepisosteus oculatus] >XP_015220549.1 PREDICTED: RNA-binding protein 39 isoform X1 [Lepisosteus oculatus]	XM_015365063.1/0.0/PREDICTED: Lepisosteus oculatus RNA binding motif protein 39 (rbm39), transcript variant X2, mRNA	sp|Q14498|RBM39_HUMAN/3.1e-242/RNA-binding protein 39 OS=Homo sapiens GN=RBM39 PE=1 SV=2	sfm:108936550/6.6e-268/rbm39; RNA-binding protein 39 isoform X1; K13091 RNA-binding protein 39	Hs4757926/3.8e-242/[K] KOG0147 Transcriptional coactivator CAPER (RRM superfamily)	PTHR24012:SF396/5.0E-155/--	biological_process:GO:0006397//mRNA processing;cellular_component:GO:0005634//nucleus;molecular_function:GO:0003723//RNA binding;
Unigene16332_All	1870	719.12	2068.38	1.559817698	8.03E-155	Up	4.65E-157	XP_015211876.1/8.2e-207/PREDICTED: fatty acid synthase isoform X2 [Lepisosteus oculatus]	XM_015356390.1/0.0/PREDICTED: Lepisosteus oculatus fatty acid synthase (fasn), transcript variant X2, mRNA	sp|P12276|FAS_CHICK/2.3e-182/Fatty acid synthase OS=Gallus gallus GN=FASN PE=1 SV=5	sfm:108939982/4.4e-201/fasn; fatty acid synthase; K00665 fatty acid synthase, animal type [EC:2.3.1.85]	Hs21618359/5.0e-155/[I] KOG1202 Animal-type fatty acid synthase and related proteins	PF00975/4.0E-54/Thioesterase domain	biological_process:GO:0009058//biosynthetic process;molecular_function:GO:0031177//phosphopantetheine binding;GO:0004320//oleoyl-[acyl-carrier-protein] hydrolase activity;GO:0004317//3-hydroxypalmitoyl-[acyl-carrier-protein] dehydratase activity;GO:0004313//[acyl-carrier-protein] S-acetyltransferase activity;GO:0016296//palmitoyl-[acyl-carrier-protein] hydrolase activity;GO:0004319//enoyl-[acyl-c…
CL14934.Contig6_All	731	919.94	2383.95	1.409363181	1.77E-153	Up	1.03E-155	XP_006635619.1/1.6e-57/PREDICTED: myelin P2 protein-like [Lepisosteus oculatus]	XM_016950993.1/0.0/PREDICTED: Pan troglodytes transmembrane protein 144 (TMEM144), transcript variant X4, mRNA	sp|Q99P61|FABPH_ICTTR/9.2e-47/Fatty acid-binding protein, heart OS=Ictidomys tridecemlineatus GN=FABP3 PE=2 SV=3	els:105008195/1.8e-52/fatty acid-binding protein, adipocyte; K08753 fatty acid-binding protein 4, adipocyte	Hs4758328/8.2e-45/[I] KOG4015 Fatty acid-binding protein FABP	PS00214/-/Cytosolic fatty-acid binding proteins signature.	molecular_function:GO:0008289//lipid binding;GO:0005215//transporter activity;
CL2559.Contig3_All	1072	1345	3026	1.205426692	5.85E-153	Up	3.46E-155	XP_018583931.1/2.3e-20/PREDICTED: 15-hydroxyprostaglandin dehydrogenase [NAD(+)]-like [Scleropages formosus]	NA	sp|O08699|PGDH_RAT/9.8e-13/15-hydroxyprostaglandin dehydrogenase [NAD(+)] OS=Rattus norvegicus GN=Hpgd PE=2 SV=2	sfm:108919973/3.1e-21/15-hydroxyprostaglandin dehydrogenase [NAD(+)]-like; K00069 15-hydroxyprostaglandin dehydrogenase (NAD) [EC:1.1.1.141]	Hs4504479/7.9e-12/[IR] KOG4169 15-hydroxyprostaglandin dehydrogenase and related dehydrogenases	NA	molecular_function:GO:0016404//15-hydroxyprostaglandin dehydrogenase (NAD+) activity;GO:0016491//oxidoreductase activity;
Unigene30346_All	1168	1170	2755	1.271164667	2.25E-151	Up	1.34E-153	XP_006640322.1/2.4e-95/PREDICTED: glutathione S-transferase theta-1-like isoform X1 [Lepisosteus oculatus]	XM_007063773.1/0.0/PREDICTED: Chelonia mydas glutathione S-transferase theta-1-like (LOC102929480), mRNA	sp|Q99L20|GSTT3_MOUSE/6.8e-76/Glutathione S-transferase theta-3 OS=Mus musculus GN=Gstt3 PE=1 SV=1	sfm:108921883/2.1e-87/glutathione S-transferase theta-1-like; K00799 glutathione S-transferase [EC:2.5.1.18]	Hs4504185/3.2e-75/[O] KOG0867 Glutathione S-transferase	PF00043/1.2E-9/Glutathione S-transferase, C-terminal domain	molecular_function:GO:0016740//transferase activity;
Unigene72284_All	720	7	624	6.513668175	2.60E-146	Up	1.59E-148	CDQ90091.1/1.9e-10/unnamed protein product [Oncorhynchus mykiss]	XM_014154811.1/0.0/PREDICTED: Salmo salar dickkopf-related protein 1-like (LOC106577088), mRNA	sp|Q6ZRP5|YD019_HUMAN/8.4e-08/Putative uncharacterized protein FLJ46204 OS=Homo sapiens PE=5 SV=2	sasa:106601828/7.6e-08/extracellular serine/threonine protein kinase FAM20C-like; K21958 extracellular serine/threonine protein kinase FAM20C [EC:2.7.11.1]	NA	NA	NA
CL7902.Contig2_All	2509	2530	980	-1.332662853	6.35E-146	Down	3.90E-148	XP_015212655.1/1.0e-215/PREDICTED: cytosolic non-specific dipeptidase-like isoform X2 [Lepisosteus oculatus]	NA	sp|Q66HG3|CNDP1_RAT/2.3e-177/Beta-Ala-His dipeptidase OS=Rattus norvegicus GN=Cndp1 PE=1 SV=1	sfm:108940582/2.1e-198/beta-Ala-His dipeptidase-like; K05604 beta-Ala-His dipeptidase [EC:3.4.13.20]	Hs21071039/2.1e-172/[E] KOG2276 Metalloexopeptidases	PS00759/-/ArgE / dapE / ACY1 / CPG2 / yscS family signature 2.	molecular_function:GO:0016805//dipeptidase activity;
CL11603.Contig2_All	2474	1408.13	3067.96	1.15912002	1.00E-145	Up	6.22E-148	XP_018619823.1/3.0e-140/PREDICTED: serine hydroxymethyltransferase, cytosolic [Scleropages formosus] >XP_018619824.1 PREDICTED: serine hydroxymethyltransferase, cytosolic [Scleropages formosus] >XP_018619825.1 PREDICTED: serine hydroxymethyltransferase, cytosolic [Scleropages formosus]	XM_014851694.1/0.0/PREDICTED: Equus asinus serine hydroxymethyltransferase 1 (soluble) (SHMT1), transcript variant X2, mRNA	sp|P07511|GLYC_RABIT/3.6e-135/Serine hydroxymethyltransferase, cytosolic OS=Oryctolagus cuniculus GN=SHMT1 PE=1 SV=2	sfm:108941554/4.0e-141/shmt1; serine hydroxymethyltransferase, cytosolic; K00600 glycine hydroxymethyltransferase [EC:2.1.2.1]	Hs20070176/7.9e-132/[E] KOG2467 Glycine/serine hydroxymethyltransferase	PS00096/-/Serine hydroxymethyltransferase pyridoxal-phosphate attachment site.	biological_process:GO:0035999//tetrahydrofolate interconversion;GO:0006545//glycine biosynthetic process;cellular_component:GO:0005634//nucleus;GO:0005829//cytosol;molecular_function:GO:0004372//glycine hydroxymethyltransferase activity;GO:0008168//methyltransferase activity;GO:0030170//pyridoxal phosphate binding;
CL3613.Contig1_All	771	10	609	5.963991201	7.72E-145	Up	4.80E-147	NA	NA	NA	NA	NA	NA	NA
Unigene70554_All	1583	12	597	5.672245498	4.21E-142	Up	2.66E-144	XP_006643149.1/2.3e-165/PREDICTED: antithrombin-III isoform X2 [Lepisosteus oculatus]	XM_013191479.1/0.0/PREDICTED: Anser cygnoides domesticus serpin peptidase inhibitor, clade C (antithrombin), member 1 (SERPINC1), mRNA	sp|P32261|ANT3_MOUSE/8.2e-149/Antithrombin-III OS=Mus musculus GN=Serpinc1 PE=1 SV=1	els:105011382/1.1e-163/serpinc1; antithrombin-III isoform X1; K03911 antithrombin III	Hs4502261/1.5e-147/[V] KOG2392 Serpin	SM00093/2.2E-152/SERine Proteinase INhibitors	biological_process:GO:2000266//regulation of blood coagulation, intrinsic pathway;cellular_component:GO:0005615//extracellular space;molecular_function:GO:0004867//serine-type endopeptidase inhibitor activity;GO:0008201//heparin binding;
Unigene66460_All	470	0	977	10.96783563	9.72E-139	Up	6.26E-141	NA	NA	NA	NA	NA	PF05778/1.3E-7/Apolipoprotein CIII (Apo-CIII)	NA
CL9688.Contig3_All	2434	2775.31	1171.68	-1.208449445	2.00E-137	Down	1.29E-139	XP_006640012.1/2.4e-206/PREDICTED: arrestin domain-containing protein 2 isoform X1 [Lepisosteus oculatus]	XM_006639949.2/0.0/PREDICTED: Lepisosteus oculatus arrestin domain containing 2 (arrdc2), transcript variant X1, mRNA	sp|Q8TBH0|ARRD2_HUMAN/1.4e-144/Arrestin domain-containing protein 2 OS=Homo sapiens GN=ARRDC2 PE=2 SV=2	cmy:102945281/9.3e-74/TXNIP; thioredoxin interacting protein; K20910 thioredoxin-interacting protein	Hs18373305/1.0e-144/[R] KOG3780 Thioredoxin binding protein TBP-2/VDUP1	PTHR11188:SF48/1.3E-286/--	NA
CL1068.Contig3_All	3836	1319.56	2877.39	1.160324703	6.56E-137	Up	4.27E-139	XP_015210950.1/2.2e-275/PREDICTED: leptin receptor [Lepisosteus oculatus]	KP113667.1/0.0/Acipenser baerii leptin receptor precursor (LEPR) mRNA, partial cds	sp|O02671|LEPR_PIG/8.0e-182/Leptin receptor OS=Sus scrofa GN=LEPR PE=2 SV=3	lcm:102364165/2.6e-219/LEPR; leptin receptor; K05062 leptin receptor	Hs4504979/1.1e-172/[TV] LSE0333 H Interleukin receptor/leukemia inhibitory factor receptor/T-cell cytokine receptor	PTHR23036/1.7E-163/--	NA
CL5880.Contig11_All	3063	1576.76	454.56	-1.758799564	1.15E-136	Down	7.52E-139	XP_015192157.1/1.6e-252/PREDICTED: myotubularin-related protein 11 isoform X1 [Lepisosteus oculatus]	XM_015336671.1/0.0/PREDICTED: Lepisosteus oculatus myotubularin related protein 11 (mtmr11), transcript variant X1, mRNA	sp|Q3V1L6|MTMRB_MOUSE/2.1e-116/Myotubularin-related protein 11 OS=Mus musculus GN=Mtmr11 PE=2 SV=1	sasa:106605290/1.3e-237/myotubularin-related protein 11-like; K18085 myotubularin-related protein 10/11/12	Hs8923297/1.6e-81/[R] KOG1089 Myotubularin-related phosphatidylinositol 3-phosphate 3-phosphatase MTM6	PS51339/74.708/Myotubularin phosphatase domain.	NA
Unigene44409_All	2000	15	577	5.301157791	1.97E-136	Up	1.29E-138	XP_020829967.1/7.0e-103/complement factor B isoform X2 [Phascolarctos cinereus]	KC987096.1/0.0/Acipenser schrenckii microsatellite HLJSX345 sequence	sp|Q86K80|RUS1_DICDI/2.0e-06/RUS1 family protein homolog OS=Dictyostelium discoideum GN=DDB_G0277179 PE=3 SV=1	sfm:108934440/3.0e-102/cfb; complement factor B; K01335 component factor B [EC:3.4.21.47]	Hs4502397/1.3e-92/[E] KOG3627 Trypsin	PF00092/6.3E-20/von Willebrand factor type A domain	biological_process:GO:0006956//complement activation;cellular_component:GO:0005576//extracellular region;molecular_function:GO:0004252//serine-type endopeptidase activity;
CL11198.Contig2_All	2154	64	702	3.490948098	8.46E-135	Up	5.57E-137	XP_021442709.1/6.5e-264/alpha-2-macroglobulin-like [Oncorhynchus mykiss]	EU938301.1/0.0/Acipenser baerii alpha-2-macroglobulin mRNA, partial cds	sp|P01023|A2MG_HUMAN/1.2e-187/Alpha-2-macroglobulin OS=Homo sapiens GN=A2M PE=1 SV=3	sasa:106580937/7.2e-264/alpha-2-macroglobulin-like; K03910 alpha-2-macroglobulin	Hs4557225/1.2e-187/[O] KOG1366 Alpha-macroglobulin	PF10569/2.2E-16/Alpha-macro-globulin thiol-ester bond-forming region	cellular_component:GO:0005615//extracellular space;molecular_function:GO:0004866//endopeptidase inhibitor activity;
Unigene25665_All	957	32	610	4.28828631	4.46E-134	Up	2.96E-136	XP_015203710.1/2.4e-29/PREDICTED: inter-alpha-trypsin inhibitor heavy chain H4-like isoform X6 [Lepisosteus oculatus]	NA	sp|P97280|ITIH3_MESAU/1.3e-19/Inter-alpha-trypsin inhibitor heavy chain H3 OS=Mesocricetus auratus GN=ITIH3 PE=1 SV=1	pvt:110087865/2.0e-24/ITIH2; inter-alpha-trypsin inhibitor heavy chain H2; K19015 inter-alpha-trypsin inhibitor heavy chain H2	Hs4504783/1.6e-19/[O] LSE2193 H Plasma inter-alpha-trypsin inhibitor	PF06668/1.1E-13/Inter-alpha-trypsin inhibitor heavy chain C-terminus	NA
Unigene23216_All	4196	664	1858	1.520116233	6.04E-134	Up	4.02E-136	XP_018607102.1/6.3e-215/PREDICTED: endosialin [Scleropages formosus] >KPP67176.1 endosialin-like [Scleropages formosus]	XM_017718372.1/0.0/PREDICTED: Pygocentrus nattereri endosialin-like (LOC108439782), mRNA	sp|Q9ET61|C1QR1_RAT/3.6e-87/Complement component C1q receptor OS=Rattus norvegicus GN=Cd93 PE=1 SV=1	sfm:108934082/8.4e-216/cd248; endosialin; K06706 CD248 antigen, endosialin	Hs6912282/1.7e-86/[V] LSE0083 H Complement component C1q receptor	PF00059/3.7E-8/Lectin C-type domain	cellular_component:GO:0016021//integral component of membrane;molecular_function:GO:0005509//calcium ion binding;
Unigene8132_All	1590	705	1923	1.483284478	1.08E-133	Up	7.24E-136	NA	KC984852.1/0.0/Acipenser sinensis clone ASN51 microsatellite sequence	NA	NA	NA	NA	NA
Unigene5781_All	6191	1207.51	2686.23	1.189168577	6.41E-133	Up	4.31E-135	XP_006637757.2/8.0e-182/PREDICTED: neutral cholesterol ester hydrolase 1 [Lepisosteus oculatus]	KM258120.1/0.0/Acipenser baerii cytochrome P450 aromatase (cyp19) mRNA, complete cds	sp|Q6PIU2|NCEH1_HUMAN/1.6e-155/Neutral cholesterol ester hydrolase 1 OS=Homo sapiens GN=NCEH1 PE=1 SV=3	xla:100101305/4.2e-171/nceh1.S, aadacl1, nceh, nceh1; neutral cholesterol ester hydrolase 1 S homeolog; K14349 neutral cholesterol ester hydrolase 1 [EC:3.1.1.-]	Hs17462343/3.9e-156/[V] KOG1515 Arylacetamide deacetylase	PS50025/17.13/Laminin G domain profile.	biological_process:GO:0008152//metabolic process;cellular_component:GO:0016021//integral component of membrane;molecular_function:GO:0052689//carboxylic ester hydrolase activity;
CL3216.Contig2_All	3236	253.73	1124.38	2.183384562	6.95E-133	Up	4.69E-135	XP_015207837.1/0.0e+00/PREDICTED: inter-alpha-trypsin inhibitor heavy chain H2 [Lepisosteus oculatus]	XM_010901325.2/0.0/PREDICTED: Esox lucius inter-alpha-trypsin inhibitor heavy chain 2 (itih2), mRNA	sp|Q61703|ITIH2_MOUSE/0.0e+00/Inter-alpha-trypsin inhibitor heavy chain H2 OS=Mus musculus GN=Itih2 PE=1 SV=1	sasa:106609267/0.0e+00/itih2; inter-alpha-trypsin inhibitor heavy chain 2; K19015 inter-alpha-trypsin inhibitor heavy chain H2	Hs4504783/0.0e+00/[O] LSE2193 H Plasma inter-alpha-trypsin inhibitor	PTHR10338:SF14/0.0/--	biological_process:GO:0030212//hyaluronan metabolic process;molecular_function:GO:0004867//serine-type endopeptidase inhibitor activity;
Unigene36098_All	4863	1164	255	-2.154901028	4.97E-132	Down	3.36E-134	BAO58967.1/0.0e+00/type2 collagen alpha1 chain [Acipenser schrenckii]	AB922837.1/0.0/Acipenser schrenckii Col2a1 mRNA for type2 collagen alpha1 chain, complete cds, clone: 46	sp|Q6P4Z2|CO2A1_XENTR/0.0e+00/Collagen alpha-1(II) chain OS=Xenopus tropicalis GN=col2a1 PE=2 SV=1	lcm:102359526/0.0e+00/COL2A1; collagen type II alpha 1 chain; K19719 collagen, type II, alpha	Hs13435125/0.0e+00/[W] KOG3544 Collagens (type IV and type XIII), and related proteins	PD002078/9.0E-55/COLLAGEN ALPHA TYPE MATRIX EXTRACELLULAR PRECURSOR STRUCTURAL CHAIN SIGNAL HYDROXYLATION	NA
CL11693.Contig2_All	3011	636.04	40	-3.955424715	3.10E-130	Down	2.11E-132	NA	AC275240.1/0.0/Homo sapiens chromosome 2 clone CH17-93J3, complete sequence	NA	NA	NA	NA	NA
Unigene9772_All	2048	594.81	26.19	-4.46972006	3.91E-130	Down	2.67E-132	XP_015275292.1/3.1e-29/PREDICTED: kell blood group glycoprotein homolog [Gekko japonicus]	AL365401.20/0.0/Human DNA sequence from clone RP11-489M19 on chromosome 20, complete sequence	sp|Q10711|ECE2_BOVIN/4.3e-25/Endothelin-converting enzyme 2 OS=Bos taurus GN=ECE2 PE=1 SV=2	gja:107117650/4.0e-30/kell blood group glycoprotein homolog; K06577 Kell blood group glycoprotein [EC:3.4.24.-]	7289282/2.4e-25/[E] KOG3624 M13 family peptidase	PTHR11733/7.4E-43/--	NA
Unigene462_All	3718	185	968	2.423102654	1.13E-129	Up	7.77E-132	XP_020346110.1/0.0e+00/uncharacterized protein LOC109896219 [Oncorhynchus kisutch]	XM_020490521.1/0.0/PREDICTED: Oncorhynchus kisutch uncharacterized LOC109896219 (LOC109896219), mRNA	sp|P56674|HH_DROHY/8.6e-32/Protein hedgehog OS=Drosophila hydei GN=hh PE=3 SV=4	cmy:102944849/4.9e-34/DHH; desert hedgehog; K11990 desert hedgehog	Hs4506939/1.7e-29/[T] KOG3638 Sonic hedgehog and related proteins	PS50923/6.904/Sushi/CCP/SCR domain profile.	biological_process:GO:0016539//intein-mediated protein splicing;GO:0007275//multicellular organism development;GO:0007267//cell-cell signaling;molecular_function:GO:0008233//peptidase activity;
CL14475.Contig2_All	2353	2838.45	1251.92	-1.145340076	4.58E-129	Down	3.17E-131	XP_006629528.1/4.5e-242/PREDICTED: carboxypeptidase E [Lepisosteus oculatus]	XM_006629465.2/0.0/PREDICTED: Lepisosteus oculatus carboxypeptidase E (cpe), mRNA	sp|Q00493|CBPE_MOUSE/1.0e-232/Carboxypeptidase E OS=Mus musculus GN=Cpe PE=1 SV=2	sfm:108924563/5.9e-235/cpe; carboxypeptidase E; K01294 carboxypeptidase E [EC:3.4.17.10]	Hs4503009/4.9e-232/[R] KOG2649 Zinc carboxypeptidase	SM00631/7.2E-59/--	molecular_function:GO:0008270//zinc ion binding;GO:0004181//metallocarboxypeptidase activity;
Unigene7973_All	6049	2657.56	1141.64	-1.183373597	2.62E-127	Down	1.82E-129	XP_015204073.1/0.0e+00/PREDICTED: serine/arginine repetitive matrix protein 1 isoform X1 [Lepisosteus oculatus]	XM_015348591.1/0.0/PREDICTED: Lepisosteus oculatus serine/arginine repetitive matrix 1 (srrm1), transcript variant X6, mRNA	sp|Q5R5Q2|SRRM1_PONAB/2.2e-311/Serine/arginine repetitive matrix protein 1 OS=Pongo abelii GN=SRRM1 PE=2 SV=1	amj:102566147/0.0e+00/SRRM1; serine and arginine repetitive matrix 1; K13171 serine/arginine repetitive matrix protein 1	Hs5032119/1.5e-256/[AR] KOG2146 Splicing coactivator SRm160/300, subunit SRm160 (contains PWI domain)	SM00311/0.0021/PWI, domain in splicing factors	biological_process:GO:0006397//mRNA processing;
CL27.Contig13_All	2296	1406.8	2930.82	1.094508003	5.85E-127	Up	4.08E-129	NA	AF529473.1/0.0/Acipenser fulvescens clone AfuG60 microsatellite sequence	NA	NA	NA	NA	NA
CL4368.Contig3_All	961	31.65	580.13	4.2317197	1.22E-126	Up	8.51E-129	XP_015209075.1/9.6e-42/PREDICTED: collagen alpha-1(XII) chain [Lepisosteus oculatus]	XM_020608637.1/0.0/PREDICTED: Monopterus albus collagen alpha-1(XII) chain-like (LOC109964979), mRNA	sp|P12106|CO9A1_CHICK/7.2e-15/Collagen alpha-1(IX) chain OS=Gallus gallus GN=COL9A1 PE=1 SV=4	xla:446631/1.1e-14/col9a1.L, col9a1, col9a1-a, edm6; collagen, type IX, alpha 1 L homeolog; K08131 collagen, type IX, alpha	Hs18641352/3.4e-14/[W] KOG3544 Collagens (type IV and type XIII), and related proteins	PTHR11132/1.4E-27/--	cellular_component:GO:0005581//collagen trimer;
Unigene4991_All	1914	1111	242	-2.163158986	1.24E-126	Down	8.72E-129	XP_006635941.1/2.5e-243/PREDICTED: iroquois-class homeodomain protein IRX-4 [Lepisosteus oculatus] >XP_015213064.1 PREDICTED: iroquois-class homeodomain protein IRX-4 [Lepisosteus oculatus]	XM_015357578.1/0.0/PREDICTED: Lepisosteus oculatus iroquois homeobox 4 (irx4), transcript variant X2, mRNA	sp|B7ZRT8|IRX4B_XENLA/1.4e-203/Iroquois-class homeodomain protein irx-4-B OS=Xenopus laevis GN=irx4-b PE=2 SV=1	aqu:105312674/4.6e-12/flocculation protein FLO11-like; K03006 DNA-directed RNA polymerase II subunit RPB1 [EC:2.7.7.6]	Hs7705555/5.9e-159/[K] KOG0773 Transcription factor MEIS1 and related HOX domain proteins	SM00389/5.2E-13/Homeodomain	biological_process:GO:0048924//posterior lateral line neuromast mantle cell differentiation;GO:0006355//regulation of transcription, DNA-templated;GO:0042461//photoreceptor cell development;GO:0048923//posterior lateral line neuromast hair cell differentiation;cellular_component:GO:0005634//nucleus;molecular_function:GO:0043565//sequence-specific DNA binding;
Unigene6297_All	2132	1085.94	2463.29	1.217262968	1.73E-126	Up	1.22E-128	OHS95482.1/2.3e-19/hypothetical protein TRFO_38435 [Tritrichomonas foetus]	LM434549.1/0.0/Nippostrongylus brasiliensis genome assembly N_brasiliensis_RM07_v1_5_4 ,scaffold NBR_scaffold0001149	sp|Q55E44|DHKE_DICDI/7.0e-10/Hybrid signal transduction histidine kinase E OS=Dictyostelium discoideum GN=dhkE PE=3 SV=1	lco:104939375/5.5e-06/ttf1; transcription termination factor 1; K15225 transcription termination factor 1	CE08376/4.9e-13/[Y] KOG2992 Nucleolar GTPase/ATPase p130	NA	NA
CL545.Contig6_All	1779	541.77	1610.75	1.607601059	5.25E-126	Up	3.70E-128	XP_018590853.1/2.7e-167/PREDICTED: cathepsin B-like [Scleropages formosus] >KPP57939.1 cathepsin B preproprotein-like [Scleropages formosus]	XM_005146406.1/0.0/PREDICTED: Melopsittacus undulatus cathepsin B (LOC101877325), mRNA	sp|P43233|CATB_CHICK/1.2e-159/Cathepsin B OS=Gallus gallus GN=CTSB PE=2 SV=1	sfm:108924141/3.6e-168/cathepsin B-like; K01363 cathepsin B [EC:3.4.22.1]	Hs4503139/2.3e-157/[O] KOG1543 Cysteine proteinase Cathepsin L	PTHR12411/6.3E-148/--	biological_process:GO:0009953//dorsal/ventral pattern formation;GO:0060026//convergent extension;GO:0050790//regulation of catalytic activity;GO:0031101//fin regeneration;GO:0090504//epiboly;molecular_function:GO:0004197//cysteine-type endopeptidase activity;
CL1640.Contig4_All	6090	2362.25	958.98	-1.264968145	1.04E-125	Down	7.44E-128	XP_015206871.1/0.0e+00/PREDICTED: collagen alpha-5(IV) chain [Lepisosteus oculatus]	XM_014207140.1/0.0/PREDICTED: Salmo salar collagen alpha-5(IV) chain-like (LOC106608922), transcript variant X1, mRNA	sp|P29400|CO4A5_HUMAN/0.0e+00/Collagen alpha-5(IV) chain OS=Homo sapiens GN=COL4A5 PE=1 SV=2	lcf:108902077/0.0e+00/col4a5; collagen alpha-5(IV) chain isoform X1; K06237 collagen, type IV, alpha	Hs15890086/0.0e+00/[W] KOG3544 Collagens (type IV and type XIII), and related proteins	PTHR24023:SF515/0.0/--	cellular_component:GO:0005581//collagen trimer;GO:0005604//basement membrane;molecular_function:GO:0005201//extracellular matrix structural constituent;
CL2553.Contig5_All	7447	1033.43	207.56	-2.280219446	1.09E-125	Down	7.83E-128	XP_015201058.1/0.0e+00/PREDICTED: receptor-type tyrosine-protein phosphatase delta isoform X34 [Lepisosteus oculatus]	XM_015345572.1/0.0/PREDICTED: Lepisosteus oculatus protein tyrosine phosphatase, receptor type D (ptprd), transcript variant X38, mRNA	sp|F1NWE3|PTPRS_CHICK/0.0e+00/Receptor-type tyrosine-protein phosphatase S OS=Gallus gallus GN=PTPRS PE=1 SV=3	lve:103081280/0.0e+00/PTPRD; protein tyrosine phosphatase, receptor type D; K06777 receptor-type tyrosine-protein phosphatase delta [EC:3.1.3.48]	Hs18860894/0.0e+00/[T] KOG4228 Protein tyrosine phosphatase	PS00383/-/Tyrosine specific protein phosphatases active site.	NA
CL4368.Contig2_All	1173	3233.13	1535.13	-1.038949807	1.59E-125	Down	1.14E-127	XP_018587674.1/2.3e-45/PREDICTED: collagen alpha-1(XII) chain-like isoform X1 [Scleropages formosus]	XM_014149257.1/0.0/PREDICTED: Salmo salar collagen alpha-1(XII) chain-like (LOC106573748), transcript variant X3, mRNA	sp|P12106|CO9A1_CHICK/1.5e-14/Collagen alpha-1(IX) chain OS=Gallus gallus GN=COL9A1 PE=1 SV=4	sfm:108922182/3.0e-46/collagen alpha-1(XII) chain-like isoform X1; K08132 collagen, type XII, alpha	Hs18641352/7.0e-14/[W] KOG3544 Collagens (type IV and type XIII), and related proteins	PTHR11132/2.2E-27/--	cellular_component:GO:0005581//collagen trimer;
CL12297.Contig2_All	1732	49.67	625.29	3.689699671	3.15E-125	Up	2.27E-127	XP_015200030.1/4.6e-127/PREDICTED: ELMO domain-containing protein 2 [Lepisosteus oculatus]	XM_016227608.1/0.0/PREDICTED: Ornithorhynchus anatinus ELMO domain containing 2 (ELMOD2), mRNA	sp|Q8IZ81|ELMD2_HUMAN/5.1e-112/ELMO domain-containing protein 2 OS=Homo sapiens GN=ELMOD2 PE=1 SV=1	ovi:T265_00031/1.1e-41/hypothetical protein; K20092 chromodomain-helicase-DNA-binding protein 1-like [EC:3.6.4.12]	Hs22042711/3.7e-112/[S] KOG2998 Uncharacterized conserved protein	PTHR12771:SF21/1.6E-200/--	molecular_function:GO:0005096//GTPase activator activity;
CL3702.Contig2_All	4622	1003.55	196.05	-2.320198073	1.23E-124	Down	8.92E-127	XP_015216082.1/0.0e+00/PREDICTED: MHC class II transactivator isoform X3 [Lepisosteus oculatus]	NA	sp|P33076|C2TA_HUMAN/2.3e-167/MHC class II transactivator OS=Homo sapiens GN=CIITA PE=1 SV=3	lcm:102357559/2.3e-259/CIITA; class II major histocompatibility complex transactivator; K08060 class II, major histocompatibility complex, transactivator	Hs4557749_2/3.0e-92/[S] KOG4308 LRR-containing protein	PTHR24106/4.5E-183/--	biological_process:GO:0006355//regulation of transcription, DNA-templated;molecular_function:GO:0005524//ATP binding;
CL5836.Contig2_All	1506	1373	381	-1.813847845	3.31E-124	Down	2.40E-126	XP_015796581.1/5.4e-92/PREDICTED: low choriolytic enzyme-like [Nothobranchius furzeri]	XM_017706184.1/0.0/PREDICTED: Pygocentrus nattereri high choriolytic enzyme 1-like (LOC108432397), mRNA	sp|P31580|HCE1_ORYLA/7.5e-59/High choriolytic enzyme 1 OS=Oryzias latipes GN=hcea PE=1 SV=1	mze:106674745/1.7e-62/high choriolytic enzyme 1-like; K08778 astacin-like metalloendopeptidase [EC:3.4.-.-]	CE01136/1.3e-41/[O] KOG3714 Meprin A metalloprotease	PTHR10127:SF661/7.4E-101/--	molecular_function:GO:0004222//metalloendopeptidase activity;GO:0008270//zinc ion binding;
Unigene45429_All	1590	534	11	-5.565643435	6.42E-124	Down	4.68E-126	NP_904330.1/2.0e-262/cytochrome c oxidase subunit I (mitochondrion) [Mus musculus] >YP_220565.1 cytochrome c oxidase subunit I (mitochondrion) [Mus musculus molossinus] >YP_220552.1 cytochrome c oxidase subunit I (mitochondrion) [Mus musculus domesticus] >YP_002791044.1 cytochrome c oxidase subunit I (mitochondrion) [Mus musculus castaneus] >P00397.2 RecName: Full=Cytochrome c oxidase subunit 1; …	AP014941.1/0.0/Mus musculus mitochondrial DNA, complete sequence, clone: B82-2748-95	sp|P00397|COX1_MOUSE/1.2e-264/Cytochrome c oxidase subunit 1 OS=Mus musculus GN=Mtco1 PE=1 SV=2	mmu:17708/2.7e-263/COX1, CoxI; cytochrome c oxidase subunit I; K02256 cytochrome c oxidase subunit 1 [EC:1.9.3.1]	HsMi003/2.8e-247/[C] KOG4769 Cytochrome c oxidase, subunit I	NA	biological_process:GO:0006123//mitochondrial electron transport, cytochrome c to oxygen;GO:0006119//oxidative phosphorylation;GO:0051602//response to electrical stimulus;GO:0021549//cerebellum development;GO:0009060//aerobic respiration;GO:0046688//response to copper ion;GO:0007568//aging;GO:0006979//response to oxidative stress;GO:0015990//electron transport coupled proton transport;cellular_com…
Unigene23849_All	4853	0	840	10.7498664	1.29E-123	Up	9.43E-126	XP_015608447.1/6.3e-259/PREDICTED: LOW QUALITY PROTEIN: elongation factor G-like [Cephus cinctus]	XM_012392864.1/0.0/PREDICTED: Bombus impatiens elongation factor Tu, mitochondrial-like (LOC100747069), mRNA &gt;XM_003494887.2 PREDICTED: Bombus impatiens elongation factor Tu, mitochondrial-like (LOC100740601), mRNA	sp|O21245|EFTU_RECAM/9.5e-164/Elongation factor Tu, mitochondrial OS=Reclinomonas americana GN=TUFA PE=3 SV=1	rss:109440210/4.6e-173/elongation factor G-2, mitochondrial; K02355 elongation factor G	At1g62750/3.0e-228/[J] KOG0465 Mitochondrial elongation factor	SM00889/2.2E-73/Elongation factor G, domain IV	NA
CL12032.Contig2_All	5222	1059	2397	1.214148197	1.34E-122	Up	9.80E-125	XP_006627834.1/2.7e-61/PREDICTED: diacylglycerol O-acyltransferase 2 [Lepisosteus oculatus]	XM_010767331.1/0.0/PREDICTED: Notothenia coriiceps diacylglycerol O-acyltransferase 2 (dgat2), mRNA	sp|Q4V9F0|DGAT2_DANRE/6.8e-59/Diacylglycerol O-acyltransferase 2 OS=Danio rerio GN=dgat2 PE=2 SV=1	lco:104931787/6.0e-62/dgat2; diacylglycerol O-acyltransferase 2; K11160 diacylglycerol O-acyltransferase 2 [EC:2.3.1.20 2.3.1.75]	Hs14211871/2.4e-53/[I] KOG0831 Acyl-CoA:diacylglycerol acyltransferase (DGAT)	PF03982/2.2E-54/Diacylglycerol acyltransferase	cellular_component:GO:0016021//integral component of membrane;molecular_function:GO:0016747//transferase activity, transferring acyl groups other than amino-acyl groups;
Unigene6194_All	3729	1005.78	2318	1.240186673	1.37E-122	Up	1.01E-124	XP_018940206.1/1.8e-173/PREDICTED: RNA-directed DNA polymerase from mobile element jockey-like [Cyprinus carpio]	LN590695.1/0.0/Cyprinus carpio genome assembly common carp genome, scaffold: LG23, chromosome: 23	sp|Q95SX7|RTBS_DROME/2.8e-38/Probable RNA-directed DNA polymerase from transposon BS OS=Drosophila melanogaster GN=RTase PE=2 SV=1	ccar:109080382/1.7e-71/protein polybromo-1-like; K11757 protein polybromo-1	CE26477/8.5e-37/[R] KOG1075 FOG: Reverse transcriptase	PF00078/1.9E-47/Reverse transcriptase (RNA-dependent DNA polymerase)	NA
Unigene70546_All	1682	15	519	5.14832101	4.52E-122	Up	3.34E-124	XP_006629594.1/5.2e-136/PREDICTED: fibrinogen alpha chain [Lepisosteus oculatus]	NA	sp|P14448|FIBA_CHICK/6.0e-65/Fibrinogen alpha chain OS=Gallus gallus GN=FGA PE=1 SV=4	sfm:108936732/4.4e-91/fga; fibrinogen alpha chain; K03903 fibrinogen alpha chain	NA	PF08702/1.6E-39/Fibrinogen alpha/beta chain family	biological_process:GO:0051258//protein polymerization;GO:0007165//signal transduction;GO:0030168//platelet activation;cellular_component:GO:0005577//fibrinogen complex;molecular_function:GO:0030674//protein binding, bridging;GO:0005102//receptor binding;
CL1531.Contig3_All	4322	1613.13	521	-1.594886553	1.00E-121	Down	7.42E-124	KFD66335.1/1.6e-75/hypothetical protein M514_21622 [Trichuris suis]	KX778610.1/0.0/Bicyclus anynana clone scaffold223+ genomic sequence	sp|O00370|LORF2_HUMAN/1.3e-15/LINE-1 retrotransposable element ORF2 protein OS=Homo sapiens PE=1 SV=1	lcm:102353553/3.4e-34/sorting nexin-29-like; K17935 sorting nexin-29	CE24479/1.1e-27/[R] KOG1075 FOG: Reverse transcriptase	PF00078/6.4E-25/Reverse transcriptase (RNA-dependent DNA polymerase)	NA
CL14614.Contig1_All	1405	121	788	2.73880946	6.60E-121	Up	4.94E-123	XP_019201947.1/4.1e-17/PREDICTED: LOW QUALITY PROTEIN: uncharacterized protein LOC109195015 [Oreochromis niloticus]	NA	NA	NA	NA	NA	molecular_function:GO:0003677//DNA binding;
Unigene66495_All	1408	0	812	10.70095679	1.92E-120	Up	1.44E-122	XP_015212508.1/9.9e-104/PREDICTED: apolipoprotein B-100 [Lepisosteus oculatus]	NA	sp|P11682|APOB_CHICK/1.1e-67/Apolipoprotein B (Fragment) OS=Gallus gallus GN=APOB PE=2 SV=1	pss:102463104/1.4e-74/APOB; apolipoprotein B; K14462 apolipoprotein B	Hs4502153/1.1e-40/[I] KOG4338 Predicted lipoprotein	PTHR13769:SF1/3.7E-81/--	molecular_function:GO:0005319//lipid transporter activity;
CL1636.Contig3_All	4127	1279.1	342.12	-1.866933831	2.32E-120	Down	1.75E-122	NA	NA	NA	NA	NA	NA	NA
CL7536.Contig3_All	1849	1972.78	744.11	-1.371021389	6.87E-119	Down	5.21E-121	XP_006634000.1/9.3e-110/PREDICTED: CCAAT/enhancer-binding protein delta [Lepisosteus oculatus]	NA	sp|Q00322|CEBPD_MOUSE/1.6e-63/CCAAT/enhancer-binding protein delta OS=Mus musculus GN=Cebpd PE=1 SV=2	lcm:102352126/1.3e-99/CEBPD; CCAAT/enhancer binding protein delta; K10050 CCAAT/enhancer binding protein (C/EBP), delta	Hs4885131/8.4e-62/[K] KOG3119 Basic region leucine zipper transcription factor	PTHR23334:SF3/1.9E-125/--	molecular_function:GO:0003700//DNA binding transcription factor activity;
CL14908.Contig1_All	1462	2194	886	-1.272564044	7.19E-118	Down	5.49E-120	XP_007541050.1/1.8e-79/PREDICTED: actin, aortic smooth muscle [Poecilia formosa] >XP_007541051.1 PREDICTED: actin, aortic smooth muscle [Poecilia formosa] >XP_012675483.1 PREDICTED: actin, aortic smooth muscle [Clupea harengus] >XP_012705364.1 actin, aortic smooth muscle [Fundulus heteroclitus] >XP_013878771.1 PREDICTED: actin, aortic smooth muscle [Austrofundulus limnaeus] >XP_014013765.1 PREDIC…	XM_019118285.1/0.0/PREDICTED: Cyprinus carpio actin, alpha skeletal muscle 2-like (LOC109104956), mRNA	sp|Q6P8G3|ACT3_XENTR/1.0e-81/Actin, alpha sarcomeric/skeletal OS=Xenopus tropicalis GN=act3 PE=2 SV=1	asn:102372571/2.3e-80/ACTA2; actin, alpha 2, smooth muscle, aorta; K12313 actin, aortic smooth muscle	Hs4501883/2.2e-81/[Z] KOG0676 Actin and related proteins	NA	biological_process:GO:0010628//positive regulation of gene expression;GO:0090131//mesenchyme migration;cellular_component:GO:0005856//cytoskeleton;GO:0030027//lamellipodium;GO:0005737//cytoplasm;GO:0030175//filopodium;GO:0044297//cell body;molecular_function:GO:0005524//ATP binding;
CL7925.Contig6_All	4309	633.23	56.22	-3.45795337	8.92E-118	Down	6.83E-120	XP_014067472.1/1.6e-08/PREDICTED: uncharacterized protein LOC106611608 [Salmo salar]	AC123821.4/0.0/Mus musculus BAC clone RP23-466F9 from chromosome 7, complete sequence	NA	spu:588572/3.9e-06/serine/arginine repetitive matrix protein 1; K13171 serine/arginine repetitive matrix protein 1	At2g29210/2.1e-07/[AR] KOG2146 Splicing coactivator SRm160/300, subunit SRm160 (contains PWI domain)	NA	biological_process:GO:0015074//DNA integration;molecular_function:GO:0003676//nucleic acid binding;GO:0004190//aspartic-type endopeptidase activity;
Unigene79348_All	1475	3082	1477	-1.025576158	3.71E-117	Down	2.85E-119	XP_021422360.1/1.7e-98/protein NYNRIN-like isoform X2 [Oncorhynchus mykiss]	AC201940.4/0.0/MACACA MULATTA BAC clone CH250-163A15 from chromosome 19, complete sequence	sp|Q5DTZ0|NYNRI_MOUSE/1.4e-09/Protein NYNRIN OS=Mus musculus GN=Nynrin PE=2 SV=2	lav:104846840/7.0e-24/uncharacterized LOC104846840; K07756 inositol-hexakisphosphate 5-kinase [EC:2.7.4.21]	Hs22049976/1.5e-21/[R] KOG0017 FOG: Transposon-encoded proteins with TYA, reverse transcriptase, integrase domains in various combinations	PTHR33064/1.1E-57/--	NA
CL9754.Contig2_All	3918	1361.34	396.52	-1.743941012	1.18E-116	Down	9.18E-119	XP_018937046.1/9.3e-43/PREDICTED: retroviral-like aspartic protease 1 [Cyprinus carpio]	NA	sp|P04323|POL3_DROME/8.5e-22/Retrovirus-related Pol polyprotein from transposon 17.6 OS=Drosophila melanogaster GN=pol PE=3 SV=1	npr:108785838/2.4e-23/myeloperoxidase-like; K10789 myeloperoxidase [EC:1.11.2.2]	At2g14650/2.1e-30/[R] KOG0017 FOG: Transposon-encoded proteins with TYA, reverse transcriptase, integrase domains in various combinations	NA	NA
Unigene14072_All	2139	2202	906	-1.245610636	2.05E-114	Down	1.62E-116	XP_006632726.2/3.1e-93/PREDICTED: TSC22 domain family protein 3 isoform X1 [Lepisosteus oculatus]	XM_017689965.1/0.0/PREDICTED: Pygocentrus nattereri TSC22 domain family member 3 (tsc22d3), mRNA	sp|Q91012|T22D1_CHICK/6.1e-30/TSC22 domain family protein 1 OS=Gallus gallus GN=TSC22D1 PE=2 SV=2	nai:NECAME_13551/7.5e-11/TSC-22/dip/bun family protein; K15033 peptidyl-tRNA hydrolase ICT1 [EC:3.1.1.29]	Hs5174729/5.7e-30/[K] KOG4797 Transcriptional regulator	PF01166/3.0E-27/TSC-22/dip/bun family	molecular_function:GO:0003700//DNA binding transcription factor activity;
CL12210.Contig2_All	5091	1986.06	771.42	-1.328699875	4.35E-114	Down	3.44E-116	XP_014352206.1/0.0e+00/PREDICTED: extracellular matrix protein FRAS1-like [Latimeria chalumnae]	XM_014496720.1/0.0/PREDICTED: Latimeria chalumnae extracellular matrix protein FRAS1-like (LOC102361383), mRNA	sp|Q86XX4|FRAS1_HUMAN/0.0e+00/Extracellular matrix protein FRAS1 OS=Homo sapiens GN=FRAS1 PE=1 SV=2	sfm:108938596/1.4e-15/adgrv1; G-protein coupled receptor 98; K18263 G-protein coupled receptor 98	Hs22043135_3/5.8e-12/[PT] KOG1306 Ca2+/Na+ exchanger NCX1 and related proteins	PTHR11339:SF288/0.0/--	biological_process:GO:0007154//cell communication;cellular_component:GO:0016021//integral component of membrane;GO:0005604//basement membrane;
Unigene69438_All	1459	4	490	6.972258817	2.34E-112	Up	1.86E-114	XP_015204503.1/1.5e-91/PREDICTED: complement C3 [Lepisosteus oculatus]	NA	sp|Q2UVX4|CO3_BOVIN/1.0e-81/Complement C3 OS=Bos taurus GN=C3 PE=1 SV=2	lcm:102353531/1.3e-86/C3; complement C3; K03990 complement component 3	Hs4557385/2.7e-79/[O] KOG1366 Alpha-macroglobulin	PTHR11412/1.8E-103/--	biological_process:GO:0006956//complement activation;cellular_component:GO:0005615//extracellular space;molecular_function:GO:0004866//endopeptidase inhibitor activity;
CL7492.Contig2_All	2915	525.43	27.2	-4.236199141	5.29E-112	Down	4.22E-114	XP_015219167.1/1.1e-301/PREDICTED: ecto-NOX disulfide-thiol exchanger 1 isoform X1 [Lepisosteus oculatus] >XP_015219168.1 PREDICTED: ecto-NOX disulfide-thiol exchanger 1 isoform X1 [Lepisosteus oculatus]	XM_009304587.3/0.0/PREDICTED: Danio rerio ecto-NOX disulfide-thiol exchanger 1 (enox1), transcript variant X1, mRNA	sp|Q8BHR2|ENOX1_MOUSE/1.6e-278/Ecto-NOX disulfide-thiol exchanger 1 OS=Mus musculus GN=Enox1 PE=2 SV=1	els:105028352/9.0e-07/myosin-9 isoform X1; K10352 myosin heavy chain	NA	PTHR16001:SF6/0.0/--	biological_process:GO:0001944//vasculature development;molecular_function:GO:0003723//RNA binding;
CL898.Contig4_All	2782	1578.28	534.64	-1.526092612	1.07E-111	Down	8.60E-114	XP_013979656.1/4.5e-116/PREDICTED: protein FAM65A-like isoform X6 [Salmo salar]	XM_009078057.1/0.0/PREDICTED: Acanthisitta chloris family with sequence similarity 65, member A (FAM65A), mRNA	sp|Q6ZS17|RIPR1_HUMAN/1.9e-84/Rho family-interacting cell polarization regulator 1 OS=Homo sapiens GN=RIPOR1 PE=1 SV=1	NA	NA	PTHR15829:SF1/1.2E-179/--	NA
CL14908.Contig2_All	2424	2357.96	1021.38	-1.171398653	3.48E-111	Down	2.81E-113	XP_018604955.1/1.8e-217/PREDICTED: actin, aortic smooth muscle [Scleropages formosus]	XM_015346688.1/0.0/PREDICTED: Lepisosteus oculatus actin, alpha 2, smooth muscle, aorta (acta2), transcript variant X1, mRNA	sp|P17304|ACTM_APLCA/5.0e-206/Actin, muscle OS=Aplysia californica PE=2 SV=1	nfu:107387497/3.0e-218/acta2; actin, aortic smooth muscle; K12313 actin, aortic smooth muscle	Hs4501883/8.3e-219/[Z] KOG0676 Actin and related proteins	PS01132/-/Actins and actin-related proteins signature.	biological_process:GO:0008015//blood circulation;GO:0060047//heart contraction;GO:0010628//positive regulation of gene expression;GO:0090131//mesenchyme migration;cellular_component:GO:0044297//cell body;GO:0030027//lamellipodium;GO:0005737//cytoplasm;GO:0030175//filopodium;molecular_function:GO:0005524//ATP binding;
CL4616.Contig2_All	1123	2883.46	1378.05	-1.029551897	2.52E-110	Down	2.05E-112	XP_018586114.1/5.1e-95/PREDICTED: claudin-4-like [Scleropages formosus]	XM_006640872.2/0.0/PREDICTED: Lepisosteus oculatus claudin-like protein ZF-A89 (LOC102682740), mRNA	sp|Q6BBL6|CLD4_BOVIN/4.2e-91/Claudin-4 OS=Bos taurus GN=CLDN4 PE=2 SV=1	sfm:108921245/6.8e-96/claudin-4-like; K06087 claudin	NA	PS01346/-/Claudin family signature.	cellular_component:GO:0016021//integral component of membrane;GO:0005923//bicellular tight junction;GO:0005886//plasma membrane;molecular_function:GO:0005198//structural molecule activity;
Unigene42471_All	1599	480	16	-4.871269718	1.43E-108	Down	1.16E-110	AHZ60868.1/2.0e-129/cytochrome c oxidase subunit III (mitochondrion) [Mus caroli]	AP014941.1/0.0/Mus musculus mitochondrial DNA, complete sequence, clone: B82-2748-95	sp|P05505|COX3_RAT/3.0e-130/Cytochrome c oxidase subunit 3 OS=Rattus norvegicus GN=Mtco3 PE=1 SV=5	rno:26204/6.6e-129/COX3; cytochrome c oxidase subunit 3; K02262 cytochrome c oxidase subunit 3	HsMi005/2.2e-114/[C] KOG4664 Cytochrome oxidase subunit III and related proteins	NA	biological_process:GO:0019646//aerobic electron transport chain;cellular_component:GO:0016021//integral component of membrane;GO:0005739//mitochondrion;molecular_function:GO:0004129//cytochrome-c oxidase activity;
CL5530.Contig2_All	3072	867	168	-2.331949883	2.33E-108	Down	1.91E-110	XP_015221304.1/1.3e-105/PREDICTED: GTP-binding protein Di-Ras2 [Lepisosteus oculatus]	XM_015365818.1/0.0/PREDICTED: Lepisosteus oculatus DIRAS family, GTP-binding RAS-like 2 (diras2), mRNA	sp|Q5PR73|DIRA2_MOUSE/2.9e-102/GTP-binding protein Di-Ras2 OS=Mus musculus GN=Diras2 PE=1 SV=1	sfm:108929950/5.7e-105/diras2; GTP-binding protein Di-Ras2; K07841 DIRAS family, GTP-binding Ras-like 2	Hs21703367/1.1e-101/[R] KOG0395 Ras-related GTPase	PR00449/1.3E-30/Transforming protein P21 ras signature	biological_process:GO:0007165//signal transduction;cellular_component:GO:0016020//membrane;GO:0005886//plasma membrane;molecular_function:GO:0005525//GTP binding;GO:0003924//GTPase activity;
Unigene36624_All	3031	1378	2746	1.030376615	7.80E-108	Up	6.40E-110	XP_018580707.1/3.1e-280/PREDICTED: delta-1-pyrroline-5-carboxylate dehydrogenase, mitochondrial [Scleropages formosus]	XM_012852703.2/0.0/PREDICTED: Fundulus heteroclitus aldehyde dehydrogenase 4 family member A1 (aldh4a1), transcript variant X2, mRNA	sp|Q7SY23|AL4A1_DANRE/1.2e-278/Delta-1-pyrroline-5-carboxylate dehydrogenase, mitochondrial OS=Danio rerio GN=aldh4a1 PE=2 SV=1	sfm:108918152/4.1e-281/aldh4a1; delta-1-pyrroline-5-carboxylate dehydrogenase, mitochondrial; K00294 1-pyrroline-5-carboxylate dehydrogenase [EC:1.2.1.88]	Hs4502037/2.4e-260/[E] KOG2455 Delta-1-pyrroline-5-carboxylate dehydrogenase	PF00171/1.1E-101/Aldehyde dehydrogenase family	biological_process:GO:0010133//proline catabolic process to glutamate;molecular_function:GO:0003842//1-pyrroline-5-carboxylate dehydrogenase activity;
CL4980.Contig2_All	2687	631.15	1649.94	1.421979616	9.75E-108	Up	8.02E-110	XP_018084830.1/6.2e-14/PREDICTED: uncharacterized protein LOC108698101 [Xenopus laevis] >XP_018084831.1 PREDICTED: uncharacterized protein LOC108698101 [Xenopus laevis]	KP187784.1/0.0/Scaphirhynchus platorynchus isolate MM-034 serine/threonine-protein phosphatase 4 catalytic subunit (ppp4c-A) gene, partial cds	NA	NA	NA	NA	NA
Unigene39819_All	2104	914.33	2074	1.21724991	1.55E-106	Up	1.28E-108	XP_012791751.1/5.6e-10/Eukaryotic translation initiation factor 3 subunit E [Schistosoma haematobium] >KGB31972.1 Eukaryotic translation initiation factor 3 subunit E [Schistosoma haematobium]	CR381551.19/0.0/Zebrafish DNA sequence from clone DKEY-203A12 in linkage group 14, complete sequence	NA	shx:MS3_00094/7.4e-11/Eukaryotic translation initiation factor 3 subunit E; K03250 translation initiation factor 3 subunit E	NA	NA	biological_process:GO:0006446//regulation of translational initiation;GO:0001731//formation of translation preinitiation complex;cellular_component:GO:0016282//eukaryotic 43S preinitiation complex;GO:0016021//integral component of membrane;GO:0033290//eukaryotic 48S preinitiation complex;GO:0005852//eukaryotic translation initiation factor 3 complex;molecular_function:GO:0003743//translation init…
CL9183.Contig3_All	2597	1152	314	-1.839683375	2.79E-106	Down	2.31E-108	XP_013998620.1/8.3e-165/PREDICTED: connective tissue growth factor-like isoform X2 [Salmo salar]	XM_015348458.1/0.0/PREDICTED: Lepisosteus oculatus connective tissue growth factor-like (LOC102682974), mRNA	sp|P29268|CTGF_MOUSE/1.1e-126/Connective tissue growth factor OS=Mus musculus GN=Ctgf PE=2 SV=3	sasa:106570673/8.7e-163/connective tissue growth factor-like; K06827 connective tissue growth factor	Hs4505285/1.5e-08/[WV] KOG1216 von Willebrand factor and related coagulation proteins	SM00209/2.5E-5/Thrombospondin type 1 repeats	biological_process:GO:0001558//regulation of cell growth;cellular_component:GO:0005576//extracellular region;molecular_function:GO:0005520//insulin-like growth factor binding;
Unigene72336_All	989	7	447	6.032396977	2.79E-106	Up	2.31E-108	XP_018592158.1/5.7e-90/PREDICTED: complement component C9 [Scleropages formosus]	NA	sp|P06682|CO9_ONCMY/9.5e-79/Complement component C9 (Fragment) OS=Oncorhynchus mykiss GN=c9 PE=2 SV=2	sfm:108924961/7.5e-91/c9; complement component C9; K04000 complement component 9	Hs4502511/2.4e-63/[V] LSE0225 H Perforin/Complement components 6, 7, 8, 9	PTHR19325/1.3E-112/--	biological_process:GO:0006955//immune response;GO:0071391//cellular response to estrogen stimulus;cellular_component:GO:0005579//membrane attack complex;
CL12090.Contig2_All	825	5.42	450.4	6.412391043	4.47E-106	Up	3.72E-108	ABC84125.1/7.5e-19/complement component C3, partial [Isoodon macrourus]	NA	sp|P01027|CO3_MOUSE/2.4e-19/Complement C3 OS=Mus musculus GN=C3 PE=1 SV=3	mdo:100020034/3.8e-19/C3; complement C3; K03990 complement component 3	Hs4557385/8.7e-19/[O] KOG1366 Alpha-macroglobulin	PF01759/2.4E-15/UNC-6/NTR/C345C module	NA
CL4237.Contig5_All	3069	1146.66	2404.81	1.104106115	1.05E-105	Up	8.82E-108	XP_015212560.1/5.4e-70/PREDICTED: syndecan-2 [Lepisosteus oculatus]	XM_006005044.2/0.0/PREDICTED: Latimeria chalumnae syndecan 2 (SDC2), mRNA	sp|P43407|SDC2_MOUSE/3.8e-49/Syndecan-2 OS=Mus musculus GN=Sdc2 PE=1 SV=1	amex:103022760/1.7e-64/syndecan-2-like isoform X1; K16336 syndecan 2	Hs14743154/2.2e-46/[T] TWOG0045 Heparan sulfate proteoglycan Syndecan	PF01034/2.7E-30/Syndecan domain	cellular_component:GO:0016021//integral component of membrane;
CL9426.Contig2_All	1646	5	448.93	6.524039481	2.71E-105	Up	2.28E-107	XP_015399350.1/3.0e-59/PREDICTED: coagulation factor XIII B chain isoform X2 [Panthera tigris altaica]	NA	sp|Q07968|F13B_MOUSE/1.8e-58/Coagulation factor XIII B chain OS=Mus musculus GN=F13b PE=1 SV=2	ptg:102961066/3.9e-60/F13B; coagulation factor XIII B chain; K03906 coagulation factor XIII B polypeptide	Hs9961357/2.2e-53/[V] LSE2736 H Protein related to complement factor H/Coagulation factor XIII, B subunit	SM00032/1.8E-7/Domain abundant in complement control proteins; SUSHI repeat; short complement-like repeat (SCR)	NA
Unigene27589_All	891	629	75	-3.032476639	2.72E-104	Down	2.30E-106	NA	LN593527.1/0.0/Cyprinus carpio genome assembly common carp genome ,scaffold 000001128	NA	NA	NA	NA	NA
CL5787.Contig3_All	2216	75	608	3.054729701	4.78E-104	Up	4.05E-106	XP_017550405.1/3.3e-122/PREDICTED: alpha-2-antiplasmin isoform X2 [Pygocentrus nattereri]	XM_015367344.1/0.0/PREDICTED: Lepisosteus oculatus serpin peptidase inhibitor, clade F (alpha-2 antiplasmin, pigment epithelium derived factor), member 2 (serpinf2), mRNA	sp|P28800|A2AP_BOVIN/9.9e-92/Alpha-2-antiplasmin OS=Bos taurus GN=SERPINF2 PE=1 SV=2	amex:103023363/1.5e-123/serpinf2; alpha-2-antiplasmin isoform X1; K03983 alpha-2-antiplasmin	Hs11386143/7.9e-91/[V] KOG2392 Serpin	SM00093/1.2E-91/SERine Proteinase INhibitors	cellular_component:GO:0005615//extracellular space;GO:0016021//integral component of membrane;
CL8476.Contig1_All	1487	1257.08	377.38	-1.700365716	5.50E-104	Down	4.69E-106	XP_006633748.1/2.4e-76/PREDICTED: pleiotrophin [Lepisosteus oculatus] >XP_015208502.1 PREDICTED: pleiotrophin [Lepisosteus oculatus] >XP_015208503.1 PREDICTED: pleiotrophin [Lepisosteus oculatus]	KM655586.1/0.0/Danio rerio Ptn mRNA, partial cds	sp|P63089|PTN_MOUSE/1.3e-58/Pleiotrophin OS=Mus musculus GN=Ptn PE=1 SV=1	sasa:106609498/4.6e-68/ptn; pleiotrophin-like; K16642 pleiotrophin	NA	NA	molecular_function:GO:0008083//growth factor activity;
CL2774.Contig11_All	2891	2152.29	922.48	-1.186662064	1.30E-103	Down	1.11E-105	OCA48651.1/1.9e-40/hypothetical protein XENTR_v90001030mg, partial [Xenopus tropicalis]	CP020636.1/0.0/Oryzias latipes strain HSOK chromosome 16	sp|Q6ZRP5|YD019_HUMAN/2.0e-12/Putative uncharacterized protein FLJ46204 OS=Homo sapiens PE=5 SV=2	xtr:100485745/2.0e-19/inppl1, ship2; inositol polyphosphate phosphatase like 1; K15909 phosphatidylinositol-3,4,5-trisphosphate 5-phosphatase 2 [EC:3.1.3.86]	At5g53870/2.2e-08/[S] LSE0042 A Uncharacterized plastocyanin-like protein, probably non-copper-binding	NA	NA
CL8476.Contig3_All	1603	1897	766.44	-1.27185404	7.36E-102	Down	6.40E-104	XP_006633748.1/2.0e-76/PREDICTED: pleiotrophin [Lepisosteus oculatus] >XP_015208502.1 PREDICTED: pleiotrophin [Lepisosteus oculatus] >XP_015208503.1 PREDICTED: pleiotrophin [Lepisosteus oculatus]	XM_014153495.1/0.0/PREDICTED: Salmo salar pleiotrophin (ptn), transcript variant X2, mRNA	sp|P21782|PTN_BOVIN/1.1e-57/Pleiotrophin OS=Bos taurus GN=PTN PE=1 SV=2	sasa:106609498/2.2e-68/ptn; pleiotrophin-like; K16642 pleiotrophin	NA	NA	molecular_function:GO:0008083//growth factor activity;
CL4838.Contig1_All	1358	1814	715	-1.307538431	1.11E-101	Down	9.69E-104	XP_006641384.1/6.8e-86/PREDICTED: phosphatidylcholine-sterol acyltransferase-like [Lepisosteus oculatus]	XM_010192194.1/0.0/PREDICTED: Mesitornis unicolor lecithin-cholesterol acyltransferase (LCAT), mRNA	sp|Q08758|LCAT_PAPAN/8.5e-70/Phosphatidylcholine-sterol acyltransferase OS=Papio anubis GN=LCAT PE=2 SV=1	sfm:108926635/8.5e-77/lcat; phosphatidylcholine-sterol acyltransferase isoform X1; K00650 lecithin-cholesterol acyltransferase [EC:2.3.1.43]	Hs4557892/1.0e-69/[I] KOG2369 Lecithin:cholesterol acyltransferase (LCAT)/Acyl-ceramide synthase	PS00290/-/Immunoglobulins and major histocompatibility complex proteins signature.	biological_process:GO:0006629//lipid metabolic process;molecular_function:GO:0008374//O-acyltransferase activity;
CL13487.Contig5_All	9086	718.67	1743.6	1.314288618	5.56E-101	Up	4.90E-103	XP_006635198.2/0.0e+00/PREDICTED: fatty acid synthase isoform X1 [Lepisosteus oculatus]	XM_015356390.1/0.0/PREDICTED: Lepisosteus oculatus fatty acid synthase (fasn), transcript variant X2, mRNA	sp|P12276|FAS_CHICK/0.0e+00/Fatty acid synthase OS=Gallus gallus GN=FASN PE=1 SV=5	sfm:108939982/0.0e+00/fasn; fatty acid synthase; K00665 fatty acid synthase, animal type [EC:2.3.1.85]	Hs21618359/0.0e+00/[I] KOG1202 Animal-type fatty acid synthase and related proteins	SM00823/2.2E-8/Phosphopantetheine attachment site	biological_process:GO:0009058//biosynthetic process;molecular_function:GO:0031177//phosphopantetheine binding;GO:0004320//oleoyl-[acyl-carrier-protein] hydrolase activity;GO:0004317//3-hydroxypalmitoyl-[acyl-carrier-protein] dehydratase activity;GO:0004313//[acyl-carrier-protein] S-acetyltransferase activity;GO:0016296//palmitoyl-[acyl-carrier-protein] hydrolase activity;GO:0004319//enoyl-[acyl-c…
Unigene4431_All	5998	990.35	245.67	-1.975595907	1.54E-100	Down	1.36E-102	XP_006638711.1/9.0e-114/PREDICTED: potassium voltage-gated channel subfamily G member 3 isoform X2 [Lepisosteus oculatus]	XM_006638648.2/0.0/PREDICTED: Lepisosteus oculatus potassium channel, voltage gated modifier subfamily G, member 3 (kcng3), transcript variant X2, mRNA	sp|Q8R523|KCNG3_RAT/8.3e-109/Potassium voltage-gated channel subfamily G member 3 OS=Rattus norvegicus GN=Kcng3 PE=2 SV=2	sfm:108918046/1.3e-113/kcng3; LOW QUALITY PROTEIN: potassium voltage-gated channel subfamily G member 3; K04902 potassium voltage-gated channel subfamily G member 3	Hs19071574/5.1e-108/[P] KOG3713 Voltage-gated K+ channel KCNB/KCNC	PTHR11537/5.1E-170/--	biological_process:GO:0051260//protein homooligomerization;cellular_component:GO:0008076//voltage-gated potassium channel complex;molecular_function:GO:0005249//voltage-gated potassium channel activity;
CL13801.Contig11_All	4382	2097.55	901.63	-1.182476899	2.00E-100	Down	1.78E-102	XP_006641590.1/5.3e-180/PREDICTED: glyceraldehyde-3-phosphate dehydrogenase, testis-specific [Lepisosteus oculatus]	XM_006641527.2/0.0/PREDICTED: Lepisosteus oculatus glyceraldehyde-3-phosphate dehydrogenase, spermatogenic (gapdhs), mRNA	sp|Q5MJ86|G3P2_DANRE/1.8e-177/Glyceraldehyde-3-phosphate dehydrogenase 2 OS=Danio rerio GN=gapdh-2 PE=2 SV=1	srx:107709572/4.7e-177/glyceraldehyde-3-phosphate dehydrogenase 2; K10705 glyceraldehyde-3-phosphate dehydrogenase, spermatogenic [EC:1.2.1.12]	Hs4506931/3.8e-153/[IT] KOG1118 Lysophosphatidic acid acyltransferase endophilin/SH3GL, involved in synaptic vesicle formation	PS51021/32.45/BAR domain profile.	biological_process:GO:0006006//glucose metabolic process;GO:0006096//glycolytic process;molecular_function:GO:0050661//NADP binding;GO:0051287//NAD binding;GO:0004365//glyceraldehyde-3-phosphate dehydrogenase (NAD+) (phosphorylating) activity;
Unigene3579_All	1315	625.24	80.54	-2.921011823	5.38E-100	Down	4.82E-102	NA	NA	NA	NA	NA	NA	NA
Unigene6121_All	6514	517.35	41.29	-3.611655428	1.45E-99	Down	1.30E-101	XP_015218033.1/0.0e+00/PREDICTED: protein unc-13 homolog B isoform X4 [Lepisosteus oculatus]	XM_015362547.1/0.0/PREDICTED: Lepisosteus oculatus unc-13 homolog B (C. elegans) (unc13b), transcript variant X4, mRNA	sp|O14795|UN13B_HUMAN/0.0e+00/Protein unc-13 homolog B OS=Homo sapiens GN=UNC13B PE=1 SV=2	egz:104133833/0.0e+00/UNC13B; protein unc-13 homolog B; K15293 protein unc-13 A/B/C	Hs5454148/0.0e+00/[TU] KOG1011 Neurotransmitter release regulator, UNC-13	PR00360/5.8E-6/C2 domain signature	NA
Unigene36067_All	3395	180	821	2.225006193	2.14E-99	Up	1.93E-101	XP_015199699.1/0.0e+00/PREDICTED: tensin-2 isoform X3 [Lepisosteus oculatus]	XM_012830984.1/0.0/PREDICTED: Clupea harengus tensin 2 (tns2), transcript variant X3, mRNA	sp|Q63HR2|TNS2_HUMAN/2.8e-215/Tensin-2 OS=Homo sapiens GN=TNS2 PE=1 SV=2	amex:103022390/5.1e-296/tns2; tensin-2 isoform X1; K18080 tensin	Hs22057421_1/2.1e-215/[TR] KOG2283 Clathrin coat dissociation kinase GAK/PTEN/Auxilin and related tyrosine phosphatases	PF10409/1.1E-27/C2 domain of PTEN tumour-suppressor protein	NA
Unigene13212_All	1942	1340	440	-1.571036694	5.54E-99	Down	5.02E-101	NA	NA	NA	NA	NA	NA	NA
Unigene10887_All	794	1401	479	-1.512738517	6.55E-98	Down	5.96E-100	XP_006640960.1/2.3e-49/PREDICTED: T-box transcription factor TBX2 isoform X1 [Lepisosteus oculatus]	XM_015367380.1/0.0/PREDICTED: Lepisosteus oculatus T-box 2 (tbx2), transcript variant X2, mRNA	sp|Q7ZTU9|TBX2_DANRE/6.1e-44/T-box transcription factor TBX2b OS=Danio rerio GN=tbx2b PE=1 SV=4	els:105008976/1.6e-46/tbx2; T-box transcription factor TBX2 isoform X1; K10176 T-box protein 2	Hs18104954/2.0e-28/[K] KOG3585 TBX2 and related T-box transcription factors	PTHR11267:SF82/7.6E-56/--	NA
Unigene6363_All	5149	1652.39	632.34	-1.350160968	2.52E-97	Down	2.30E-99	XP_006635548.1/0.0e+00/PREDICTED: sterile alpha motif domain-containing protein 9-like [Lepisosteus oculatus] >XP_015212262.1 PREDICTED: sterile alpha motif domain-containing protein 9-like [Lepisosteus oculatus]	XM_015356776.1/0.0/PREDICTED: Lepisosteus oculatus sterile alpha motif domain-containing protein 9-like (LOC102687574), transcript variant X2, mRNA	sp|Q8IVG5|SAM9L_HUMAN/4.1e-149/Sterile alpha motif domain-containing protein 9-like OS=Homo sapiens GN=SAMD9L PE=1 SV=2	NA	NA	PTHR16155:SF3/0.0/--	NA
Unigene169_All	1710	690.26	1674.86	1.314449596	4.92E-97	Up	4.54E-99	XP_021469507.1/5.7e-122/proteasome subunit beta type-5-like [Oncorhynchus mykiss]	XM_012868409.2/0.0/PREDICTED: Fundulus heteroclitus proteasome subunit beta type-5 (LOC105930284), mRNA	sp|Q32KL2|PSB5_BOVIN/7.1e-106/Proteasome subunit beta type-5 OS=Bos taurus GN=PSMB5 PE=1 SV=1	sasa:106569426/4.9e-122/proteasome subunit beta type-5-like; K02737 20S proteasome subunit beta 5 [EC:3.4.25.1]	Hs4506201/4.3e-105/[O] KOG0175 20S proteasome, regulatory subunit beta type PSMB5/PSMB8/PRE2	NA	biological_process:GO:0051603//proteolysis involved in cellular protein catabolic process;cellular_component:GO:0005634//nucleus;GO:0005737//cytoplasm;GO:0005839//proteasome core complex;molecular_function:GO:0004298//threonine-type endopeptidase activity;
CL7536.Contig4_All	1882	1387.07	475.55	-1.508750778	1.45E-96	Down	1.34E-98	XP_006634000.1/1.5e-107/PREDICTED: CCAAT/enhancer-binding protein delta [Lepisosteus oculatus]	AC116347.2/0.0/Homo sapiens chromosome 5 clone RP11-274E7, complete sequence	sp|Q03484|CEBPD_RAT/6.7e-65/CCAAT/enhancer-binding protein delta OS=Rattus norvegicus GN=Cebpd PE=2 SV=1	lcm:102352126/1.6e-97/CEBPD; CCAAT/enhancer binding protein delta; K10050 CCAAT/enhancer binding protein (C/EBP), delta	Hs4885131/9.4e-61/[K] KOG3119 Basic region leucine zipper transcription factor	PS50217/11.875/Basic-leucine zipper (bZIP) domain profile.	molecular_function:GO:0003700//DNA binding transcription factor activity;
Unigene8961_All	3870	1283.86	2525.58	1.011747728	2.79E-96	Up	2.58E-98	XP_012685758.1/1.0e-195/PREDICTED: UDP-glucuronosyltransferase-like [Clupea harengus]	XM_005313837.1/0.0/PREDICTED: Chrysemys picta bellii 40S ribosomal protein S4 (LOC101932957), transcript variant X2, mRNA	sp|P20720|UD12_RAT/3.5e-169/UDP-glucuronosyltransferase 1-2 OS=Rattus norvegicus GN=Ugt1a2 PE=2 SV=2	sasa:106581954/1.4e-193/UDP-glucuronosyltransferase-like; K00699 glucuronosyltransferase [EC:2.4.1.17]	Hs8850236/7.6e-166/[GC] KOG1192 UDP-glucuronosyl and UDP-glucosyl transferase	PF00201/1.4E-200/UDP-glucoronosyl and UDP-glucosyl transferase	biological_process:GO:0008152//metabolic process;cellular_component:GO:0016021//integral component of membrane;molecular_function:GO:0016758//transferase activity, transferring hexosyl groups;
CL10056.Contig3_All	548	1176	357	-1.684271203	5.23E-96	Down	4.86E-98	XP_006637263.1/8.7e-56/PREDICTED: hemoglobin subunit epsilon-like [Lepisosteus oculatus]	XM_009951134.1/0.0/PREDICTED: Leptosomus discolor hemoglobin subunit rho (LOC104341060), partial mRNA	sp|P02101|HBE_PIG/6.1e-51/Hemoglobin subunit epsilon OS=Sus scrofa GN=HBE1 PE=1 SV=3	cpic:101953117/2.5e-51/hemoglobin subunit epsilon-like; K13825 hemoglobin subunit epsilon	Hs4885393/2.4e-49/[C] KOG3378 Globins and related hemoproteins	NA	cellular_component:GO:0005833//hemoglobin complex;molecular_function:GO:0020037//heme binding;GO:0005506//iron ion binding;GO:0005344//oxygen carrier activity;GO:0019825//oxygen binding;
Unigene5463_All	4517	673.17	1635.54	1.316345132	5.65E-95	Up	5.33E-97	XP_015209925.1/0.0e+00/PREDICTED: EMILIN-2 [Lepisosteus oculatus]	AF529569.1/0.0/Acipenser fulvescens clone AfuG245 microsatellite sequence	sp|Q9BXX0|EMIL2_HUMAN/1.1e-214/EMILIN-2 OS=Homo sapiens GN=EMILIN2 PE=1 SV=3	obi:106877628/2.2e-12/early endosome antigen 1-like; K12478 early endosome antigen 1	SPAC1F3.06c/2.0e-08/[S] KOG4674 Uncharacterized conserved coiled-coil protein	PTHR15427:SF5/0.0/--	NA
CL2553.Contig9_All	8234	1361.76	466.79	-1.509006024	7.74E-95	Down	7.37E-97	XP_015201056.1/0.0e+00/PREDICTED: receptor-type tyrosine-protein phosphatase delta isoform X32 [Lepisosteus oculatus]	XM_015345584.1/0.0/PREDICTED: Lepisosteus oculatus protein tyrosine phosphatase, receptor type D (ptprd), transcript variant X49, mRNA	sp|F1NWE3|PTPRS_CHICK/0.0e+00/Receptor-type tyrosine-protein phosphatase S OS=Gallus gallus GN=PTPRS PE=1 SV=3	tmu:101340805/0.0e+00/receptor-type tyrosine-protein phosphatase delta isoform X4; K06777 receptor-type tyrosine-protein phosphatase delta [EC:3.1.3.48]	Hs18860894/0.0e+00/[T] KOG4228 Protein tyrosine phosphatase	SM00404/6.6E-45/Protein tyrosine phosphatase, catalytic domain motif	NA
CL12338.Contig2_All	1682	2409.71	1139.85	-1.044394672	1.94E-94	Down	1.86E-96	NA	NA	NA	NA	NA	NA	NA
CL5880.Contig16_All	5903	1606.55	615.62	-1.348232997	1.95E-94	Down	1.87E-96	XP_015192157.1/2.4e-196/PREDICTED: myotubularin-related protein 11 isoform X1 [Lepisosteus oculatus]	AJ133654.1/0.0/Acipenser baeri B2m/b1 gene, exons 1-3	sp|Q3V1L6|MTMRB_MOUSE/1.4e-97/Myotubularin-related protein 11 OS=Mus musculus GN=Mtmr11 PE=2 SV=1	sasa:106605290/2.0e-186/myotubularin-related protein 11-like; K18085 myotubularin-related protein 10/11/12	Hs8923297/6.6e-68/[R] KOG1089 Myotubularin-related phosphatidylinositol 3-phosphate 3-phosphatase MTM6	PTHR10807:SF51/7.4E-207/--	NA
Unigene33058_All	2273	396	1179	1.609612261	1.74E-92	Up	1.70E-94	XP_015192810.1/1.3e-102/PREDICTED: transmembrane protein 136 [Lepisosteus oculatus] >XP_015192811.1 PREDICTED: transmembrane protein 136 [Lepisosteus oculatus] >XP_015192812.1 PREDICTED: transmembrane protein 136 [Lepisosteus oculatus]	XM_008926903.2/0.0/PREDICTED: Manacus vitellinus transmembrane protein 136 (LOC103760399), mRNA	sp|Q6ZRR5|TM136_HUMAN/1.2e-92/Transmembrane protein 136 OS=Homo sapiens GN=TMEM136 PE=2 SV=2	NA	Hs20558849/8.7e-93/[S] KOG4474 Uncharacterized conserved protein	PTHR31898/2.3E-136/--	cellular_component:GO:0016021//integral component of membrane;
CL6439.Contig4_All	3069	2383	1133	-1.037010213	2.56E-92	Down	2.50E-94	XP_006003814.1/4.6e-106/PREDICTED: heat shock factor protein 1-like isoform X4 [Latimeria chalumnae]	XM_006003752.2/0.0/PREDICTED: Latimeria chalumnae heat shock factor protein 1-like (LOC102359072), transcript variant X5, mRNA	sp|Q00613|HSF1_HUMAN/4.7e-68/Heat shock factor protein 1 OS=Homo sapiens GN=HSF1 PE=1 SV=1	lcm:102359072/4.1e-103/heat shock factor protein 1-like; K09414 heat shock transcription factor 1	Hs5031767/3.4e-68/[K] KOG0627 Heat shock transcription factor	SM00415/2.5E-55/heat shock factor	NA
Unigene21600_All	5086	0	572	10.19549221	7.70E-92	Up	7.58E-94	XP_005975260.1/2.2e-105/PREDICTED: dihydrolipoyl dehydrogenase, mitochondrial-like [Pantholops hodgsonii]	NA	sp|Q54EW8|DLDH_DICDI/1.1e-101/Dihydrolipoyl dehydrogenase, mitochondrial OS=Dictyostelium discoideum GN=lpd PE=3 SV=1	mde:101890233/7.1e-100/dihydrolipoyl dehydrogenase, mitochondrial; K00382 dihydrolipoamide dehydrogenase [EC:1.8.1.4]	At1g48030/1.5e-100/[C] KOG1335 Dihydrolipoamide dehydrogenase	PF07992/4.6E-78/Pyridine nucleotide-disulphide oxidoreductase	biological_process:GO:0045454//cell redox homeostasis;cellular_component:GO:0005623//cell;molecular_function:GO:0009055//electron transfer activity;GO:0004148//dihydrolipoyl dehydrogenase activity;GO:0050660//flavin adenine dinucleotide binding;
Unigene5556_All	4360	172.42	769.06	2.192789905	1.78E-91	Up	1.76E-93	NA	AF529463.1/0.0/Acipenser fulvescens clone AfuG41 microsatellite sequence	NA	NA	NA	NA	NA
CL8123.Contig2_All	899	519	54	-3.229082348	3.38E-91	Down	3.35E-93	XP_017548771.1/2.5e-68/PREDICTED: DELTA-sagatoxin-Srs1a-like [Pygocentrus nattereri] >XP_017548772.1 PREDICTED: DELTA-sagatoxin-Srs1a-like [Pygocentrus nattereri]	NA	sp|C5NSL2|ACTP1_ANTAS/2.2e-10/DELTA-actitoxin-Aas1a OS=Anthopleura asiatica PE=1 SV=1	NA	NA	PTHR40388/6.5E-32/--	NA
CL10865.Contig2_All	1410	12	389	5.054284722	3.47E-91	Up	3.44E-93	XP_012674498.1/1.2e-128/PREDICTED: hyaluronan-binding protein 2-like [Clupea harengus]	NA	sp|Q8K0D2|HABP2_MOUSE/8.4e-121/Hyaluronan-binding protein 2 OS=Mus musculus GN=Habp2 PE=1 SV=2	amex:103047539/1.0e-128/hyaluronan-binding protein 2-like; K08648 hyaluronan binding protein 2 [EC:3.4.21.-]	Hs4758502_2/1.0e-75/[E] KOG3627 Trypsin	PS01186/-/EGF-like domain signature 2.	NA
CL8306.Contig2_All	1953	2286	1074	-1.054210533	5.52E-91	Down	5.49E-93	XP_006639863.1/1.0e-127/PREDICTED: transcription factor jun-D [Lepisosteus oculatus]	XM_006639800.2/0.0/PREDICTED: Lepisosteus oculatus jun D proto-oncogene (jund), mRNA	sp|P17535|JUND_HUMAN/5.8e-88/Transcription factor jun-D OS=Homo sapiens GN=JUND PE=1 SV=3	lcm:102357240/3.9e-123/JUND; JunD proto-oncogene, AP-1 transcription factor subunit; K04449 transcription factor jun-D	Hs10938014/4.2e-88/[K] KOG0837 Transcriptional activator of the JUN family	PF03957/9.5E-70/Jun-like transcription factor	biological_process:GO:0006357//regulation of transcription from RNA polymerase II promoter;cellular_component:GO:0005634//nucleus;molecular_function:GO:0003677//DNA binding;GO:0003700//DNA binding transcription factor activity;
Unigene69435_All	617	3	399	7.090903313	6.90E-91	Up	6.88E-93	NA	NA	NA	NA	NA	NA	NA
CL2288.Contig2_All	3240	774	164	-2.203016874	2.42E-90	Down	2.42E-92	XP_006123489.1/8.8e-39/PREDICTED: otolin-1 isoform X1 [Pelodiscus sinensis] >XP_014429280.1 PREDICTED: otolin-1 isoform X1 [Pelodiscus sinensis]	LN595879.1/0.0/Cyprinus carpio genome assembly common carp genome ,scaffold 000015828	sp|P27393|CO4A2_ASCSU/4.9e-07/Collagen alpha-2(IV) chain OS=Ascaris suum PE=2 SV=1	cmk:103182601/1.3e-27/collagen alpha-1(X) chain-like; K06237 collagen, type IV, alpha	Hs14165450/6.1e-07/[W] KOG3544 Collagens (type IV and type XIII), and related proteins	NA	NA
CL6088.Contig2_All	945	9	376.47	5.422086971	2.08E-89	Up	2.09E-91	XP_017577202.1/1.6e-129/PREDICTED: plasminogen [Pygocentrus nattereri]	XM_015947540.1/0.0/PREDICTED: Nothobranchius furzeri plasminogen (plg), transcript variant X2, mRNA	sp|P00747|PLMN_HUMAN/1.3e-101/Plasminogen OS=Homo sapiens GN=PLG PE=1 SV=2	dre:322691/4.6e-130/plg; plasminogen precursor; K01315 plasminogen [EC:3.4.21.7]	Hs4505881/9.4e-102/[O] LSE3587 H Plasminogen/Apolipoprotein (a)	PS50070/8.744/Kringle domain profile.	biological_process:GO:0048771//tissue remodeling;GO:0042730//fibrinolysis;GO:0007596//blood coagulation;cellular_component:GO:0005576//extracellular region;molecular_function:GO:0004252//serine-type endopeptidase activity;
CL8752.Contig3_All	6189	1197.17	2344.01	1.004971571	2.11E-88	Up	2.13E-90	XP_006626722.1/5.7e-204/PREDICTED: lysosome membrane protein 2 [Lepisosteus oculatus]	XM_005989268.2/0.0/PREDICTED: Latimeria chalumnae cyclin D2 (CCND2), transcript variant X2, mRNA	sp|Q14108|SCRB2_HUMAN/7.3e-161/Lysosome membrane protein 2 OS=Homo sapiens GN=SCARB2 PE=1 SV=2	sfm:108935511/3.1e-198/lysosome membrane protein 2-like; K12384 lysosome membrane protein 2	Hs5031631/5.3e-161/[T] KOG3776 Plasma membrane glycoprotein CD36 and related membrane receptors	PF01130/5.4E-155/CD36 family	cellular_component:GO:0016021//integral component of membrane;GO:0005764//lysosome;molecular_function:GO:0004872//receptor activity;
Unigene36761_All	879	82	559	2.804773346	5.33E-88	Up	5.39E-90	XP_006634957.2/1.0e-82/PREDICTED: riboflavin-binding protein-like isoform X1 [Lepisosteus oculatus]	NA	sp|P86009|RBP_DRONO/2.5e-78/Riboflavin-binding protein OS=Dromaius novaehollandiae PE=1 SV=1	pss:102455463/1.1e-77/riboflavin-binding protein; K13649 folate receptor	Hs13899247/1.2e-10/[H] LSE2747 H Folate receptor	PTHR10517:SF21/3.6E-96/--	NA
CL2504.Contig5_All	4534	2169	1014	-1.061351523	2.73E-87	Down	2.77E-89	XP_018594133.1/0.0e+00/PREDICTED: atrial natriuretic peptide-converting enzyme isoform X1 [Scleropages formosus]	XM_002804052.2/0.0/PREDICTED: Macaca mulatta corin, serine peptidase (CORIN), transcript variant X8, mRNA	sp|Q9Y5Q5|CORIN_HUMAN/0.0e+00/Atrial natriuretic peptide-converting enzyme OS=Homo sapiens GN=CORIN PE=1 SV=2	sfm:108926120/0.0e+00/corin; atrial natriuretic peptide-converting enzyme isoform X1; K09614 corin [EC:3.4.21.-]	Hs5729989_1/2.1e-263/[T] KOG3577 Smoothened and related G-protein-coupled receptors	PS01209/-/LDL-receptor class A (LDLRA) domain signature.	biological_process:GO:0016486//peptide hormone processing;cellular_component:GO:0016021//integral component of membrane;molecular_function:GO:0004252//serine-type endopeptidase activity;
CL49.Contig1_All	3370	771.79	1731.41	1.201288019	3.64E-87	Up	3.71E-89	XP_006631282.1/0.0e+00/PREDICTED: polyadenylate-binding protein 4 [Lepisosteus oculatus]	XM_006631219.2/0.0/PREDICTED: Lepisosteus oculatus poly(A) binding protein, cytoplasmic 4 (inducible form) (pabpc4), mRNA	sp|Q13310|PABP4_HUMAN/4.9e-300/Polyadenylate-binding protein 4 OS=Homo sapiens GN=PABPC4 PE=1 SV=1	dre:321035/0.0e+00/pabpc4; polyadenylate-binding protein 4; K13126 polyadenylate-binding protein	Hs4504715/3.5e-300/[AJ] KOG0123 Polyadenylate-binding protein (RRM superfamily)	PF00658/1.9E-31/Poly-adenylate binding protein, unique domain	cellular_component:GO:0005737//cytoplasm;molecular_function:GO:0003723//RNA binding;
Unigene23421_All	2171	496	1311	1.437876538	4.10E-87	Up	4.19E-89	XP_006627400.1/2.5e-183/PREDICTED: perforin-1-like [Lepisosteus oculatus]	NA	sp|P10820|PERF_MOUSE/7.6e-121/Perforin-1 OS=Mus musculus GN=Prf1 PE=1 SV=2	els:105012955/1.4e-177/perforin-1-like; K07818 perforin 1	Hs4826942/7.4e-118/[V] LSE0225 H Perforin/Complement components 6, 7, 8, 9	PS51412/27.373/Membrane attack complex/perforin (MACPF) domain profile.	NA
CL4592.Contig2_All	1623	491.5	50.49	-3.247500956	8.29E-87	Down	8.50E-89	XP_006638631.1/6.1e-73/PREDICTED: mitochondrial import receptor subunit TOM20 homolog [Lepisosteus oculatus]	XM_008305521.1/0.0/PREDICTED: Stegastes partitus mitochondrial import receptor subunit TOM20 homolog (LOC103375291), mRNA	sp|Q62760|TOM20_RAT/2.2e-72/Mitochondrial import receptor subunit TOM20 homolog OS=Rattus norvegicus GN=Tomm20 PE=1 SV=2	pvt:110075545/1.5e-72/TOMM20; mitochondrial import receptor subunit TOM20 homolog; K17770 mitochondrial import receptor subunit TOM20	Hs7657257/4.6e-72/[U] KOG4056 Translocase of outer mitochondrial membrane complex, subunit TOM20	PR00351/1.3E-29/MAS20 (TOM20) import receptor subunit signature	biological_process:GO:0006605//protein targeting;cellular_component:GO:0005742//mitochondrial outer membrane translocase complex;GO:0016021//integral component of membrane;
CL3651.Contig9_All	4706	296.97	974.91	1.750572722	3.68E-86	Up	3.79E-88	XP_015217945.1/8.1e-219/PREDICTED: reticulon-4 isoform X1 [Lepisosteus oculatus]	XM_006274439.3/0.0/PREDICTED: Alligator mississippiensis reticulon 4 (RTN4), transcript variant X1, mRNA	sp|Q9NQC3|RTN4_HUMAN/2.3e-122/Reticulon-4 OS=Homo sapiens GN=RTN4 PE=1 SV=2	sfm:108932844/9.3e-155/rtn4; reticulon-4 isoform X1; K20720 reticulon-4	Hs14729419/1.7e-122/[U] KOG1792 Reticulon	PTHR10994/3.4E-150/--	cellular_component:GO:0016021//integral component of membrane;GO:0005789//endoplasmic reticulum membrane;
Unigene68311_All	1157	11	366	5.091889097	5.83E-86	Up	6.02E-88	XP_015200656.1/7.8e-123/PREDICTED: complement factor I [Lepisosteus oculatus]	NA	sp|Q61129|CFAI_MOUSE/1.1e-83/Complement factor I OS=Mus musculus GN=Cfi PE=1 SV=3	xla:379108/2.2e-97/cfi.S, ahus3, c3b-ina, c3bc4bi, c3bina, cfi, cfi-a, cfi-b, cfia, kaf; complement factor I S homeolog; K01333 complement factor I [EC:3.4.21.45]	Hs4504579/2.0e-82/[E] KOG3627 Trypsin	PS00135/-/Serine proteases, trypsin family, serine active site.	cellular_component:GO:0016020//membrane;molecular_function:GO:0004252//serine-type endopeptidase activity;GO:0005044//scavenger receptor activity;
Unigene33062_All	3857	348	1061	1.643886323	8.36E-86	Up	8.65E-88	XP_015198529.1/0.0e+00/PREDICTED: pro-interleukin-16 [Lepisosteus oculatus]	XM_010621188.2/0.0/PREDICTED: Fukomys damarensis interleukin 16 (Il16), mRNA	sp|Q14005|IL16_HUMAN/4.3e-236/Pro-interleukin-16 OS=Homo sapiens GN=IL16 PE=1 SV=4	dre:368723/1.7e-21/patj; inaD-like protein; K06092 InaD-like protein	Hs4505231/9.7e-20/[S] KOG3528 FOG: PDZ domain	PR01931/3.8E-26/Interleukin-16 signature	NA
Unigene14066_All	2287	501	56	-3.125690993	1.64E-85	Down	1.70E-87	BAC82621.1/1.6e-135/pol-like protein [Danio rerio]	NA	sp|P14381|YTX2_XENLA/3.0e-59/Transposon TX1 uncharacterized 149 kDa protein OS=Xenopus laevis PE=4 SV=1	sko:102809967/1.0e-21/ATP-binding cassette sub-family A member 1-like; K05641 ATP-binding cassette, subfamily A (ABC1), member 1	At3g26614/2.4e-18/[R] KOG1075 FOG: Reverse transcriptase	PTHR19446/1.5E-61/--	NA
Unigene8007_All	832	2030.94	930.23	-1.090867368	1.79E-85	Down	1.87E-87	NA	NA	NA	NA	NA	NA	NA
Unigene34118_All	557	533	1358	1.384896919	2.87E-85	Up	3.00E-87	XP_019742251.1/3.2e-50/PREDICTED: fatty acid-binding protein, liver, partial [Hippocampus comes]	XM_006626498.2/0.0/PREDICTED: Lepisosteus oculatus fatty acid binding protein 1, liver (fabp1), mRNA	sp|Q8JJ04|FABPL_EPICO/3.5e-46/Fatty acid-binding protein, liver-type OS=Epinephelus coioides GN=fabp1 PE=2 SV=1	hcq:109525859/4.3e-51/fabp1; fatty acid-binding protein, liver; K08750 fatty acid-binding protein 1, liver	Hs4557577/8.1e-45/[I] KOG4015 Fatty acid-binding protein FABP	PS00214/-/Cytosolic fatty-acid binding proteins signature.	cellular_component:GO:0005737//cytoplasm;molecular_function:GO:0032052//bile acid binding;GO:0005215//transporter activity;
CL850.Contig1_All	2532	949.94	1972.81	1.089964597	5.45E-85	Up	5.71E-87	XP_015223297.1/5.5e-222/PREDICTED: fatty aldehyde dehydrogenase-like [Lepisosteus oculatus]	XM_015367811.1/0.0/PREDICTED: Lepisosteus oculatus fatty aldehyde dehydrogenase-like (LOC102686446), mRNA	sp|Q60HH8|AL3A2_MACFA/8.1e-191/Fatty aldehyde dehydrogenase OS=Macaca fascicularis GN=ALDH3A2 PE=2 SV=1	lco:104930670/4.3e-207/fatty aldehyde dehydrogenase; K00128 aldehyde dehydrogenase (NAD+) [EC:1.2.1.3]	Hs4557303/7.7e-191/[C] KOG2456 Aldehyde dehydrogenase	PTHR11699/0.0/--	biological_process:GO:0006081//cellular aldehyde metabolic process;cellular_component:GO:0016021//integral component of membrane;molecular_function:GO:0004030//aldehyde dehydrogenase [NAD(P)+] activity;
Unigene33444_All	6165	0	516	10.04684813	1.00E-84	Up	1.06E-86	XP_013078483.1/3.6e-150/PREDICTED: LOW QUALITY PROTEIN: enolase-like [Biomphalaria glabrata]	JQ789697.1/0.0/Pectinivalva sp. B Pect putative enolase protein mRNA, partial cds	sp|Q8IJN7|ENO_PLAF7/1.0e-122/Enolase OS=Plasmodium falciparum (isolate 3D7) GN=ENO PE=3 SV=1	bim:100747578/1.8e-145/uncharacterized LOC100747578; K01689 enolase [EC:4.2.1.11]	At1g79550/2.7e-128/[G] KOG1367 3-phosphoglycerate kinase	PTHR31637/8.3E-292/--	NA
CL7717.Contig3_All	3076	2166.08	1029.47	-1.037563861	5.17E-84	Down	5.47E-86	XP_014342915.1/1.4e-195/PREDICTED: inactive polyglycylase TTLL10 [Latimeria chalumnae]	XM_014487429.1/0.0/PREDICTED: Latimeria chalumnae tubulin tyrosine ligase-like family member 10 (TTLL10), mRNA	sp|A4Q9F3|TTL10_MOUSE/5.8e-159/Protein polyglycylase TTLL10 OS=Mus musculus GN=Ttll10 PE=1 SV=1	sko:100378142/2.5e-76/centriolin-like; K16770 centriolin	Hs7661564/5.5e-26/[O] KOG2157 Predicted tubulin-tyrosine ligase	PF03133/2.1E-50/Tubulin-tyrosine ligase family	NA
Unigene1450_All	1125	19	378	4.349935788	8.45E-84	Up	8.95E-86	XP_015222783.1/2.0e-123/PREDICTED: intelectin-like [Lepisosteus oculatus] >XP_015222784.1 PREDICTED: intelectin-like [Lepisosteus oculatus]	U72733.1/0.0/Acipenser fulvescens microsatellite LS-34, partial sequence	sp|Q8WWU7|ITLN2_HUMAN/7.4e-112/Intelectin-2 OS=Homo sapiens GN=ITLN2 PE=2 SV=1	amex:103036626/7.5e-119/intelectin-like; K17527 intelectin	NA	PF00147/1.9E-5/Fibrinogen beta and gamma chains, C-terminal globular domain	biological_process:GO:0043152//induction of bacterial agglutination;
CL3335.Contig3_All	8387	955.34	1970.79	1.080308758	1.09E-83	Up	1.15E-85	XP_014349834.1/0.0e+00/PREDICTED: nuclear receptor corepressor 1 isoform X13 [Latimeria chalumnae]	XM_015367311.1/0.0/PREDICTED: Lepisosteus oculatus nuclear receptor corepressor 1 (ncor1), mRNA	sp|Q8QG78|NCOR1_XENLA/0.0e+00/Nuclear receptor corepressor 1 OS=Xenopus laevis GN=ncor1 PE=1 SV=1	lcm:102367610/0.0e+00/NCOR1; nuclear receptor corepressor 1; K04650 nuclear receptor co-repressor 1	Hs5454138/0.0e+00/[K] KOG1878 Nuclear receptor coregulator SMRT/SMRTER, contains Myb-like domains	PTHR13992/0.0/--	NA
Unigene4551_All	4307	1193.71	407.74	-1.514110113	1.38E-83	Down	1.47E-85	NA	XM_006637363.2/0.0/PREDICTED: Lepisosteus oculatus family with sequence similarity 20 member C (fam20c), mRNA	NA	NA	NA	NA	NA
Unigene36300_All	2840	496.83	1289.53	1.411642019	2.33E-83	Up	2.49E-85	XP_018611411.1/1.3e-200/PREDICTED: phospholipid transfer protein [Scleropages formosus] >XP_018611412.1 PREDICTED: phospholipid transfer protein [Scleropages formosus] >XP_018611413.1 PREDICTED: phospholipid transfer protein [Scleropages formosus] >XP_018611414.1 PREDICTED: phospholipid transfer protein [Scleropages formosus] >XP_018611415.1 PREDICTED: phospholipid transfer protein [Scleropages f…	XM_019539531.1/0.0/PREDICTED: Crocodylus porosus zinc finger protein 335 (ZNF335), transcript variant X3, mRNA	sp|P55058|PLTP_HUMAN/4.7e-171/Phospholipid transfer protein OS=Homo sapiens GN=PLTP PE=1 SV=1	sfm:108936510/1.8e-201/pltp; phospholipid transfer protein; K08761 phospholipid transfer protein	Hs5453914/3.4e-171/[V] KOG4160 BPI/LBP/CETP family protein	PTHR10504/0.0/--	biological_process:GO:0006629//lipid metabolic process;cellular_component:GO:0005615//extracellular space;molecular_function:GO:0008289//lipid binding;
CL12361.Contig1_All	656	1002.39	299.85	-1.705510172	2.42E-83	Down	2.60E-85	XP_020350629.1/1.0e-18/placenta-specific protein 9 [Oncorhynchus kisutch] >XP_020350630.1 placenta-specific protein 9 [Oncorhynchus kisutch] >XP_020350631.1 placenta-specific protein 9 [Oncorhynchus kisutch]	NA	NA	NA	NA	NA	NA
CL4366.Contig2_All	3808	1608.67	663.71	-1.24162261	2.98E-83	Down	3.20E-85	XP_015204655.1/1.9e-93/PREDICTED: interleukin-27 receptor subunit alpha [Lepisosteus oculatus]	AC130885.3/0.0/Homo sapiens 3 BAC RP11-491D12 (Roswell Park Cancer Institute Human BAC Library) complete sequence	sp|Q8MJS1|I12R2_PIG/7.5e-47/Interleukin-12 receptor subunit beta-2 OS=Sus scrofa GN=IL12RB2 PE=2 SV=1	lcm:102361820/2.0e-75/IL27RA; interleukin 27 receptor subunit alpha; K05064 interleukin 12 receptor beta-2	Hs4504643/4.7e-43/[TV] LSE0333 H Interleukin receptor/leukemia inhibitory factor receptor/T-cell cytokine receptor	PS50853/17.01/Fibronectin type-III domain profile.	NA
Unigene14784_All	2071	13	355	4.806856374	4.92E-82	Up	5.31E-84	XP_015222517.1/5.6e-196/PREDICTED: complement C5, partial [Lepisosteus oculatus]	NA	sp|P01031|CO5_HUMAN/3.9e-151/Complement C5 OS=Homo sapiens GN=C5 PE=1 SV=4	lcm:102364499/5.0e-177/C5; complement C5; K03994 complement component 5	Hs4502507/2.8e-151/[O] KOG1366 Alpha-macroglobulin	PF07678/3.6E-47/A-macroglobulin complement component	cellular_component:GO:0005615//extracellular space;molecular_function:GO:0004866//endopeptidase inhibitor activity;
CL4616.Contig1_All	1614	1655.75	699.47	-1.207529893	5.16E-82	Down	5.58E-84	XP_006640934.1/2.5e-95/PREDICTED: claudin-4-like [Lepisosteus oculatus]	XM_006640872.2/0.0/PREDICTED: Lepisosteus oculatus claudin-like protein ZF-A89 (LOC102682740), mRNA	sp|Q6BBL6|CLD4_BOVIN/1.1e-92/Claudin-4 OS=Bos taurus GN=CLDN4 PE=2 SV=1	sfm:108921245/1.4e-97/claudin-4-like; K06087 claudin	NA	PTHR12002:SF50/2.1E-139/--	biological_process:GO:0061436//establishment of skin barrier;cellular_component:GO:0016327//apicolateral plasma membrane;GO:0005887//integral component of plasma membrane;GO:0016021//integral component of membrane;GO:0005923//bicellular tight junction;GO:0005886//plasma membrane;molecular_function:GO:0005198//structural molecule activity;
Unigene32758_All	4349	977	291	-1.711718531	1.19E-81	Down	1.29E-83	CDQ95089.1/4.6e-160/unnamed protein product [Oncorhynchus mykiss]	KC984856.1/0.0/Acipenser sinensis clone ASN73 microsatellite sequence	sp|P14381|YTX2_XENLA/5.4e-102/Transposon TX1 uncharacterized 149 kDa protein OS=Xenopus laevis PE=4 SV=1	sko:102809967/1.7e-54/ATP-binding cassette sub-family A member 1-like; K05641 ATP-binding cassette, subfamily A (ABC1), member 1	At2g01840/1.3e-52/[R] KOG1075 FOG: Reverse transcriptase	PF13966/9.1E-7/zinc-binding in reverse transcriptase	NA
Unigene31502_All	1722	9	344	5.291960631	1.93E-81	Up	2.10E-83	XP_015205558.1/2.9e-142/PREDICTED: alpha-1-antitrypsin homolog [Lepisosteus oculatus]	NA	sp|P32759|A1AT_CYPCA/2.9e-107/Alpha-1-antitrypsin homolog OS=Cyprinus carpio PE=2 SV=1	srx:107747373/1.0e-130/alpha-1-antitrypsin homolog; K04525 serpin peptidase inhibitor, clade A	Hs21361198/2.6e-97/[V] KOG2392 Serpin	PF00079/1.1E-118/Serpin (serine protease inhibitor)	NA
CL2504.Contig3_All	4495	1839.71	823	-1.124893154	2.21E-81	Down	2.41E-83	XP_018594134.1/0.0e+00/PREDICTED: atrial natriuretic peptide-converting enzyme isoform X2 [Scleropages formosus]	XM_002804052.2/0.0/PREDICTED: Macaca mulatta corin, serine peptidase (CORIN), transcript variant X8, mRNA	sp|Q9Y5Q5|CORIN_HUMAN/0.0e+00/Atrial natriuretic peptide-converting enzyme OS=Homo sapiens GN=CORIN PE=1 SV=2	sfm:108926120/0.0e+00/corin; atrial natriuretic peptide-converting enzyme isoform X1; K09614 corin [EC:3.4.21.-]	Hs5729989_1/3.4e-266/[T] KOG3577 Smoothened and related G-protein-coupled receptors	PS01209/-/LDL-receptor class A (LDLRA) domain signature.	biological_process:GO:0016486//peptide hormone processing;cellular_component:GO:0016021//integral component of membrane;molecular_function:GO:0004252//serine-type endopeptidase activity;
Unigene44286_All	1349	27	391	3.891758173	2.46E-81	Up	2.69E-83	XP_017332782.1/9.9e-45/PREDICTED: fetuin-B-like [Ictalurus punctatus]	NA	sp|O08677|KNG1_MOUSE/8.8e-27/Kininogen-1 OS=Mus musculus GN=Kng1 PE=1 SV=1	srx:107726168/2.7e-30/zinc transporter Slc39a7-like isoform X1; K14713 solute carrier family 39 (zinc transporter), member 7	7291375/4.4e-12/[S] KOG4725 Uncharacterized conserved protein	PF00031/7.3E-5/Cystatin domain	cellular_component:GO:0005615//extracellular space;molecular_function:GO:0004869//cysteine-type endopeptidase inhibitor activity;
CL5060.Contig1_All	1046	1612.59	676.73	-1.217106552	6.93E-81	Down	7.63E-83	CAG07510.1/8.2e-55/unnamed protein product, partial [Tetraodon nigroviridis]	XM_007570910.2/0.0/PREDICTED: Poecilia formosa glutathione S-transferase Mu 3-like (LOC103151067), transcript variant X2, mRNA	sp|Q9N0V4|GSTM1_BOVIN/5.9e-47/Glutathione S-transferase Mu 1 OS=Bos taurus GN=GSTM1 PE=1 SV=3	els:105013493/1.6e-54/gstm3; glutathione S-transferase mu 3 (brain); K00799 glutathione S-transferase [EC:2.5.1.18]	Hs14745937/8.1e-46/[O] KOG1695 Glutathione S-transferase	PTHR11571/2.4E-75/--	biological_process:GO:0008152//metabolic process;molecular_function:GO:0004364//glutathione transferase activity;
CL12606.Contig1_All	1401	496.61	62.06	-2.964756833	1.18E-80	Down	1.30E-82	XP_021355602.1/1.0e-47/serine/arginine repetitive matrix protein 5-like [Mizuhopecten yessoensis] >OWF49517.1 Ice nucleation protein InaU [Mizuhopecten yessoensis]	NA	sp|P24708|INVO_AOTTR/1.3e-12/Involucrin OS=Aotus trivirgatus GN=IVL PE=2 SV=1	myi:110447873/5.2e-29/trichohyalin-like; K18626 trichohyalin	Hs10835089/4.6e-12/[R] LSE0089 H Neurofilament	NA	NA
CL14579.Contig1_All	3811	2128.36	1023.03	-1.021272865	1.90E-80	Down	2.10E-82	XP_005999181.1/9.0e-176/PREDICTED: basal cell adhesion molecule [Latimeria chalumnae]	XM_012818119.1/0.0/PREDICTED: Clupea harengus basal cell adhesion molecule (Lutheran blood group) (bcam), mRNA	sp|P50895|BCAM_HUMAN/1.0e-104/Basal cell adhesion molecule OS=Homo sapiens GN=BCAM PE=1 SV=2	lcm:102363671/1.2e-176/BCAM; basal cell adhesion molecule (Lutheran blood group); K06578 Lutheran blood group glycoprotein	Hs20533846/1.8e-18/[R] KOG2408 Peroxidase/oxygenase	PS50835/8.23/Ig-like domain profile.	cellular_component:GO:0016021//integral component of membrane;
Unigene5382_All	1559	361.29	15.16	-4.539194787	1.04E-79	Down	1.17E-81	XP_014341751.1/5.7e-60/PREDICTED: ras-like protein family member 10B [Latimeria chalumnae]	XM_007067112.1/0.0/PREDICTED: Chelonia mydas ras-like protein family member 10B-like (LOC102946124), mRNA	sp|Q5SSG5|RSLAB_MOUSE/1.8e-60/Ras-like protein family member 10B OS=Mus musculus GN=Rasl10b PE=1 SV=1	lcm:102367212/7.5e-61/RASL10B; RAS like family 10 member B; K07851 Ras-like protein family member 10B	Hs15277321/3.9e-60/[R] KOG0395 Ras-related GTPase	PF00071/1.1E-16/Ras family	biological_process:GO:0007165//signal transduction;cellular_component:GO:0016020//membrane;molecular_function:GO:0005525//GTP binding;GO:0003924//GTPase activity;
Unigene67126_All	1575	1	404	8.69383236	2.05E-79	Up	2.32E-81	XP_006638026.1/8.9e-162/PREDICTED: vitamin K-dependent protein C-like [Lepisosteus oculatus] >XP_015217042.1 PREDICTED: vitamin K-dependent protein C-like [Lepisosteus oculatus]	NA	sp|Q28278|PROC_CANLF/3.4e-123/Vitamin K-dependent protein C OS=Canis lupus familiaris GN=PROC PE=2 SV=2	sasa:106568651/1.3e-145/proc; protein C, inactivator of coagulation factors Va and VIIIa; K01344 protein C (activated) [EC:3.4.21.69]	Hs4506115/1.2e-117/[VO] LSE3589 H Blood coagulation factors	PS00011/-/Vitamin K-dependent carboxylation domain.	biological_process:GO:0007596//blood coagulation;cellular_component:GO:0005576//extracellular region;molecular_function:GO:0004252//serine-type endopeptidase activity;GO:0005509//calcium ion binding;
Unigene20741_All	3787	0	474	9.924364127	2.90E-79	Up	3.30E-81	CDW55191.1/2.7e-180/PTS EIIB and PTS EIIC domain containing protein [Trichuris trichiura]	NA	NA	NA	NA	PTHR30009:SF12/0.0/--	NA
CL8154.Contig5_All	8687	2015	953	-1.044610842	4.70E-79	Down	5.38E-81	XP_006628236.1/0.0e+00/PREDICTED: neurobeachin isoform X16 [Lepisosteus oculatus]	XM_006628173.2/0.0/PREDICTED: Lepisosteus oculatus neurobeachin (nbea), transcript variant X16, mRNA	sp|Q8NFP9|NBEA_HUMAN/0.0e+00/Neurobeachin OS=Homo sapiens GN=NBEA PE=1 SV=3	adf:107342270/2.9e-101/protein FAN-like; K18953 factor associated with neutral sphingomyelinase activation	Hs21536252/0.0e+00/[U] KOG1787 Kinase A-anchor protein Neurobeachin and related BEACH and WD40 repeat proteins	SM00320/16.0/WD40 repeats	NA
CL731.Contig19_All	3172	2.76	342.92	6.992680849	1.21E-78	Up	1.39E-80	XP_016871019.1/3.7e-284/PREDICTED: sorbin and SH3 domain-containing protein 1 isoform X36 [Homo sapiens]	XM_011602929.1/0.0/PREDICTED: Takifugu rubripes sorbin and SH3 domain containing 1 (sorbs1), transcript variant X4, mRNA	sp|Q62417|SRBS1_MOUSE/4.0e-139/Sorbin and SH3 domain-containing protein 1 OS=Mus musculus GN=Sorbs1 PE=1 SV=2	oas:101108178/4.5e-278/SORBS1; sorbin and SH3 domain-containing protein 1 isoform X10; K06086 sorbin and SH3 domain containing 1	Hs5454056/7.8e-116/[T] KOG4225 Sorbin and SH3 domain-containing protein	SM00326/1.2E-19/Src homology 3 domains	NA
CL2408.Contig3_All	1361	437.46	42.97	-3.312128547	1.24E-78	Down	1.43E-80	XP_015215457.1/1.5e-69/PREDICTED: histone H1.0 [Lepisosteus oculatus]	CP011894.1/0.0/Ovis canadensis canadensis isolate 43U chromosome 9 sequence	sp|Q6NVM0|H10_XENTR/3.7e-65/Histone H1.0 OS=Xenopus tropicalis GN=h1f0 PE=2 SV=1	xtr:407939/8.3e-64/h1f0, H1zero, H5, h10, h1f0-a, h1f0-b, h1fv; H1 histone family member 0; K11275 histone H1/5	Hs4885371/2.5e-55/[B] KOG4012 Histone H1	NA	biological_process:GO:0030261//chromosome condensation;GO:0006334//nucleosome assembly;cellular_component:GO:0005634//nucleus;GO:0000786//nucleosome;molecular_function:GO:0003677//DNA binding;
CL14199.Contig1_All	8203	1945.77	909.6	-1.061416149	2.32E-78	Down	2.69E-80	XP_015206912.1/0.0e+00/PREDICTED: collagen alpha-6(IV) chain isoform X2 [Lepisosteus oculatus]	XM_015351427.1/0.0/PREDICTED: Lepisosteus oculatus collagen, type IV, alpha 6 (col4a6), transcript variant X3, mRNA	sp|Q14031|CO4A6_HUMAN/0.0e+00/Collagen alpha-6(IV) chain OS=Homo sapiens GN=COL4A6 PE=1 SV=3	amj:102558085/0.0e+00/COL4A6; collagen type IV alpha 6 chain; K06237 collagen, type IV, alpha	Hs16357503/0.0e+00/[W] KOG3544 Collagens (type IV and type XIII), and related proteins	SM00111/2.3E-70/C-terminal tandem repeated domain in type 4 procollagens	biological_process:GO:0071711//basement membrane organization;GO:0048846//axon extension involved in axon guidance;cellular_component:GO:0005581//collagen trimer;GO:0005604//basement membrane;molecular_function:GO:0005201//extracellular matrix structural constituent;
Unigene20560_All	1447	1224	445	-1.424105439	2.96E-78	Down	3.44E-80	XP_010869632.1/6.9e-68/PREDICTED: growth arrest and DNA damage-inducible protein GADD45 beta [Esox lucius]	XM_007423591.2/0.0/PREDICTED: Python bivittatus growth arrest and DNA damage inducible gamma (GADD45G), transcript variant X2, mRNA	sp|O75293|GA45B_HUMAN/9.0e-62/Growth arrest and DNA damage-inducible protein GADD45 beta OS=Homo sapiens GN=GADD45B PE=1 SV=1	els:105011357/9.1e-69/gadd45b; growth arrest and DNA damage-inducible protein GADD45 beta; K04402 growth arrest and DNA-damage-inducible protein	Hs9945332/1.7e-57/[R] TWOG0124 Myeloid differentiation primary response protein	PF01248/6.5E-15/Ribosomal protein L7Ae/L30e/S12e/Gadd45 family	biological_process:GO:0006950//response to stress;GO:0051726//regulation of cell cycle;cellular_component:GO:0005634//nucleus;
CL1260.Contig1_All	1432	968	297	-1.668923239	4.41E-78	Down	5.14E-80	NA	NA	NA	NA	NA	NA	NA
CL7228.Contig2_All	3046	751.7	1635.61	1.157220757	1.23E-77	Up	1.44E-79	XP_015199701.1/1.3e-161/PREDICTED: tensin-2 isoform X6 [Lepisosteus oculatus] >XP_015199702.1 PREDICTED: tensin-2 isoform X6 [Lepisosteus oculatus]	XM_012830986.1/0.0/PREDICTED: Clupea harengus tensin 2 (tns2), transcript variant X5, mRNA	sp|Q63HR2|TNS2_HUMAN/3.0e-131/Tensin-2 OS=Homo sapiens GN=TNS2 PE=1 SV=2	lcm:102347749/1.6e-147/TNS2, TENC1; tensin 2; K18080 tensin	Hs22057421_2/9.4e-119/[TZ] KOG1930 Focal adhesion protein Tensin, contains PTB domain	PF08416/3.2E-40/Phosphotyrosine-binding domain	NA
CL15088.Contig8_All	2656	659.12	139.8	-2.201555909	6.31E-77	Down	7.43E-79	XP_015201498.1/1.1e-108/PREDICTED: trichohyalin-like [Lepisosteus oculatus]	XM_017713845.1/0.0/PREDICTED: Pygocentrus nattereri uncharacterized LOC108437021 (LOC108437021), mRNA	sp|P37709|TRHY_RABIT/9.1e-68/Trichohyalin OS=Oryctolagus cuniculus GN=TCHH PE=2 SV=1	bpec:110173970/5.0e-73/trichohyalin-like; K18626 trichohyalin	Hs18544393/4.9e-55/[T] LSE0196 H S100 EF-hand calcium-binding protein	NA	NA
Unigene11248_All	4150	0	453	9.858988118	1.74E-76	Up	2.06E-78	EPY22091.1/1.6e-186/2-oxoglutarate dehydrogenase E1 component [Strigomonas culicis]	NA	sp|Q54JE4|ODO1_DICDI/2.5e-173/2-oxoglutarate dehydrogenase, mitochondrial OS=Dictyostelium discoideum GN=ogdh PE=3 SV=1	sko:100377219/3.8e-168/2-oxoglutarate dehydrogenase, mitochondrial-like; K00164 2-oxoglutarate dehydrogenase E1 component [EC:1.2.4.2]	At5g65750/4.3e-183/[G] KOG0450 2-oxoglutarate dehydrogenase, E1 subunit	SM00861/3.8E-44/Transketolase, pyrimidine binding domain	NA
Unigene3953_All	6985	1970.37	936.77	-1.03707891	2.10E-76	Down	2.48E-78	XP_015199301.1/1.8e-251/PREDICTED: zinc finger protein 638 [Lepisosteus oculatus]	XM_015343815.1/0.0/PREDICTED: Lepisosteus oculatus zinc finger protein 638 (znf638), mRNA	sp|Q14966|ZN638_HUMAN/7.6e-106/Zinc finger protein 638 OS=Homo sapiens GN=ZNF638 PE=1 SV=2	tup:102472440/2.4e-29/MUC17; serine-rich adhesin for platelets; K22016 mucin-3/17	Hs21626468/5.5e-106/[R] LSE0231 H DNA-binding protein	PTHR15592/3.9E-172/--	biological_process:GO:0008380//RNA splicing;cellular_component:GO:0005634//nucleus;molecular_function:GO:0008270//zinc ion binding;GO:0003676//nucleic acid binding;
CL13294.Contig1_All	1685	1694.5	751.45	-1.137489741	2.41E-76	Down	2.86E-78	XP_015196219.1/4.6e-140/PREDICTED: cellular tumor antigen p53 isoform X1 [Lepisosteus oculatus]	XM_016681379.1/0.0/PREDICTED: Poecilia formosa tumor protein p63 (tp63), transcript variant X7, mRNA	sp|P25035|P53_ONCMY/1.1e-122/Cellular tumor antigen p53 OS=Oncorhynchus mykiss GN=tp53 PE=2 SV=1	sfm:108921730/5.9e-136/tp53; cellular tumor antigen p53 isoform X1; K04451 tumor protein p53	NA	PF00870/9.1E-112/P53 DNA-binding domain	biological_process:GO:0006351//transcription, DNA-templated;GO:0051262//protein tetramerization;GO:0006915//apoptotic process;GO:0007049//cell cycle;cellular_component:GO:0005634//nucleus;GO:0005737//cytoplasm;molecular_function:GO:0044212//transcription regulatory region DNA binding;GO:0046872//metal ion binding;GO:0003700//DNA binding transcription factor activity;
Unigene490_All	1315	1018	335.1	-1.567453092	4.93E-75	Down	5.87E-77	XP_005289271.1/1.8e-70/PREDICTED: protein phosphatase 1 regulatory subunit 32 isoform X3 [Chrysemys picta bellii]	NA	sp|Q7Z5V6|PPR32_HUMAN/1.2e-52/Protein phosphatase 1 regulatory subunit 32 OS=Homo sapiens GN=PPP1R32 PE=1 SV=1	lcm:106705255/3.3e-65/PPP1R32; protein phosphatase 1 regulatory subunit 32; K17571 protein phosphatase 1 regulatory subunit 32	NA	PF15691/1.2E-43/Protein phosphatase 1 regulatory subunit 32	NA
Unigene10785_All	1580	408	1097	1.462543346	7.92E-75	Up	9.46E-77	ABF60009.1/3.6e-248/enolase B [Acipenser baerii]	DQ497987.1/0.0/Acipenser baerii enolase B mRNA, complete cds	sp|Q3ZC09|ENOB_BOVIN/8.8e-228/Beta-enolase OS=Bos taurus GN=ENO3 PE=2 SV=1	srx:107737945/9.2e-232/beta-enolase; K01689 enolase [EC:4.2.1.11]	Hs4503573/4.6e-226/[G] KOG2670 Enolase	PR00148/1.2E-53/Enolase signature	NA
CL1420.Contig2_All	311	661.17	146.04	-2.143036814	1.27E-74	Down	1.52E-76	KOF78746.1/1.6e-06/hypothetical protein OCBIM_22030355mg, partial [Octopus bimaculoides]	NA	NA	NA	NA	NA	NA
CL13036.Contig3_All	4919	1346.7	535.4	-1.29511858	1.77E-74	Down	2.13E-76	NP_001082528.1/1.3e-179/otogelin L homeolog precursor [Xenopus laevis] >AAH76719.1 LOC398539 protein [Xenopus laevis]	NA	sp|P98088|MUC5A_HUMAN/9.3e-58/Mucin-5AC OS=Homo sapiens GN=MUC5AC PE=1 SV=4	chx:102174827/2.9e-58/MUC5AC; mucin 5AC, oligomeric mucus/gel-forming; K21125 mucin-5AC	Hs17461257/2.5e-89/[WV] KOG1216 von Willebrand factor and related coagulation proteins	PS01225/10.537/C-terminal cystine knot domain profile.	biological_process:GO:0046373//L-arabinose metabolic process;cellular_component:GO:0005576//extracellular region;molecular_function:GO:0046556//alpha-L-arabinofuranosidase activity;
CL14643.Contig5_All	915	618.61	126.62	-2.252903977	2.79E-74	Down	3.37E-76	XP_018606641.1/1.2e-65/PREDICTED: serine/arginine-rich splicing factor 7-like [Scleropages formosus]	XR_001559953.1/0.0/PREDICTED: Python bivittatus serine/arginine-rich splicing factor 7 (SRSF7), transcript variant X3, misc_RNA	sp|Q3T106|SRSF7_BOVIN/7.2e-49/Serine/arginine-rich splicing factor 7 OS=Bos taurus GN=SRSF7 PE=2 SV=1	sfm:108933795/1.6e-66/serine/arginine-rich splicing factor 7-like; K12896 splicing factor, arginine/serine-rich 7	Hs5454054/9.9e-48/[A] KOG0107 Alternative splicing factor SRp20/9G8 (RRM superfamily)	NA	molecular_function:GO:0003723//RNA binding;GO:0008270//zinc ion binding;
CL7089.Contig4_All	6820	1394.56	567.21	-1.262234256	4.23E-74	Down	5.12E-76	XP_015203954.1/0.0e+00/PREDICTED: collagen alpha-1(XVI) chain isoform X3 [Lepisosteus oculatus]	XM_015348468.1/0.0/PREDICTED: Lepisosteus oculatus collagen, type XVI, alpha 1 (col16a1), transcript variant X3, mRNA	sp|Q07092|COGA1_HUMAN/0.0e+00/Collagen alpha-1(XVI) chain OS=Homo sapiens GN=COL16A1 PE=1 SV=2	ggo:101125599/1.4e-305/COL22A1; collagen type XXII alpha 1 chain; K16630 collagen, type XXII, alpha	Hs18641352/0.0e+00/[W] KOG3544 Collagens (type IV and type XIII), and related proteins	SM00210/5.9E-53/Thrombospondin N-terminal -like domains.	NA
CL6260.Contig1_All	1882	75	484	2.725665424	5.09E-74	Up	6.19E-76	XP_014353243.1/2.3e-148/PREDICTED: mitochondrial brown fat uncoupling protein 1 isoform X2 [Latimeria chalumnae]	XM_014497758.1/0.0/PREDICTED: Latimeria chalumnae uncoupling protein 1 (mitochondrial, proton carrier) (UCP1), transcript variant X3, mRNA	sp|Q9N2I9|UCP3_CANLF/9.5e-128/Mitochondrial uncoupling protein 3 OS=Canis lupus familiaris GN=UCP3 PE=2 SV=1	sfm:108924583/4.4e-148/ucp1; mitochondrial brown fat uncoupling protein 1; K15103 solute carrier family 25 (mitochondrial uncoupling protein), member 8/9	Hs13259541/4.2e-125/[C] KOG0753 Mitochondrial fatty acid anion carrier protein/Uncoupling protein	PTHR24089/9.7E-214/--	biological_process:GO:0071391//cellular response to estrogen stimulus;GO:0006839//mitochondrial transport;cellular_component:GO:0016021//integral component of membrane;GO:0031966//mitochondrial membrane;
CL4025.Contig7_All	3400	95.64	530.26	2.506634766	5.39E-74	Up	6.57E-76	XP_015206065.1/2.8e-253/PREDICTED: pre-mRNA-processing factor 39 isoform X2 [Lepisosteus oculatus]	XM_015350579.1/0.0/PREDICTED: Lepisosteus oculatus pre-mRNA processing factor 39 (prpf39), transcript variant X2, mRNA	sp|Q86UA1|PRP39_HUMAN/3.3e-248/Pre-mRNA-processing factor 39 OS=Homo sapiens GN=PRPF39 PE=1 SV=3	ocu:100342733/6.7e-248/PRPF39; pre-mRNA processing factor 39; K13217 pre-mRNA-processing factor 39	Hs8922888/2.4e-107/[A] KOG1258 mRNA processing protein	PTHR17204:SF21/0.0/--	biological_process:GO:0006396//RNA processing;
Unigene5608_All	803	892.64	268.85	-1.695656107	1.17E-73	Down	1.42E-75	NA	NA	NA	NA	NA	NA	NA
Unigene30824_All	1845	374	28	-3.70391866	2.04E-73	Down	2.49E-75	XP_015209063.1/1.8e-153/PREDICTED: CD109 antigen [Lepisosteus oculatus]	XM_009906507.1/0.0/PREDICTED: Picoides pubescens CD109 molecule (CD109), partial mRNA	sp|Q6YHK3|CD109_HUMAN/1.1e-120/CD109 antigen OS=Homo sapiens GN=CD109 PE=1 SV=2	cmy:102941807/2.3e-141/CD109; CD109 molecule; K06530 CD109 antigen	Hs19424130/1.6e-121/[O] KOG1366 Alpha-macroglobulin	PF07678/7.7E-61/A-macroglobulin complement component	NA
Unigene6163_All	4225	1339.71	536.57	-1.284461564	3.72E-73	Down	4.58E-75	XP_010022239.1/0.0e+00/PREDICTED: E3 ubiquitin-protein ligase RNF19A isoform X1 [Nestor notabilis]	XM_010006452.1/0.0/PREDICTED: Chaetura pelagica ring finger protein 19A, RBR E3 ubiquitin protein ligase (RNF19A), mRNA	sp|Q9NV58|RN19A_HUMAN/0.0e+00/E3 ubiquitin-protein ligase RNF19A OS=Homo sapiens GN=RNF19A PE=1 SV=3	fch:102059373/0.0e+00/RNF19A; ring finger protein 19A, RBR E3 ubiquitin protein ligase; K11972 E3 ubiquitin-protein ligase RNF19A [EC:2.3.2.27]	Hs19923422/0.0e+00/[O] KOG1815 Predicted E3 ubiquitin ligase	SM00647/4.1E-25/In Between Ring fingers	NA
CL312.Contig2_All	1419	802.34	222.51	-1.814722671	9.01E-73	Down	1.11E-74	XP_006630338.1/7.7e-64/PREDICTED: DNA damage-inducible transcript 4 protein [Lepisosteus oculatus]	NA	sp|Q7T346|DDIT4_DANRE/1.9e-56/DNA damage-inducible transcript 4 protein OS=Danio rerio GN=ddit4 PE=2 SV=1	sfm:108939641/4.0e-61/ddit4; DNA damage-inducible transcript 4 protein; K08270 DNA-damage-inducible transcript 4	Hs9506687/2.3e-43/[R] TWOG0506 Involved in apoptosis	PTHR12478:SF7/1.4E-92/--	biological_process:GO:0009953//dorsal/ventral pattern formation;GO:0009968//negative regulation of signal transduction;cellular_component:GO:0005737//cytoplasm;
Unigene9151_All	2340	111	553	2.352340682	1.06E-71	Up	1.32E-73	XP_006627563.1/8.1e-135/PREDICTED: plasminogen activator inhibitor 1 [Lepisosteus oculatus]	LN590804.1/0.0/Cyprinus carpio genome assembly common carp genome ,scaffold 000000334	sp|P05121|PAI1_HUMAN/1.2e-100/Plasminogen activator inhibitor 1 OS=Homo sapiens GN=SERPINE1 PE=1 SV=1	sfm:108922853/6.5e-125/serpine1; plasminogen activator inhibitor 1; K03982 plasminogen activator inhibitor 1	Hs10835159/8.9e-101/[V] KOG2392 Serpin	PTHR11461/4.8E-181/--	biological_process:GO:0010757//negative regulation of plasminogen activation;cellular_component:GO:0005615//extracellular space;molecular_function:GO:0004867//serine-type endopeptidase inhibitor activity;
CL12769.Contig2_All	1245	1546.11	675.98	-1.15796962	1.07E-71	Down	1.33E-73	XP_015200592.1/3.3e-111/PREDICTED: clathrin light chain A isoform X2 [Lepisosteus oculatus]	XM_015345106.1/0.0/PREDICTED: Lepisosteus oculatus clathrin, light chain A (clta), transcript variant X2, mRNA	sp|O08585|CLCA_MOUSE/1.7e-88/Clathrin light chain A OS=Mus musculus GN=Clta PE=1 SV=2	sasa:106609887/2.9e-100/CLCA; clathrin light chain A-like; K04644 clathrin light chain A	Hs6005993/3.3e-86/[U] KOG4031 Vesicle coat protein clathrin, light chain	PS00224/-/Clathrin light chain signature 1.	biological_process:GO:0006886//intracellular protein transport;GO:0016192//vesicle-mediated transport;cellular_component:GO:0030132//clathrin coat of coated pit;GO:0030130//clathrin coat of trans-Golgi network vesicle;molecular_function:GO:0005198//structural molecule activity;
CL4774.Contig1_All	1686	958	312	-1.582858749	1.22E-71	Down	1.52E-73	XP_015211513.1/1.3e-54/PREDICTED: noggin [Lepisosteus oculatus]	XM_015356027.1/0.0/PREDICTED: Lepisosteus oculatus noggin (nog), mRNA	sp|Q9YHV3|NOGG3_DANRE/8.7e-48/Noggin-3 OS=Danio rerio GN=nog3 PE=1 SV=1	sasa:100196526/1.3e-50/nogg3; Noggin-3; K04658 noggin	NA	PTHR10494:SF5/1.1E-66/--	biological_process:GO:0030514//negative regulation of BMP signaling pathway;GO:0030154//cell differentiation;GO:0045596//negative regulation of cell differentiation;GO:0051216//cartilage development;cellular_component:GO:0005576//extracellular region;
CL7822.Contig8_All	2851	1503.48	648.42	-1.177684303	1.26E-71	Down	1.58E-73	XP_020437633.1/1.5e-63/hypothetical protein PPL_01482 [Polysphondylium pallidum PN500] >EFA85525.1 hypothetical protein PPL_01482 [Polysphondylium pallidum PN500]	NA	sp|P98088|MUC5A_HUMAN/1.7e-48/Mucin-5AC OS=Homo sapiens GN=MUC5AC PE=1 SV=4	tup:102472440/1.4e-60/MUC17; serine-rich adhesin for platelets; K22016 mucin-3/17	Hs4505285/3.4e-46/[WV] KOG1216 von Willebrand factor and related coagulation proteins	PF06365/3.4E-27/CD34/Podocalyxin family	cellular_component:GO:0016021//integral component of membrane;molecular_function:GO:0005509//calcium ion binding;
CL12498.Contig2_All	3662	440	1126	1.391252276	2.93E-71	Up	3.69E-73	XP_015207898.1/0.0e+00/PREDICTED: inter-alpha-trypsin inhibitor heavy chain H5 [Lepisosteus oculatus]	XM_015352412.1/0.0/PREDICTED: Lepisosteus oculatus inter-alpha-trypsin inhibitor heavy chain family member 5 (itih5), mRNA	sp|Q8BJD1|ITIH5_MOUSE/2.3e-287/Inter-alpha-trypsin inhibitor heavy chain H5 OS=Mus musculus GN=Itih5 PE=1 SV=1	cmk:103187925/5.9e-149/itih2; inter-alpha-trypsin inhibitor heavy chain 2; K19015 inter-alpha-trypsin inhibitor heavy chain H2	Hs20127647/3.7e-287/[O] LSE2193 H Plasma inter-alpha-trypsin inhibitor	PS50234/22.087/VWFA domain profile.	biological_process:GO:0030212//hyaluronan metabolic process;molecular_function:GO:0004867//serine-type endopeptidase inhibitor activity;
CL8553.Contig1_All	1436	594	122	-2.247960906	3.76E-71	Down	4.74E-73	XP_012683794.1/2.2e-26/PREDICTED: C-C motif chemokine 25-like [Clupea harengus]	NA	sp|Q4PR21|CCL25_PIG/8.5e-12/C-C motif chemokine 25 OS=Sus scrofa GN=CCL25 PE=2 SV=1	amex:103044285/1.2e-25/C-C motif chemokine 25-like; K13072 C-C motif chemokine 25	NA	PTHR12015/1.8E-42/--	NA
CL9654.Contig2_All	891	728.98	1555.72	1.129252165	4.93E-71	Up	6.24E-73	XP_016088754.1/3.8e-53/PREDICTED: uncharacterized protein LOC107551601 [Sinocyclocheilus grahami]	NA	NA	NA	NA	PTHR36542:SF2/1.5E-94/--	NA
Unigene13935_All	2423	527	93	-2.466879463	1.81E-70	Down	2.30E-72	XP_006635713.1/8.8e-201/PREDICTED: sodium-dependent neutral amino acid transporter B(0)AT3 [Lepisosteus oculatus]	XM_006635650.2/0.0/PREDICTED: Lepisosteus oculatus solute carrier family 6 (neutral amino acid transporter), member 18 (slc6a18), mRNA	sp|O88576|S6A18_MOUSE/2.4e-144/Sodium-dependent neutral amino acid transporter B(0)AT3 OS=Mus musculus GN=Slc6a18 PE=1 SV=1	lcf:108891105/8.1e-187/sodium-dependent neutral amino acid transporter B(0)AT3-like; K05048 solute carrier family 6 (neurotransmitter transporter, amino acid/orphan) member 15/16/17/18/20	Hs22048969_2/9.8e-111/[T] KOG3659 Sodium-neurotransmitter symporter	PTHR11616:SF109/6.0E-230/--	cellular_component:GO:0005887//integral component of plasma membrane;molecular_function:GO:0005328//neurotransmitter:sodium symporter activity;
Unigene9977_All	1100	326	16	-4.313107277	2.83E-70	Down	3.60E-72	OPJ81132.1/7.6e-19/complement C1q and tumor necrosis factor-related protein 9A [Patagioenas fasciata monilis]	NA	sp|Q8BVD7|C1QT7_MOUSE/2.3e-17/Complement C1q tumor necrosis factor-related protein 7 OS=Mus musculus GN=C1qtnf7 PE=2 SV=2	cmk:103183017/8.0e-17/adiponectin-like; K07296 adiponectin	Hs13994280/1.7e-17/[R] LSE3568 H Complement-c1q tumor necrosis factor-related protein/Adipocyte-specific secretory protein, and related proteins	PS50871/23.209/C1q domain profile.	NA
CL13658.Contig1_All	850	883	1767	1.036437575	3.46E-70	Up	4.41E-72	NA	AC073596.40/0.0/Homo sapiens 12 BAC RP11-385C6 (Roswell Park Cancer Institute Human BAC Library) complete sequence	NA	NA	NA	NA	NA
CL12210.Contig1_All	4017	1488.94	647.58	-1.165534406	8.91E-70	Down	1.14E-71	XP_017560623.1/0.0e+00/PREDICTED: extracellular matrix protein FRAS1 [Pygocentrus nattereri]	XM_014496720.1/0.0/PREDICTED: Latimeria chalumnae extracellular matrix protein FRAS1-like (LOC102361383), mRNA	sp|Q86XX4|FRAS1_HUMAN/0.0e+00/Extracellular matrix protein FRAS1 OS=Homo sapiens GN=FRAS1 PE=1 SV=2	NA	7303375/5.8e-07/[S] KOG2660 Locus-specific chromosome binding proteins	PTHR11878:SF29/0.0/--	biological_process:GO:0007154//cell communication;cellular_component:GO:0016021//integral component of membrane;GO:0005604//basement membrane;
Unigene5546_All	5513	744.26	1567.33	1.110051242	1.28E-69	Up	1.65E-71	XP_006630863.1/6.3e-271/PREDICTED: sphingosine-1-phosphate lyase 1 [Lepisosteus oculatus]	XM_006630800.2/0.0/PREDICTED: Lepisosteus oculatus sphingosine-1-phosphate lyase 1 (sgpl1), mRNA	sp|O95470|SGPL1_HUMAN/2.1e-220/Sphingosine-1-phosphate lyase 1 OS=Homo sapiens GN=SGPL1 PE=1 SV=3	sfm:108932886/5.6e-268/sgpl1; sphingosine-1-phosphate lyase 1; K01634 sphinganine-1-phosphate aldolase [EC:4.1.2.27]	Hs20471012/1.5e-220/[E] KOG1383 Glutamate decarboxylase/sphingosine phosphate lyase	PTHR11999/9.3E-286/--	biological_process:GO:0019752//carboxylic acid metabolic process;cellular_component:GO:0016021//integral component of membrane;molecular_function:GO:0016831//carboxy-lyase activity;GO:0030170//pyridoxal phosphate binding;
CL12725.Contig1_All	412	1611.47	732.44	-1.101973966	5.15E-69	Down	6.64E-71	NA	XR_002278005.1/0.0/PREDICTED: Labrus bergylta uncharacterized LOC109984948 (LOC109984948), ncRNA	NA	NA	NA	NA	NA
CL3651.Contig3_All	4455	428.84	1093.99	1.386709044	6.68E-69	Up	8.64E-71	XP_015217945.1/1.1e-212/PREDICTED: reticulon-4 isoform X1 [Lepisosteus oculatus]	XM_006274439.3/0.0/PREDICTED: Alligator mississippiensis reticulon 4 (RTN4), transcript variant X1, mRNA	sp|Q9NQC3|RTN4_HUMAN/1.2e-120/Reticulon-4 OS=Homo sapiens GN=RTN4 PE=1 SV=2	sfm:108932844/1.0e-150/rtn4; reticulon-4 isoform X1; K20720 reticulon-4	Hs14729419/8.6e-121/[U] KOG1792 Reticulon	PS50845/59.695/Reticulon domain profile.	cellular_component:GO:0016021//integral component of membrane;GO:0005789//endoplasmic reticulum membrane;
Unigene20268_All	2234	649	154	-2.03966725	8.40E-69	Down	1.09E-70	XP_015217815.1/3.1e-192/PREDICTED: uncharacterized protein LOC107079307 [Lepisosteus oculatus]	XM_015362329.1/0.0/PREDICTED: Lepisosteus oculatus uncharacterized LOC107079307 (LOC107079307), mRNA	NA	NA	NA	PF15675/7.4E-10/CLLAC-motif containing domain	NA
CL465.Contig4_All	6129	572.89	118.2	-2.241407242	2.17E-68	Down	2.82E-70	XP_006004647.1/0.0e+00/PREDICTED: epithelial discoidin domain-containing receptor 1 isoform X1 [Latimeria chalumnae]	XM_006122252.2/0.0/PREDICTED: Pelodiscus sinensis epithelial discoidin domain-containing receptor 1-like (LOC102460587), mRNA	sp|Q08345|DDR1_HUMAN/1.8e-188/Epithelial discoidin domain-containing receptor 1 OS=Homo sapiens GN=DDR1 PE=1 SV=1	lcm:102360325/0.0e+00/DDR1; discoidin domain receptor tyrosine kinase 1; K05124 discoidin domain receptor family member 1 [EC:2.7.10.1]	Hs7669483/9.9e-176/[T] KOG1094 Discoidin domain receptor DDR1	PS00239/-/Receptor tyrosine kinase class II signature.	cellular_component:GO:0005887//integral component of plasma membrane;molecular_function:GO:0005524//ATP binding;GO:0038062//protein tyrosine kinase collagen receptor activity;
CL13450.Contig1_All	5838	1695.09	793.09	-1.060184499	3.51E-68	Down	4.60E-70	XP_015210161.1/0.0e+00/PREDICTED: desmoplakin isoform X1 [Lepisosteus oculatus]	XM_019522335.1/0.0/PREDICTED: Gavialis gangeticus desmoplakin (DSP), transcript variant X3, mRNA	sp|P15924|DESP_HUMAN/0.0e+00/Desmoplakin OS=Homo sapiens GN=DSP PE=1 SV=3	lcm:102352179/0.0e+00/DSP; desmoplakin; K10381 desmoplakin	Hs4758200/0.0e+00/[Z] KOG0516 Dystonin, GAS (Growth-arrest-specific protein), and related proteins	SM00250/2.0E-5/Plectin repeat	NA
CL8553.Contig2_All	1521	552	109	-2.304719254	3.66E-68	Down	4.79E-70	XP_012683794.1/2.4e-26/PREDICTED: C-C motif chemokine 25-like [Clupea harengus]	NA	sp|Q4PR21|CCL25_PIG/9.0e-12/C-C motif chemokine 25 OS=Sus scrofa GN=CCL25 PE=2 SV=1	amex:103044285/1.3e-25/C-C motif chemokine 25-like; K13072 C-C motif chemokine 25	NA	PTHR12015:SF105/1.8E-42/--	NA
Unigene20204_All	2463	996	346	-1.489752827	3.67E-68	Down	4.82E-70	XP_021424898.1/1.5e-160/cadherin-related family member 4 [Oncorhynchus mykiss]	NA	sp|A6H8M9|CDHR4_HUMAN/1.4e-86/Cadherin-related family member 4 OS=Homo sapiens GN=CDHR4 PE=2 SV=1	sasa:106565604/1.0e-152/cdhr4; cadherin related family member 4; K16504 cadherin-related family member 4	Hs4885229/6.8e-27/[T] KOG1219 Uncharacterized conserved protein, contains laminin, cadherin and EGF domains	PF00028/1.3E-14/Cadherin domain	biological_process:GO:0007156//homophilic cell adhesion via plasma membrane adhesion molecules;cellular_component:GO:0016021//integral component of membrane;molecular_function:GO:0005509//calcium ion binding;
Unigene36520_All	1832	168	648	1.983153458	6.84E-68	Up	9.05E-70	NP_001011217.1/1.7e-204/betaine--homocysteine S-methyltransferase 1 [Xenopus tropicalis] >Q5M8Z0.1 RecName: Full=Betaine--homocysteine S-methyltransferase 1 >AAH87774.1 betaine--homocysteine S-methyltransferase 1 [Xenopus tropicalis]	XM_006626723.2/0.0/PREDICTED: Lepisosteus oculatus betaine--homocysteine S-methyltransferase 1 (LOC102689652), mRNA	sp|Q5M8Z0|BHMT1_XENTR/9.9e-207/Betaine--homocysteine S-methyltransferase 1 OS=Xenopus tropicalis GN=bhmt PE=2 SV=1	xtr:496651/2.2e-205/bhmt; betaine--homocysteine S-methyltransferase; K00544 betaine-homocysteine S-methyltransferase [EC:2.1.1.5]	Hs4502407/1.6e-198/[E] KOG1579 Homocysteine S-methyltransferase	PS50970/38.14/Homocysteine-binding domain profile.	biological_process:GO:0006579//amino-acid betaine catabolic process;GO:0009086//methionine biosynthetic process;cellular_component:GO:0005737//cytoplasm;molecular_function:GO:0008270//zinc ion binding;GO:0047150//betaine-homocysteine S-methyltransferase activity;
CL1636.Contig5_All	3590	470.61	74.09	-2.63156036	1.18E-67	Down	1.56E-69	NA	NA	NA	NA	NA	NA	NA
CL1531.Contig2_All	1760	1369	580	-1.203376764	1.63E-67	Down	2.16E-69	NA	NA	NA	NA	NA	NA	NA
CL15181.Contig1_All	361	5	279	5.837814095	1.34E-66	Up	1.79E-68	XP_005234194.1/7.4e-40/PREDICTED: retinol-binding protein 1-like [Falco peregrinus] >XP_005433106.1 PREDICTED: fatty acid-binding protein, liver [Falco cherrug]	NA	sp|P80856|FABPL_RHASA/1.8e-40/Fatty acid-binding protein, liver OS=Rhamdia sapo GN=fabp1 PE=1 SV=2	sasa:106563252/6.2e-19/fabp1; fatty acid binding protein 1; K08750 fatty acid-binding protein 1, liver	Hs4557577/1.0e-16/[I] KOG4015 Fatty acid-binding protein FABP	PF14651/1.8E-24/Lipocalin / cytosolic fatty-acid binding protein family	molecular_function:GO:0008289//lipid binding;GO:0005215//transporter activity;
CL11044.Contig3_All	4530	892	1751	1.008684346	1.56E-66	Up	2.09E-68	XP_013770820.1/0.0e+00/PREDICTED: phosphorylase b kinase regulatory subunit alpha, skeletal muscle isoform isoform X5 [Pundamilia nyererei]	XM_015351383.1/0.0/PREDICTED: Lepisosteus oculatus phosphorylase kinase, alpha 1 (muscle) (phka1), transcript variant X5, mRNA	sp|P46020|KPB1_HUMAN/0.0e+00/Phosphorylase b kinase regulatory subunit alpha, skeletal muscle isoform OS=Homo sapiens GN=PHKA1 PE=1 SV=2	srx:107711571/0.0e+00/phosphorylase b kinase regulatory subunit alpha, skeletal muscle isoform-like isoform X1; K07190 phosphorylase kinase alpha/beta subunit	Hs4505779/0.0e+00/[G] KOG3635 Phosphorylase kinase	PF00723/3.7E-140/Glycosyl hydrolases family 15	NA
CL13871.Contig5_All	2623	411.61	1051.57	1.388815829	2.13E-66	Up	2.86E-68	XP_007431028.1/1.4e-103/PREDICTED: metalloproteinase inhibitor 2 [Python bivittatus]	XM_019542780.1/0.0/PREDICTED: Crocodylus porosus TIMP metallopeptidase inhibitor 2 (TIMP2), mRNA	sp|P25785|TIMP2_MOUSE/4.0e-100/Metalloproteinase inhibitor 2 OS=Mus musculus GN=Timp2 PE=1 SV=2	lcm:102358642/3.9e-54/TIMP3; TIMP metallopeptidase inhibitor 3; K16866 metalloproteinase inhibitor 3	Hs4507511/4.2e-99/[R] KOG4745 Metalloproteinase inhibitor TIMP and related proteins	PS50189/21.168/NTR domain profile.	biological_process:GO:0034097//response to cytokine;GO:1905049//negative regulation of metallopeptidase activity;GO:0009725//response to hormone;GO:0043086//negative regulation of catalytic activity;GO:0051045//negative regulation of membrane protein ectodomain proteolysis;cellular_component:GO:0070062//extracellular exosome;GO:0005615//extracellular space;GO:0005578//proteinaceous extracellular …
Unigene27158_All	2048	564	119	-2.209112711	3.72E-66	Down	5.04E-68	PAA69685.1/4.0e-61/hypothetical protein BOX15_Mlig004788g1 [Macrostomum lignano]	AC184105.1/0.0/Mus spretus BAC clone CH35-62A13 from chromosome y, complete sequence	sp|Q5T200|ZC3HD_HUMAN/4.8e-16/Zinc finger CCCH domain-containing protein 13 OS=Homo sapiens GN=ZC3H13 PE=1 SV=1	pxy:105391124/2.0e-16/RNA-binding protein 25-like; K12822 RNA-binding protein 25	Hs14149665/2.0e-16/[K] KOG1874 KEKE-like motif-containing transcription regulator (Rlr1)/suppressor of sin4	PTHR23304/2.7E-15/--	cellular_component:GO:0016021//integral component of membrane;
CL3496.Contig1_All	1658	43	374	3.156250583	4.18E-66	Up	5.67E-68	XP_015728359.1/6.8e-112/PREDICTED: glycine amidinotransferase, mitochondrial [Coturnix japonica]	AF187863.2/0.0/Xenopus laevis glycine amidinotransferase mRNA, complete cds	sp|Q9IAJ6|GATM_XENLA/1.7e-112/Glycine amidinotransferase, mitochondrial OS=Xenopus laevis GN=gatm PE=2 SV=2	cjo:107318710/9.0e-113/GATM; glycine amidinotransferase; K00613 glycine amidinotransferase [EC:2.1.4.1]	NA	PTHR10488/8.1E-162/--	NA
CL9874.Contig2_All	1149	522.14	99.71	-2.353005701	4.18E-66	Down	5.68E-68	XP_021432649.1/1.6e-91/angiopoietin-4-like [Oncorhynchus mykiss] >XP_021432650.1 angiopoietin-4-like [Oncorhynchus mykiss] >XP_021432651.1 angiopoietin-4-like [Oncorhynchus mykiss] >CDQ79459.1 unnamed protein product [Oncorhynchus mykiss]	NA	sp|Q86XS5|ANGL5_HUMAN/6.8e-44/Angiopoietin-related protein 5 OS=Homo sapiens GN=ANGPTL5 PE=2 SV=3	gfr:102036809/3.4e-42/ANGPT4; angiopoietin 4; K05467 angiopoietin 4	Hs7705276/6.6e-41/[R] KOG2579 Ficolin and related extracellular proteins	PTHR19143/1.6E-88/--	NA
Unigene82803_All	774	1088.55	411	-1.369576499	1.18E-65	Down	1.61E-67	NA	LN590720.1/0.0/Cyprinus carpio genome assembly common carp genome, scaffold: LG19, chromosome: 19	NA	NA	NA	NA	NA
Unigene11540_All	1535	27	328	3.63828538	3.47E-65	Up	4.74E-67	XP_022364667.1/4.9e-32/V-type proton ATPase subunit G 3 [Enhydra lutris kenyoni]	NA	sp|Q96LB4|VATG3_HUMAN/1.2e-32/V-type proton ATPase subunit G 3 OS=Homo sapiens GN=ATP6V1G3 PE=2 SV=1	cmk:103174772/1.1e-32/atp6v1g3; ATPase H+ transporting V1 subunit G3; K02152 V-type H+-transporting ATPase subunit G	Hs18959206/8.9e-33/[C] KOG1772 Vacuolar H+-ATPase V1 sector, subunit G	PTHR12713/1.2E-51/--	biological_process:GO:0015992//proton transport;cellular_component:GO:0005829//cytosol;GO:0016471//vacuolar proton-transporting V-type ATPase complex;GO:0005886//plasma membrane;molecular_function:GO:0008553//hydrogen-exporting ATPase activity, phosphorylative mechanism;GO:0051117//ATPase binding;
CL13274.Contig2_All	2136	455.4	1110.82	1.322039739	4.71E-65	Up	6.46E-67	CDQ69651.1/8.7e-19/unnamed protein product [Oncorhynchus mykiss]	LN877251.1/0.0/Nothobranchius furzeri BAC clone GRZ-B-a-159Da03, contig 1	sp|Q6ZRP5|YD019_HUMAN/3.6e-14/Putative uncharacterized protein FLJ46204 OS=Homo sapiens PE=5 SV=2	sasa:106601828/5.0e-15/extracellular serine/threonine protein kinase FAM20C-like; K21958 extracellular serine/threonine protein kinase FAM20C [EC:2.7.11.1]	NA	NA	biological_process:GO:0031167//rRNA methylation;GO:0000453//enzyme-directed rRNA 2'-O-methylation;GO:0000466//maturation of 5.8S rRNA from tricistronic rRNA transcript (SSU-rRNA, 5.8S rRNA, LSU-rRNA);GO:0000463//maturation of LSU-rRNA from tricistronic rRNA transcript (SSU-rRNA, 5.8S rRNA, LSU-rRNA);cellular_component:GO:0005730//nucleolus;GO:0030687//preribosome, large subunit precursor;molecula…
Unigene7085_All	1906	325.76	22.95	-3.79162253	4.74E-65	Down	6.52E-67	NA	NA	NA	NA	NA	NA	NA
CL4774.Contig2_All	1751	972	344	-1.462926871	9.17E-65	Down	1.27E-66	XP_015211513.1/8.1e-55/PREDICTED: noggin [Lepisosteus oculatus]	XM_015356027.1/0.0/PREDICTED: Lepisosteus oculatus noggin (nog), mRNA	sp|Q9YHV3|NOGG3_DANRE/9.0e-48/Noggin-3 OS=Danio rerio GN=nog3 PE=1 SV=1	sasa:100196526/1.4e-50/nogg3; Noggin-3; K04658 noggin	NA	PTHR10494:SF5/9.1E-67/--	biological_process:GO:0030514//negative regulation of BMP signaling pathway;GO:0030154//cell differentiation;GO:0045596//negative regulation of cell differentiation;GO:0051216//cartilage development;cellular_component:GO:0005576//extracellular region;
CL7717.Contig2_All	2387	498.92	92.53	-2.39519453	1.65E-64	Down	2.29E-66	XP_014342915.1/6.9e-158/PREDICTED: inactive polyglycylase TTLL10 [Latimeria chalumnae]	XM_014487429.1/0.0/PREDICTED: Latimeria chalumnae tubulin tyrosine ligase-like family member 10 (TTLL10), mRNA	sp|A4Q9F3|TTL10_MOUSE/5.6e-133/Protein polyglycylase TTLL10 OS=Mus musculus GN=Ttll10 PE=1 SV=1	sko:100378142/1.9e-63/centriolin-like; K16770 centriolin	Hs7661564/2.4e-21/[O] KOG2157 Predicted tubulin-tyrosine ligase	PTHR12241:SF110/2.8E-171/--	NA
CL1973.Contig1_All	3216	536.37	112.07	-2.223207535	2.02E-63	Down	2.81E-65	XP_006631995.1/1.0e-116/PREDICTED: dual specificity protein phosphatase 1 [Lepisosteus oculatus]	XM_006631932.2/0.0/PREDICTED: Lepisosteus oculatus dual specificity phosphatase 1 (dusp1), mRNA	sp|Q90W58|DUS1B_XENLA/3.9e-97/Dual specificity protein phosphatase 1-B OS=Xenopus laevis GN=dusp1-b PE=2 SV=1	amex:103038437/1.6e-113/dusp1; dual specificity protein phosphatase 1; K21278 dual specificity protein phosphatase 1 [EC:3.1.3.16 3.1.3.48]	Hs4758204/1.1e-96/[V] KOG1716 Dual specificity phosphatase	PTHR10159/3.6E-142/--	molecular_function:GO:0017017//MAP kinase tyrosine/serine/threonine phosphatase activity;GO:0004725//protein tyrosine phosphatase activity;
CL3801.Contig5_All	2733	128.85	550.82	2.131509284	2.39E-63	Up	3.35E-65	XP_019968654.1/8.0e-25/PREDICTED: zinc-binding protein A33-like isoform X2 [Paralichthys olivaceus]	XM_015346059.1/0.0/PREDICTED: Lepisosteus oculatus E3 ubiquitin-protein ligase TRIM39-like (LOC102692942), mRNA	sp|Q9ESN2|TRI39_MOUSE/9.8e-25/E3 ubiquitin-protein ligase TRIM39 OS=Mus musculus GN=Trim39 PE=2 SV=1	oaa:103164661/6.8e-25/E3 ubiquitin-protein ligase TRIM39-like; K12015 tripartite motif-containing protein 39 [EC:2.3.2.27]	Hs4502475/3.9e-23/[TV] LSE3548 H Butyrophilin and related proteins	PTHR24103/2.9E-36/--	NA
Unigene79405_All	980	423.26	1048.84	1.344799431	4.57E-63	Up	6.41E-65	NA	BX936463.13/0.0/Zebrafish DNA sequence from clone DKEY-4G17 in linkage group 17, complete sequence	NA	NA	NA	NA	NA
Unigene6103_All	5171	313.41	872.92	1.513419107	1.05E-62	Up	1.48E-64	XP_006636373.1/1.8e-81/PREDICTED: probable hydrolase PNKD [Lepisosteus oculatus]	XM_006636310.2/0.0/PREDICTED: Lepisosteus oculatus paroxysmal nonkinesigenic dyskinesia (pnkd), mRNA	sp|Q69ZP3|PNKD_MOUSE/4.7e-52/Probable hydrolase PNKD OS=Mus musculus GN=Pnkd PE=1 SV=2	spu:578596/3.1e-26/hydroxyacylglutathione hydrolase, mitochondrial; K01069 hydroxyacylglutathione hydrolase [EC:3.1.2.6]	Hs21703352/3.4e-52/[R] KOG0813 Glyoxylase	PTHR11935/5.3E-58/--	biological_process:GO:0019243//methylglyoxal catabolic process to D-lactate via S-lactoyl-glutathione;cellular_component:GO:0016021//integral component of membrane;molecular_function:GO:0004416//hydroxyacylglutathione hydrolase activity;
CL1213.Contig4_All	2019	137.97	564.88	2.069210696	1.45E-62	Up	2.06E-64	XP_018980745.1/2.7e-09/PREDICTED: myb-related transcription factor, partner of profilin-like [Cyprinus carpio]	NA	NA	NA	NA	NA	NA
CL5067.Contig1_All	1087	6.02	262.34	5.481151378	1.72E-62	Up	2.44E-64	XP_006629873.1/4.0e-105/PREDICTED: alcohol dehydrogenase class-3 [Lepisosteus oculatus]	XM_011569304.1/0.0/PREDICTED: Plutella xylostella alcohol dehydrogenase class-3-like (LOC105397287), mRNA	sp|P81600|ADHH_GADMO/1.8e-102/Alcohol dehydrogenase class-3 chain H OS=Gadus morhua PE=1 SV=1	amj:106737174/3.2e-103/alcohol dehydrogenase class-3; K00121 S-(hydroxymethyl)glutathione dehydrogenase / alcohol dehydrogenase [EC:1.1.1.284 1.1.1.1]	Hs11496891/1.1e-98/[Q] KOG0022 Alcohol dehydrogenase, class III	PTHR11695:SF401/3.8E-148/--	NA
CL6307.Contig1_All	5362	1040.18	394.1	-1.364578672	2.10E-62	Down	2.98E-64	XP_006628286.1/0.0e+00/PREDICTED: FRAS1-related extracellular matrix protein 2 [Lepisosteus oculatus]	XM_006628223.2/0.0/PREDICTED: Lepisosteus oculatus FRAS1 related extracellular matrix protein 2 (frem2), mRNA	sp|Q6NVD0|FREM2_MOUSE/0.0e+00/FRAS1-related extracellular matrix protein 2 OS=Mus musculus GN=Frem2 PE=1 SV=2	NA	NA	PTHR11878:SF35/0.0/--	NA
CL3006.Contig2_All	992	203	684	1.788137475	2.30E-62	Up	3.27E-64	NA	BX936364.6/0.0/Zebrafish DNA sequence from clone CH211-247G11 in linkage group 18, complete sequence	NA	NA	NA	NA	NA
CL7492.Contig3_All	3082	266.62	7.13	-5.189118241	1.86E-61	Down	2.68E-63	XP_015219167.1/4.9e-297/PREDICTED: ecto-NOX disulfide-thiol exchanger 1 isoform X1 [Lepisosteus oculatus] >XP_015219168.1 PREDICTED: ecto-NOX disulfide-thiol exchanger 1 isoform X1 [Lepisosteus oculatus]	XM_009304587.3/0.0/PREDICTED: Danio rerio ecto-NOX disulfide-thiol exchanger 1 (enox1), transcript variant X1, mRNA	sp|Q8BHR2|ENOX1_MOUSE/1.4e-274/Ecto-NOX disulfide-thiol exchanger 1 OS=Mus musculus GN=Enox1 PE=2 SV=1	els:105028352/3.3e-07/myosin-9 isoform X1; K10352 myosin heavy chain	NA	PTHR16001/0.0/--	biological_process:GO:0001944//vasculature development;molecular_function:GO:0003723//RNA binding;
Unigene69578_All	1106	1	295.07	8.240534316	4.61E-61	Up	6.66E-63	XP_015204206.1/2.9e-66/PREDICTED: coagulation factor XI-like [Lepisosteus oculatus]	NA	sp|Q2KJ63|KLKB1_BOVIN/2.7e-58/Plasma kallikrein OS=Bos taurus GN=KLKB1 PE=2 SV=1	lcm:102361209/1.6e-65/KLKB1; kallikrein B1; K01324 plasma kallikrein [EC:3.4.21.34]	Hs4503627/5.7e-58/[E] KOG3627 Trypsin	PTHR24256/2.2E-104/--	cellular_component:GO:0005576//extracellular region;molecular_function:GO:0004252//serine-type endopeptidase activity;
Unigene854_All	1712	919	326	-1.459572019	4.83E-61	Down	6.99E-63	XP_015212654.1/4.0e-216/PREDICTED: cytosolic non-specific dipeptidase-like isoform X2 [Lepisosteus oculatus]	XM_012820436.1/0.0/PREDICTED: Clupea harengus cytosolic non-specific dipeptidase-like (LOC105893965), mRNA	sp|Q5R432|CNDP2_PONAB/2.8e-163/Cytosolic non-specific dipeptidase OS=Pongo abelii GN=CNDP2 PE=2 SV=1	sasa:106579285/2.9e-215/cytosolic non-specific dipeptidase-like; K08660 cytosolic nonspecific dipeptidase [EC:3.4.13.18]	Hs8922699/1.1e-161/[E] KOG2276 Metalloexopeptidases	PS00759/-/ArgE / dapE / ACY1 / CPG2 / yscS family signature 2.	molecular_function:GO:0008237//metallopeptidase activity;GO:0016805//dipeptidase activity;
Unigene21535_All	742	0	341	9.449248807	4.92E-61	Up	7.15E-63	NA	NA	NA	NA	NA	NA	NA
CL8057.Contig2_All	1700	427.02	68.16	-2.611685523	6.39E-61	Down	9.33E-63	XP_015218537.1/2.9e-86/PREDICTED: ribonuclease T2 [Lepisosteus oculatus] >XP_015218538.1 PREDICTED: ribonuclease T2 [Lepisosteus oculatus]	NA	sp|B8XY56|RNT2_DANRE/7.9e-73/Ribonuclease T2 OS=Danio rerio GN=rnaset2 PE=2 SV=1	sasa:106589819/1.3e-77/ribonuclease T2-like; K01166 ribonuclease T2 [EC:3.1.27.1]	Hs5231228/8.2e-64/[A] KOG1642 Ribonuclease, T2 family	PTHR11240:SF21/2.4E-92/--	molecular_function:GO:0003723//RNA binding;GO:0033897//ribonuclease T2 activity;
Unigene5826_All	4363	1173.71	486.13	-1.236041041	2.03E-60	Down	2.97E-62	XP_006634237.2/8.3e-242/PREDICTED: alanine aminotransferase 2-like isoform X1 [Lepisosteus oculatus]	XM_017428421.1/0.0/PREDICTED: Kryptolebias marmoratus glutamic--pyruvic transaminase (gpt), mRNA	sp|Q28DB5|ALAT2_XENTR/1.9e-243/Alanine aminotransferase 2 OS=Xenopus tropicalis GN=gpt2 PE=2 SV=1	xtr:549559/4.2e-242/gpt2; glutamic pyruvate transaminase (alanine aminotransferase) 2; K00814 alanine transaminase [EC:2.6.1.2]	Hs19263340/2.8e-217/[E] KOG0258 Alanine aminotransferase	NA	NA
Unigene935_All	694	170	612	1.883617784	6.43E-60	Up	9.49E-62	XP_007072542.1/1.6e-27/PREDICTED: resistin [Chelonia mydas] >EMP23808.1 Resistin [Chelonia mydas]	NA	sp|Q9HD89|RETN_HUMAN/3.3e-22/Resistin OS=Homo sapiens GN=RETN PE=1 SV=1	cmy:102947196/2.2e-28/RETN; resistin; K13438 resistin	NA	PTHR21101/1.7E-27/--	cellular_component:GO:0005615//extracellular space;GO:0005576//extracellular region;molecular_function:GO:0005179//hormone activity;
CL2322.Contig2_All	3801	326	875	1.46003193	1.30E-59	Up	1.93E-61	XP_006004864.1/4.4e-292/PREDICTED: integrin alpha-X-like [Latimeria chalumnae]	NA	sp|Q9QXH4|ITAX_MOUSE/5.8e-209/Integrin alpha-X OS=Mus musculus GN=Itgax PE=1 SV=1	gja:107106206/1.8e-233/integrin alpha-X-like; K06462 integrin alpha X	Hs4504765/1.9e-209/[W] KOG3637 Vitronectin receptor, alpha subunit	PTHR23220/0.0/--	biological_process:GO:0007155//cell adhesion;GO:0007229//integrin-mediated signaling pathway;cellular_component:GO:0008305//integrin complex;
CL8922.Contig3_All	770	52.04	366.45	2.851544375	8.47E-59	Up	1.27E-60	XP_010730219.1/4.2e-64/PREDICTED: peptidyl-prolyl cis-trans isomerase FKBP3 [Larimichthys crocea] >KKF12526.1 Peptidyl-prolyl cis-trans isomerase FKBP3 [Larimichthys crocea]	NA	sp|P26884|FKBP3_BOVIN/8.8e-64/Peptidyl-prolyl cis-trans isomerase FKBP3 OS=Bos taurus GN=FKBP3 PE=1 SV=2	lco:104919823/5.5e-65/fkbp3; FK506 binding protein 3; K09570 FK506-binding protein 3 [EC:5.2.1.8]	Hs4503727/1.1e-63/[O] KOG0544 FKBP-type peptidyl-prolyl cis-trans isomerase	PF00254/9.5E-30/FKBP-type peptidyl-prolyl cis-trans isomerase	NA
Unigene6938_All	2878	404.1	62.69	-2.652784239	1.18E-58	Down	1.79E-60	XP_014916462.1/8.9e-43/PREDICTED: uncharacterized protein LOC106965081 [Poecilia latipinna]	XM_010022020.1/0.0/PREDICTED: Nestor notabilis UTP18 small subunit (SSU) processome component homolog (yeast) (UTP18), partial mRNA	NA	sko:102804649/4.8e-29/uncharacterized LOC102804649; K18085 myotubularin-related protein 10/11/12	At2g05610/4.1e-07/[R] KOG0017 FOG: Transposon-encoded proteins with TYA, reverse transcriptase, integrase domains in various combinations	NA	NA
CL2823.Contig7_All	3426	397.97	979.08	1.334387943	3.31E-58	Up	5.03E-60	XP_015218045.1/0.0e+00/PREDICTED: ribosome-binding protein 1 isoform X4 [Lepisosteus oculatus]	XM_015362559.1/0.0/PREDICTED: Lepisosteus oculatus ribosome binding protein 1 (rrbp1), transcript variant X4, mRNA	sp|Q99PL5|RRBP1_MOUSE/2.8e-218/Ribosome-binding protein 1 OS=Mus musculus GN=Rrbp1 PE=1 SV=2	lcm:102359757/0.0e+00/RRBP1; ribosome binding protein 1; K14000 ribosome-binding protein 1	Hs4759056/1.5e-261/[J] LSE3605 H Ribosome binding protein	PF05104/4.7E-25/Ribosome receptor lysine/proline rich region	NA
Unigene1057_All	1541	42	339	3.048444918	4.53E-58	Up	6.90E-60	XP_015214839.1/5.6e-36/PREDICTED: secreted phosphoprotein 24 [Lepisosteus oculatus]	NA	sp|Q710A0|SPP24_CHICK/5.2e-23/Secreted phosphoprotein 24 OS=Gallus gallus GN=SPP2 PE=2 SV=1	NA	NA	PF07448/1.4E-18/Secreted phosphoprotein 24 (Spp-24)	biological_process:GO:0046849//bone remodeling;cellular_component:GO:0005576//extracellular region;
CL851.Contig1_All	6367	409.05	994.54	1.317373074	5.71E-58	Up	8.71E-60	XP_017327632.1/5.8e-119/PREDICTED: reticulon-3-like isoform X4 [Ictalurus punctatus]	XR_001398671.1/0.0/PREDICTED: Equus asinus reticulon 3 (RTN3), transcript variant X3, misc_RNA	sp|Q9ES97|RTN3_MOUSE/8.5e-88/Reticulon-3 OS=Mus musculus GN=Rtn3 PE=1 SV=2	sasa:100137054/8.8e-116/rtn3, rtnt3; reticulon 3; K20723 reticulon-3	Hs14729419/9.3e-76/[U] KOG1792 Reticulon	PTHR10994:SF1/2.6E-129/--	cellular_component:GO:0016021//integral component of membrane;GO:0005789//endoplasmic reticulum membrane;
CL2408.Contig7_All	1669	1091.9	445.12	-1.258953627	7.21E-58	Down	1.10E-59	XP_015215457.1/1.5e-71/PREDICTED: histone H1.0 [Lepisosteus oculatus]	KU877937.1/0.0/Carcharhinus amblyrhynchos microsatellite C.amb15 sequence	sp|Q6NVM0|H10_XENTR/6.3e-67/Histone H1.0 OS=Xenopus tropicalis GN=h1f0 PE=2 SV=1	xtr:407939/1.4e-65/h1f0, H1zero, H5, h10, h1f0-a, h1f0-b, h1fv; H1 histone family member 0; K11275 histone H1/5	Hs4885371/1.8e-55/[B] KOG4012 Histone H1	NA	biological_process:GO:0030261//chromosome condensation;GO:0006334//nucleosome assembly;cellular_component:GO:0005634//nucleus;GO:0000786//nucleosome;molecular_function:GO:0003677//DNA binding;
Unigene10701_All	1869	736	231	-1.636192037	8.23E-58	Down	1.26E-59	XP_015461326.1/1.2e-221/PREDICTED: steroid 17-alpha-hydroxylase/17,20 lyase [Astyanax mexicanus]	HQ026486.1/0.0/Acipenser baerii cytochrome P450 family 17 subfamily A polypeptide 1 mRNA, partial cds	sp|O73853|CP17A_ICTPU/3.9e-214/Steroid 17-alpha-hydroxylase/17,20 lyase OS=Ictalurus punctatus GN=cyp17a1 PE=2 SV=1	amex:103036160/1.6e-222/steroid 17-alpha-hydroxylase/17,20 lyase; K00512 steroid 17alpha-monooxygenase / 17alpha-hydroxyprogesterone deacetylase [EC:1.14.14.19 1.14.14.32]	Hs4503195/2.9e-134/[Q] KOG0156 Cytochrome P450 CYP2 subfamily	PS00086/-/Cytochrome P450 cysteine heme-iron ligand signature.	biological_process:GO:0006694//steroid biosynthetic process;GO:0007548//sex differentiation;molecular_function:GO:0020037//heme binding;GO:0005506//iron ion binding;GO:0004508//steroid 17-alpha-monooxygenase activity;GO:0047442//17-alpha-hydroxyprogesterone aldolase activity;
CL616.Contig2_All	2620	104.17	475.27	2.225428362	1.03E-57	Up	1.59E-59	XP_006004850.1/5.4e-164/PREDICTED: serine protease HTRA3 isoform X1 [Latimeria chalumnae]	XM_015345055.1/0.0/PREDICTED: Lepisosteus oculatus HtrA serine peptidase 3 (htra3), transcript variant X4, mRNA	sp|Q9D236|HTRA3_MOUSE/3.7e-146/Serine protease HTRA3 OS=Mus musculus GN=Htra3 PE=1 SV=3	lcm:102347463/7.2e-165/HTRA3; HtrA serine peptidase 3; K08785 HtrA serine peptidase 3 [EC:3.4.21.-]	Hs4506141_2/4.8e-111/[O] KOG1320 Serine protease	PF13180/8.6E-11/PDZ domain	biological_process:GO:0001558//regulation of cell growth;cellular_component:GO:0005576//extracellular region;molecular_function:GO:0004252//serine-type endopeptidase activity;GO:0005520//insulin-like growth factor binding;
Unigene14207_All	1373	324	0	-9.304229125	1.05E-57	Down	1.61E-59	CEL69761.1/3.8e-07/TPA: Uncharacterized ATP-dependent helicase [Neospora caninum Liverpool]	NA	NA	NA	NA	NA	NA
CL3141.Contig2_All	5345	919.75	339.73	-1.401232272	1.75E-57	Down	2.70E-59	XP_018615671.1/0.0e+00/PREDICTED: signal peptide, CUB and EGF-like domain-containing protein 3 isoform X2 [Scleropages formosus]	XM_018760155.1/0.0/PREDICTED: Scleropages formosus signal peptide, CUB domain and EGF like domain containing 3 (scube3), transcript variant X2, mRNA	sp|Q8IX30|SCUB3_HUMAN/0.0e+00/Signal peptide, CUB and EGF-like domain-containing protein 3 OS=Homo sapiens GN=SCUBE3 PE=1 SV=1	lak:106161014/3.6e-94/fibrillin-2-like; K17307 fibulin 1/2	Hs20556510/0.0e+00/[T] KOG1217 Fibrillins and related proteins containing Ca2+-binding EGF-like domains	PS01186/-/EGF-like domain signature 2.	molecular_function:GO:0005509//calcium ion binding;
CL13101.Contig1_All	882	1078	438	-1.263733525	1.78E-57	Down	2.75E-59	NA	NA	NA	NA	NA	NA	NA
Unigene66969_All	213	0	316	9.339401626	2.01E-57	Up	3.11E-59	XP_006631521.1/9.2e-06/PREDICTED: fatty acid-binding protein, liver-like [Lepisosteus oculatus]	NA	sp|P83409|FABPL_RHIAE/9.3e-08/Fatty acid-binding protein, liver OS=Rhinella arenarum GN=fabp1 PE=1 SV=2	NA	NA	NA	NA
CL1213.Contig2_All	1507	311.04	28.94	-3.390342419	4.04E-57	Down	6.29E-59	NA	NA	NA	NA	NA	NA	NA
Unigene19574_All	2252	530.88	124.57	-2.055808246	6.30E-57	Down	9.82E-59	NA	LN590674.1/0.0/Cyprinus carpio genome assembly common carp genome, scaffold: LG42, chromosome: 42	NA	NA	NA	NA	NA
Unigene33258_All	1087	466	94	-2.273976415	1.09E-56	Down	1.71E-58	XP_010217155.1/6.8e-44/PREDICTED: transmembrane 4 L6 family member 1-like [Tinamus guttatus]	NA	sp|Q5RE43|T4S1_PONAB/1.9e-24/Transmembrane 4 L6 family member 1 OS=Pongo abelii GN=TM4SF1 PE=2 SV=1	lcf:108880111/1.3e-14/uncharacterized protein LOC108880111; K00681 gamma-glutamyltranspeptidase / glutathione hydrolase [EC:2.3.2.2 3.4.19.13]	NA	NA	cellular_component:GO:0016021//integral component of membrane;
CL7840.Contig2_All	1632	639.9	1322.12	1.082555633	1.83E-56	Up	2.87E-58	XP_015223801.1/2.8e-182/PREDICTED: carboxylesterase 5A-like [Lepisosteus oculatus]	NA	sp|O00748|EST2_HUMAN/2.2e-136/Cocaine esterase OS=Homo sapiens GN=CES2 PE=1 SV=1	els:105018583/3.8e-164/carboxylesterase 5A; K03927 carboxylesterase 2 [EC:3.1.1.1 3.1.1.84 3.1.1.56]	Hs4504565/1.6e-136/[R] KOG1516 Carboxylesterase and related proteins	PS00122/-/Carboxylesterases type-B serine active site.	molecular_function:GO:0016787//hydrolase activity;
CL9767.Contig1_All	2339	273.95	1	-8.062147916	2.36E-56	Down	3.72E-58	XP_006641472.1/4.3e-205/PREDICTED: iroquois-class homeodomain protein IRX-5 isoform X3 [Lepisosteus oculatus]	XM_006641409.2/0.0/PREDICTED: Lepisosteus oculatus iroquois homeobox 5 (irx5), transcript variant X6, mRNA	sp|Q9JKQ4|IRX5_MOUSE/6.6e-163/Iroquois-class homeodomain protein IRX-5 OS=Mus musculus GN=Irx5 PE=2 SV=1	aqu:105312674/2.1e-14/flocculation protein FLO11-like; K03006 DNA-directed RNA polymerase II subunit RPB1 [EC:2.7.7.6]	Hs5031807/5.5e-119/[K] KOG0773 Transcription factor MEIS1 and related HOX domain proteins	PF05920/3.6E-15/Homeobox KN domain	biological_process:GO:0072498//embryonic skeletal joint development;GO:0006355//regulation of transcription, DNA-templated;GO:0032330//regulation of chondrocyte differentiation;cellular_component:GO:0005634//nucleus;molecular_function:GO:0043565//sequence-specific DNA binding;
CL9183.Contig2_All	2417	691	212	-1.669000568	7.48E-56	Down	1.19E-57	XP_013998620.1/1.4e-166/PREDICTED: connective tissue growth factor-like isoform X2 [Salmo salar]	XM_015348458.1/0.0/PREDICTED: Lepisosteus oculatus connective tissue growth factor-like (LOC102682974), mRNA	sp|P29268|CTGF_MOUSE/8.4e-129/Connective tissue growth factor OS=Mus musculus GN=Ctgf PE=2 SV=3	sasa:106570673/1.5e-164/connective tissue growth factor-like; K06827 connective tissue growth factor	Hs4505285/1.4e-08/[WV] KOG1216 von Willebrand factor and related coagulation proteins	SM00209/2.5E-5/Thrombospondin type 1 repeats	biological_process:GO:0001558//regulation of cell growth;cellular_component:GO:0005576//extracellular region;molecular_function:GO:0005520//insulin-like growth factor binding;
Unigene4470_All	2480	208.38	658.69	1.696003709	7.92E-56	Up	1.26E-57	NA	XM_015365381.1/0.0/PREDICTED: Lepisosteus oculatus transcription factor 3 (tcf3), transcript variant X8, mRNA	NA	NA	NA	NA	NA
CL2889.Contig2_All	1084	409.68	70.5	-2.503181424	8.70E-56	Down	1.39E-57	XP_013872738.1/2.4e-110/PREDICTED: trypsin-2-like [Austrofundulus limnaeus]	BT082757.1/0.0/Anoplopoma fimbria clone afim-evh-528-172 Trypsin-1 precursor putative mRNA, complete cds	sp|P35031|TRY1_SALSA/3.2e-104/Trypsin-1 OS=Salmo salar PE=1 SV=1	ipu:108257934/2.3e-109/trypsin-2-like; K01312 trypsin [EC:3.4.21.4]	Hs4506147/2.0e-92/[E] KOG3627 Trypsin	NA	NA
CL8180.Contig3_All	3130	392	63	-2.601809043	9.89E-56	Down	1.58E-57	XP_015211352.1/2.1e-223/PREDICTED: kinesin-like protein KIF19 isoform X3 [Lepisosteus oculatus]	XM_015355866.1/0.0/PREDICTED: Lepisosteus oculatus kinesin family member 19 (kif19), transcript variant X3, mRNA	sp|Q2TAC6|KIF19_HUMAN/9.8e-138/Kinesin-like protein KIF19 OS=Homo sapiens GN=KIF19 PE=2 SV=2	amex:103024343/8.2e-208/kif19; kinesin-like protein KIF19 isoform X1; K10401 kinesin family member 18/19	7299843/1.0e-22/[Z] KOG0242 Kinesin-like protein	PTHR24115:SF434/5.2E-130/--	biological_process:GO:0007018//microtubule-based movement;molecular_function:GO:0003723//RNA binding;GO:0005524//ATP binding;GO:0003777//microtubule motor activity;GO:0008017//microtubule binding;
CL4769.Contig2_All	3162	877	321	-1.414382668	1.31E-55	Down	2.11E-57	XP_004997932.1/1.2e-08/hypothetical protein PTSG_11808 [Salpingoeca rosetta] >EGD78976.1 hypothetical protein PTSG_11808 [Salpingoeca rosetta]	BX248985.6/0.0/Zebrafish DNA sequence from clone CH211-192N18 in linkage group 12, complete sequence	sp|Q54FX2|RBLA_DICDI/9.7e-08/Retinoblastoma-like protein A OS=Dictyostelium discoideum GN=rblA PE=2 SV=1	phu:Phum_PHUM429350/1.7e-06/lis1-interacting protein nude, putative; K16738 nuclear distribution protein NudE	7303375/2.2e-06/[S] KOG2660 Locus-specific chromosome binding proteins	NA	cellular_component:GO:0016021//integral component of membrane;
Unigene33259_All	901	464.19	95.62	-2.243710255	1.45E-55	Down	2.32E-57	XP_011584604.1/5.6e-84/PREDICTED: transmembrane 4 L6 family member 1-like isoform X1 [Aquila chrysaetos canadensis]	XM_010015900.1/0.0/PREDICTED: Nestor notabilis transmembrane 4 L6 family member 1-like (LOC104406805), mRNA	sp|Q5RE43|T4S1_PONAB/1.9e-49/Transmembrane 4 L6 family member 1 OS=Pongo abelii GN=TM4SF1 PE=2 SV=1	lcf:108880111/1.9e-32/uncharacterized protein LOC108880111; K00681 gamma-glutamyltranspeptidase / glutathione hydrolase [EC:2.3.2.2 3.4.19.13]	NA	PTHR14198:SF20/1.4E-143/--	cellular_component:GO:0016021//integral component of membrane;
Unigene45141_All	1171	0	303	9.278794861	1.61E-55	Up	2.59E-57	NA	NA	NA	NA	NA	NA	NA
Unigene215_All	2718	656.57	194.46	-1.719854528	2.26E-55	Down	3.63E-57	XP_006640977.1/3.9e-189/PREDICTED: fructose-bisphosphate aldolase C [Lepisosteus oculatus]	AB111405.1/0.0/Acipenser baerii mRNA for fructose-bisphosphate aldolase C, partial cds	sp|Q9GKW3|ALDOC_MACFA/6.7e-183/Fructose-bisphosphate aldolase C OS=Macaca fascicularis GN=ALDOC PE=2 SV=3	lcm:102348779/7.7e-186/ALDOC; aldolase, fructose-bisphosphate C; K01623 fructose-bisphosphate aldolase, class I [EC:4.1.2.13]	Hs4885063/1.4e-182/[G] KOG1557 Fructose-biphosphate aldolase	PTHR11627/0.0/--	biological_process:GO:0006096//glycolytic process;GO:0030388//fructose 1,6-bisphosphate metabolic process;GO:0030855//epithelial cell differentiation;cellular_component:GO:0070062//extracellular exosome;GO:0005739//mitochondrion;molecular_function:GO:0008092//cytoskeletal protein binding;GO:0004332//fructose-bisphosphate aldolase activity;
CL7925.Contig9_All	4559	304.81	29.65	-3.326185347	4.19E-55	Down	6.75E-57	XP_014067472.1/1.7e-08/PREDICTED: uncharacterized protein LOC106611608 [Salmo salar]	AC123821.4/0.0/Mus musculus BAC clone RP23-466F9 from chromosome 7, complete sequence	NA	spu:588572/4.1e-06/serine/arginine repetitive matrix protein 1; K13171 serine/arginine repetitive matrix protein 1	At2g29210/5.9e-08/[AR] KOG2146 Splicing coactivator SRm160/300, subunit SRm160 (contains PWI domain)	NA	biological_process:GO:0015074//DNA integration;molecular_function:GO:0003676//nucleic acid binding;GO:0004190//aspartic-type endopeptidase activity;
CL2301.Contig1_All	1142	847	305	-1.437931849	4.63E-55	Down	7.47E-57	XP_021500522.1/2.2e-13/butyrophilin subfamily 1 member A1-like isoform X1 [Meriones unguiculatus]	NA	sp|A4QPC6|BT2A2_MOUSE/6.1e-13/Butyrophilin subfamily 2 member A2 OS=Mus musculus GN=Btn2a2 PE=1 SV=1	els:105030739/8.6e-14/butyrophilin subfamily 2 member A1; K06712 butyrophilin	Hs6453813/6.0e-10/[TV] LSE3548 H Butyrophilin and related proteins	PR01407/2.24E-11/Butyrophylin C-terminal DUF signature	NA
Unigene13615_All	1441	695	217	-1.643697057	5.67E-55	Down	9.17E-57	XP_015275427.1/4.1e-145/PREDICTED: uncharacterized protein LOC107117777 [Gekko japonicus] >XP_015275429.1 PREDICTED: uncharacterized protein LOC107117777 [Gekko japonicus] >XP_015275430.1 PREDICTED: uncharacterized protein LOC107117777 [Gekko japonicus]	NA	sp|P98088|MUC5A_HUMAN/1.4e-09/Mucin-5AC OS=Homo sapiens GN=MUC5AC PE=1 SV=4	csab:103241795/1.6e-09/MUC5AC; mucin 5AC, oligomeric mucus/gel-forming; K21125 mucin-5AC	NA	NA	NA
CL3650.Contig2_All	3178	273	760.99	1.514597422	8.73E-55	Up	1.42E-56	XP_006633024.1/1.0e-209/PREDICTED: endothelin B receptor-like [Lepisosteus oculatus] >XP_015207126.1 PREDICTED: endothelin B receptor-like [Lepisosteus oculatus]	XM_015351640.1/0.0/PREDICTED: Lepisosteus oculatus endothelin B receptor-like (LOC102691410), transcript variant X2, mRNA	sp|P24530|EDNRB_HUMAN/3.9e-158/Endothelin receptor type B OS=Homo sapiens GN=EDNRB PE=1 SV=1	sfm:108925504/5.4e-199/endothelin B receptor-like isoform X1; K04198 endothelin receptor type B	Hs4557547/2.8e-158/[R] KOG3656 FOG: 7 transmembrane receptor	PS00237/-/G-protein coupled receptors family 1 signature.	biological_process:GO:0008217//regulation of blood pressure;GO:0048484//enteric nervous system development;GO:0042310//vasoconstriction;cellular_component:GO:0016021//integral component of membrane;molecular_function:GO:0004962//endothelin receptor activity;
CL8098.Contig1_All	1682	738.36	1444.64	1.003934596	1.52E-54	Up	2.48E-56	XP_006637882.2/1.5e-119/PREDICTED: transmembrane protein 255B-like isoform X1 [Lepisosteus oculatus]	NA	sp|Q8WV15|T255B_HUMAN/1.0e-64/Transmembrane protein 255B OS=Homo sapiens GN=TMEM255B PE=2 SV=1	NA	NA	PF14967/1.5E-85/FAM70 protein	cellular_component:GO:0016021//integral component of membrane;
CL11484.Contig2_All	2785	54.21	352.16	2.735221016	3.64E-54	Up	5.97E-56	XP_006273467.2/1.8e-128/PREDICTED: complement C1s subcomponent [Alligator mississippiensis] >KYO22325.1 complement C1s subcomponent [Alligator mississippiensis]	NA	sp|Q6P6T1|C1S_RAT/1.3e-128/Complement C1s subcomponent OS=Rattus norvegicus GN=C1s PE=2 SV=2	amj:102572422/2.3e-129/C1S; complement C1s; K01331 complement component 1, s subcomponent [EC:3.4.21.42]	Hs4502495/1.5e-118/[E] KOG3627 Trypsin	PS50923/6.873/Sushi/CCP/SCR domain profile.	biological_process:GO:0006958//complement activation, classical pathway;molecular_function:GO:0004252//serine-type endopeptidase activity;GO:0005509//calcium ion binding;
CL11127.Contig7_All	2273	247.04	714	1.566800294	5.01E-54	Up	8.25E-56	XP_007903415.1/1.5e-08/PREDICTED: pancreatic progenitor cell differentiation and proliferation factor-like protein [Callorhinchus milii] >XP_007903416.1 PREDICTED: pancreatic progenitor cell differentiation and proliferation factor-like protein [Callorhinchus milii]	XM_020950219.1/0.0/PREDICTED: Drosophila serrata homeotic protein female sterile (LOC110182199), transcript variant X8, mRNA	NA	NA	NA	PF15060/8.8E-9/Differentiation and proliferation regulator	NA
CL209.Contig3_All	2533	375.98	59.78	-2.617300241	8.13E-54	Down	1.34E-55	XP_015206681.1/3.9e-135/PREDICTED: protein FAM84A [Lepisosteus oculatus]	XM_015351195.1/0.0/PREDICTED: Lepisosteus oculatus family with sequence similarity 84 member A (fam84a), mRNA	sp|Q9D650|FA84A_MOUSE/6.6e-100/Protein FAM84A OS=Mus musculus GN=Fam84a PE=2 SV=1	ola:101173355/3.9e-06/HRAS-like suppressor 3; K16817 HRAS-like suppressor 3 [EC:3.1.1.32 3.1.1.4]	NA	PF04970/1.2E-5/Lecithin retinol acyltransferase	NA
CL2504.Contig2_All	4033	482.38	108.64	-2.11499383	1.16E-53	Down	1.92E-55	XP_018594134.1/0.0e+00/PREDICTED: atrial natriuretic peptide-converting enzyme isoform X2 [Scleropages formosus]	XM_002804052.2/0.0/PREDICTED: Macaca mulatta corin, serine peptidase (CORIN), transcript variant X8, mRNA	sp|Q9Y5Q5|CORIN_HUMAN/0.0e+00/Atrial natriuretic peptide-converting enzyme OS=Homo sapiens GN=CORIN PE=1 SV=2	sfm:108926120/0.0e+00/corin; atrial natriuretic peptide-converting enzyme isoform X1; K09614 corin [EC:3.4.21.-]	Hs5729989_1/7.3e-260/[T] KOG3577 Smoothened and related G-protein-coupled receptors	PS01209/-/LDL-receptor class A (LDLRA) domain signature.	biological_process:GO:0016486//peptide hormone processing;cellular_component:GO:0016021//integral component of membrane;molecular_function:GO:0004252//serine-type endopeptidase activity;
Unigene7742_All	3383	519	127	-1.995285164	1.46E-53	Down	2.42E-55	NA	LN592154.1/0.0/Cyprinus carpio genome assembly common carp genome ,scaffold 000002607	NA	NA	NA	NA	NA
Unigene8205_All	1355	584.96	161.49	-1.821272267	1.99E-53	Down	3.31E-55	NA	NA	NA	NA	NA	NA	NA
CL9767.Contig2_All	1950	279.05	23	-3.565197002	2.30E-53	Down	3.83E-55	XP_006641472.1/7.4e-150/PREDICTED: iroquois-class homeodomain protein IRX-5 isoform X3 [Lepisosteus oculatus]	XM_006641410.2/0.0/PREDICTED: Lepisosteus oculatus iroquois homeobox 3 (irx3), mRNA	sp|Q4LDQ3|IRX5_XENTR/1.1e-113/Iroquois-class homeodomain protein irx-5 OS=Xenopus tropicalis GN=irx5 PE=2 SV=1	aqu:105312674/8.9e-11/flocculation protein FLO11-like; K03006 DNA-directed RNA polymerase II subunit RPB1 [EC:2.7.7.6]	Hs5031807/5.8e-106/[K] KOG0773 Transcription factor MEIS1 and related HOX domain proteins	PS00027/-/'Homeobox' domain signature.	biological_process:GO:0072498//embryonic skeletal joint development;GO:0006355//regulation of transcription, DNA-templated;GO:0032330//regulation of chondrocyte differentiation;cellular_component:GO:0005634//nucleus;molecular_function:GO:0043565//sequence-specific DNA binding;
Unigene7063_All	2764	552.7	145	-1.894822835	2.88E-53	Down	4.80E-55	NA	NA	NA	NA	NA	NA	NA
CL14811.Contig5_All	4921	561.21	1186.23	1.11539202	3.36E-53	Up	5.62E-55	XP_006632145.2/4.7e-294/PREDICTED: sulfate transporter-like isoform X1 [Lepisosteus oculatus]	XM_015350004.1/0.0/PREDICTED: Lepisosteus oculatus sulfate transporter-like (LOC102685449), transcript variant X2, mRNA	sp|P50443|S26A2_HUMAN/1.2e-235/Sulfate transporter OS=Homo sapiens GN=SLC26A2 PE=1 SV=2	sasa:106611925/3.6e-282/slc26a2; solute carrier family 26 member 2; K14701 solute carrier family 26 (sulfate anion transporter), member 2	Hs4557539/6.8e-236/[P] KOG0236 Sulfate/bicarbonate/oxalate exchanger SAT-1 and related transporters (SLC26 family)	PF00916/2.7E-131/Sulfate permease family	biological_process:GO:0001503//ossification;cellular_component:GO:0016021//integral component of membrane;molecular_function:GO:0008271//secondary active sulfate transmembrane transporter activity;
CL440.Contig5_All	2936	684.87	1359.86	1.025176938	3.71E-53	Up	6.20E-55	XP_018611411.1/2.4e-197/PREDICTED: phospholipid transfer protein [Scleropages formosus] >XP_018611412.1 PREDICTED: phospholipid transfer protein [Scleropages formosus] >XP_018611413.1 PREDICTED: phospholipid transfer protein [Scleropages formosus] >XP_018611414.1 PREDICTED: phospholipid transfer protein [Scleropages formosus] >XP_018611415.1 PREDICTED: phospholipid transfer protein [Scleropages f…	XM_019539531.1/0.0/PREDICTED: Crocodylus porosus zinc finger protein 335 (ZNF335), transcript variant X3, mRNA	sp|P55058|PLTP_HUMAN/2.3e-168/Phospholipid transfer protein OS=Homo sapiens GN=PLTP PE=1 SV=1	sfm:108936510/3.2e-198/pltp; phospholipid transfer protein; K08761 phospholipid transfer protein	Hs5453914/1.6e-168/[V] KOG4160 BPI/LBP/CETP family protein	SM00329/1.7E-47/BPI/LBP/CETP C-terminal domain	biological_process:GO:0006629//lipid metabolic process;cellular_component:GO:0005615//extracellular space;molecular_function:GO:0008289//lipid binding;
Unigene1065_All	1988	652	1312	1.044444728	7.03E-53	Up	1.18E-54	XP_005501341.1/6.1e-75/extracellular superoxide dismutase [Cu-Zn] [Columba livia] >XP_021141766.1 extracellular superoxide dismutase [Cu-Zn] [Columba livia]	NA	sp|P08294|SODE_HUMAN/1.7e-50/Extracellular superoxide dismutase [Cu-Zn] OS=Homo sapiens GN=SOD3 PE=1 SV=2	clv:102084833/8.1e-76/SOD3; extracellular superoxide dismutase [Cu-Zn]; K16627 superoxide dismutase, Cu-Zn family [EC:1.15.1.1]	Hs4507151/1.2e-50/[P] KOG0441 Cu2+/Zn2+ superoxide dismutase SOD1	PF00080/3.6E-32/Copper/zinc superoxide dismutase (SODC)	NA
Unigene69577_All	1864	2	227.93	6.868067891	8.76E-53	Up	1.47E-54	XP_015204206.1/2.0e-192/PREDICTED: coagulation factor XI-like [Lepisosteus oculatus]	NA	sp|P03951|FA11_HUMAN/8.2e-116/Coagulation factor XI OS=Homo sapiens GN=F11 PE=1 SV=1	ipu:108257413/8.5e-152/plasma kallikrein-like; K01324 plasma kallikrein [EC:3.4.21.34]	Hs4503627/6.0e-116/[E] KOG3627 Trypsin	PTHR24256/3.5E-113/--	cellular_component:GO:0005576//extracellular region;molecular_function:GO:0004252//serine-type endopeptidase activity;
CL14454.Contig1_All	2092	73	388	2.445709161	9.24E-53	Up	1.55E-54	XP_006634998.1/2.7e-73/PREDICTED: regulator of G-protein signaling 4 [Lepisosteus oculatus]	XM_006276158.2/0.0/PREDICTED: Alligator mississippiensis regulator of G-protein signaling 4 (RGS4), mRNA	sp|P49799|RGS4_RAT/1.0e-66/Regulator of G-protein signaling 4 OS=Rattus norvegicus GN=Rgs4 PE=1 SV=1	shr:100923872/1.2e-66/RGS4; regulator of G-protein signaling 4; K16449 regulator of G-protein signaling	Hs5032039/4.1e-65/[T] KOG3589 G protein signaling regulators	PTHR10845/6.4E-99/--	biological_process:GO:0007186//G-protein coupled receptor signaling pathway;GO:0031018//endocrine pancreas development;GO:0007409//axonogenesis;GO:0007626//locomotory behavior;cellular_component:GO:0005634//nucleus;GO:0005737//cytoplasm;GO:0005886//plasma membrane;molecular_function:GO:0005096//GTPase activator activity;
CL6906.Contig2_All	1691	1077.08	458.57	-1.196290651	1.03E-52	Down	1.73E-54	XP_015206600.1/3.7e-57/PREDICTED: TSC22 domain family protein 3 isoform X2 [Lepisosteus oculatus]	XM_012811374.1/0.0/PREDICTED: Otolemur garnettii TSC22 domain family, member 3 (TSC22D3), transcript variant X2, mRNA	sp|Q99576|T22D3_HUMAN/8.4e-51/TSC22 domain family protein 3 OS=Homo sapiens GN=TSC22D3 PE=1 SV=2	nai:NECAME_13551/5.9e-11/TSC-22/dip/bun family protein; K15033 peptidyl-tRNA hydrolase ICT1 [EC:3.1.1.29]	Hs5174729/1.7e-40/[K] KOG4797 Transcriptional regulator	PS01289/-/TSC-22 / dip / bun family signature.	biological_process:GO:0009953//dorsal/ventral pattern formation;GO:0070236//negative regulation of activation-induced cell death of T cells;GO:0030513//positive regulation of BMP signaling pathway;GO:0007420//brain development;cellular_component:GO:0005634//nucleus;GO:0005737//cytoplasm;molecular_function:GO:0003700//DNA binding transcription factor activity;
CL1200.Contig3_All	3033	1306.99	612.18	-1.058599407	1.54E-52	Down	2.60E-54	XP_015194790.1/1.5e-186/PREDICTED: vascular cell adhesion protein 1-like isoform X1 [Lepisosteus oculatus] >XP_015194791.1 PREDICTED: vascular cell adhesion protein 1-like isoform X2 [Lepisosteus oculatus]	NA	sp|P19320|VCAM1_HUMAN/9.4e-85/Vascular cell adhesion protein 1 OS=Homo sapiens GN=VCAM1 PE=1 SV=1	sasa:106573948/2.4e-151/vcam1; vascular cell adhesion molecule 1; K06527 vascular cell adhesion molecule 1	Hs4507875/6.8e-85/[V] LSE0288 H Vascular cell adhesion protein	PS50835/12.713/Ig-like domain profile.	cellular_component:GO:0016021//integral component of membrane;
CL294.Contig2_All	5783	280	758	1.472391899	2.38E-52	Up	4.03E-54	BAC82609.1/0.0e+00/pol-like protein [Danio rerio]	EU379598.1/0.0/Acipenser brevirostrum clone ABRD141 microsatellite sequence	sp|P14381|YTX2_XENLA/6.5e-252/Transposon TX1 uncharacterized 149 kDa protein OS=Xenopus laevis PE=4 SV=1	amj:102566737/1.4e-64/PLB1; phospholipase B1; K14621 phospholipase B1, membrane-associated [EC:3.1.1.4 3.1.1.5]	At1g24640/4.4e-40/[R] KOG1075 FOG: Reverse transcriptase	PF03372/4.3E-11/Endonuclease/Exonuclease/phosphatase family	NA
Unigene30457_All	3661	0	281	9.170047198	3.03E-52	Up	5.15E-54	XP_001748689.1/3.2e-162/hypothetical protein [Monosiga brevicollis MX1] >EDQ86576.1 predicted protein [Monosiga brevicollis MX1]	NA	sp|Q27797|LDH_TOXGO/4.8e-75/L-lactate dehydrogenase OS=Toxoplasma gondii PE=1 SV=1	rss:109440750/6.5e-63/citrate synthase 2, peroxisomal; K01647 citrate synthase [EC:2.3.3.1]	At2g42790/8.0e-64/[C] KOG2617 Citrate synthase	PF00180/5.9E-128/Isocitrate/isopropylmalate dehydrogenase	biological_process:GO:0006099//tricarboxylic acid cycle;GO:0006097//glyoxylate cycle;molecular_function:GO:0000287//magnesium ion binding;GO:0004450//isocitrate dehydrogenase (NADP+) activity;GO:0051287//NAD binding;
Unigene9838_All	3277	828.94	306.99	-1.397455142	1.21E-51	Down	2.08E-53	OXB79479.1/0.0e+00/hypothetical protein H355_013875 [Colinus virginianus]	XM_010225189.1/0.0/PREDICTED: Tinamus guttatus glucosamine (UDP-N-acetyl)-2-epimerase/N-acetylmannosamine kinase (GNE), mRNA	sp|Q9Y223|GLCNE_HUMAN/0.0e+00/Bifunctional UDP-N-acetylglucosamine 2-epimerase/N-acetylmannosamine kinase OS=Homo sapiens GN=GNE PE=1 SV=1	phi:102107864/0.0e+00/GNE; glucosamine (UDP-N-acetyl)-2-epimerase/N-acetylmannosamine kinase; K12409 bifunctional UDP-N-acetylglucosamine 2-epimerase / N-acetylmannosamine kinase [EC:3.2.1.183 2.7.1.60]	NA	PR00475/4.3E-5/Hexokinase family signature	NA
Unigene5205_All	998	322.06	41.69	-2.913935333	1.41E-51	Down	2.43E-53	XP_008175684.1/6.7e-30/PREDICTED: anoctamin-7-like [Chrysemys picta bellii]	NA	sp|Q14AT5|ANO7_MOUSE/3.0e-24/Anoctamin-7 OS=Mus musculus GN=Ano7 PE=2 SV=2	cpic:101936876/8.8e-31/anoctamin-7-like; K19501 anoctamin-7	Hs13899227/6.0e-14/[S] KOG2514 Uncharacterized conserved protein	NA	NA
CL2531.Contig8_All	3386	335	47	-2.797807556	1.72E-51	Down	2.97E-53	XP_006629967.1/3.0e-255/PREDICTED: excitatory amino acid transporter 3-like [Lepisosteus oculatus] >XP_015201376.1 PREDICTED: excitatory amino acid transporter 3-like [Lepisosteus oculatus] >XP_015201378.1 PREDICTED: excitatory amino acid transporter 3-like [Lepisosteus oculatus]	XM_010995231.1/0.0/PREDICTED: Camelus dromedarius solute carrier family 1 (neuronal/epithelial high affinity glutamate transporter, system Xag), member 1 (SLC1A1), mRNA	sp|P31597|EAA3_RABIT/2.3e-233/Excitatory amino acid transporter 3 OS=Oryctolagus cuniculus GN=SLC1A1 PE=1 SV=1	lcf:108895205/6.3e-238/slc1a1; excitatory amino acid transporter 3; K05612 solute carrier family 1 (neuronal/epithelial high affinity glutamate transporter), member 1	Hs18252049/2.9e-233/[E] KOG3787 Glutamate/aspartate and neutral amino acid transporters	PTHR11958/5.1E-299/--	NA
CL2288.Contig1_All	914	447	97	-2.168597301	2.45E-51	Down	4.24E-53	XP_006637848.2/5.4e-10/PREDICTED: adiponectin-like [Lepisosteus oculatus]	NA	NA	lcm:102362467/1.6e-10/adiponectin-like; K07296 adiponectin	NA	NA	cellular_component:GO:0005576//extracellular region;GO:0005581//collagen trimer;
CL8067.Contig1_All	3560	262	20	-3.675874029	2.81E-51	Down	4.88E-53	XP_006625346.1/0.0e+00/PREDICTED: potassium voltage-gated channel subfamily D member 1 isoform X2 [Lepisosteus oculatus]	XM_006625283.2/0.0/PREDICTED: Lepisosteus oculatus potassium channel, voltage gated Shal related subfamily D, member 1 (kcnd1), transcript variant X10, mRNA	sp|Q52PG9|KCND1_BOVIN/2.8e-282/Potassium voltage-gated channel subfamily D member 1 OS=Bos taurus GN=KCND1 PE=2 SV=1	sfm:108930449/0.0e+00/kcnd1; potassium voltage-gated channel subfamily D member 1; K04891 potassium voltage-gated channel Shal-related subfamily D member 1	HsM4826792/6.6e-281/[P] KOG4390 Voltage-gated A-type K+ channel KCND	PR01497/2.5E-67/Shal voltage-gated K+ channel family signature	biological_process:GO:0051260//protein homooligomerization;cellular_component:GO:0008076//voltage-gated potassium channel complex;molecular_function:GO:0005249//voltage-gated potassium channel activity;
CL12426.Contig2_All	665	219.71	5	-5.421907752	4.40E-51	Down	7.68E-53	XP_018957783.1/3.4e-06/PREDICTED: GTPase IMAP family member 2-like [Cyprinus carpio]	NA	sp|Q6P9H5|GIMA6_HUMAN/3.8e-07/GTPase IMAP family member 6 OS=Homo sapiens GN=GIMAP6 PE=2 SV=1	amex:111196761/1.7e-06/interaptin-like; K18626 trichohyalin	NA	NA	NA
Unigene33398_All	3977	0	272	9.123083719	6.86E-51	Up	1.20E-52	XP_012750089.1/1.7e-193/hypothetical protein SAMD00019534_099960, partial [Acytostelium subglobosum LB1] >GAM26821.1 hypothetical protein SAMD00019534_099960, partial [Acytostelium subglobosum LB1]	NA	sp|Q35101|COX1_METSE/6.0e-116/Cytochrome c oxidase subunit 1 OS=Metridium senile GN=COI PE=3 SV=1	hmg:6904237/6.5e-117/COX1; cytochrome c oxidase subunit I; K02256 cytochrome c oxidase subunit 1 [EC:1.9.3.1]	AtMi114/2.7e-118/[C] KOG4769 Cytochrome c oxidase, subunit I	PS00077/-/Heme-copper oxidase catalytic subunit, copper B binding region signature.	NA
CL1871.Contig1_All	808	2	218.73	6.808628175	7.76E-51	Up	1.36E-52	XP_018587699.1/2.4e-14/PREDICTED: apolipoprotein C-II-like [Scleropages formosus] >XP_018587700.1 PREDICTED: apolipoprotein C-II-like [Scleropages formosus] >KPP59429.1 apolipoprotein C-II-like [Scleropages formosus]	NA	sp|P0DP52|APOC2_ACIJB/3.0e-06/Apolipoprotein C-II OS=Acinonyx jubatus GN=APOC2 PE=3 SV=1	sfm:108922207/3.2e-15/apolipoprotein C-II-like; K22287 apolipoprotein C-II	NA	PTHR16566/2.2E-16/--	biological_process:GO:0006869//lipid transport;GO:0006629//lipid metabolic process;cellular_component:GO:0042627//chylomicron;molecular_function:GO:0008047//enzyme activator activity;
Unigene9914_All	2712	739	256.42	-1.491444694	9.01E-51	Down	1.59E-52	NA	XM_011233354.2/0.0/PREDICTED: Ailuropoda melanoleuca protein kinase cAMP-dependent type II regulatory subunit alpha (PRKAR2A), mRNA	NA	NA	NA	NA	NA
Unigene9135_All	4076	275.18	25.5	-3.396185589	1.16E-50	Down	2.05E-52	XP_020624412.1/1.5e-35/uncharacterized threonine-rich GPI-anchored glycoprotein PJ4664.02-like, partial [Orbicella faveolata]	NA	sp|P97399|DSPP_MOUSE/3.6e-15/Dentin sialophosphoprotein OS=Mus musculus GN=Dspp PE=1 SV=2	sasa:106570768/7.1e-18/seh1l; SEH1 like nucleoporin; K14299 nucleoporin SEH1	YKR092c/8.2e-09/[Y] KOG2992 Nucleolar GTPase/ATPase p130	NA	cellular_component:GO:0016021//integral component of membrane;
CL2531.Contig6_All	3467	238.49	13.04	-4.157292122	1.54E-50	Down	2.73E-52	XP_006629967.1/3.4e-254/PREDICTED: excitatory amino acid transporter 3-like [Lepisosteus oculatus] >XP_015201376.1 PREDICTED: excitatory amino acid transporter 3-like [Lepisosteus oculatus] >XP_015201378.1 PREDICTED: excitatory amino acid transporter 3-like [Lepisosteus oculatus]	XM_015345892.1/0.0/PREDICTED: Lepisosteus oculatus excitatory amino acid transporter 3-like (LOC102687626), transcript variant X3, mRNA	sp|P43005|EAA3_HUMAN/3.9e-236/Excitatory amino acid transporter 3 OS=Homo sapiens GN=SLC1A1 PE=1 SV=2	lcf:108895205/1.1e-237/slc1a1; excitatory amino acid transporter 3; K05612 solute carrier family 1 (neuronal/epithelial high affinity glutamate transporter), member 1	Hs18252049/2.8e-236/[E] KOG3787 Glutamate/aspartate and neutral amino acid transporters	PF00375/4.5E-132/Sodium:dicarboxylate symporter family	NA
CL6439.Contig6_All	2419	941.48	381.33	-1.268269535	1.54E-50	Down	2.74E-52	XP_015207036.1/4.6e-77/PREDICTED: heat shock factor protein 1-like [Lepisosteus oculatus]	XM_006003752.2/0.0/PREDICTED: Latimeria chalumnae heat shock factor protein 1-like (LOC102359072), transcript variant X5, mRNA	sp|Q03933|HSF2_HUMAN/7.0e-59/Heat shock factor protein 2 OS=Homo sapiens GN=HSF2 PE=1 SV=1	lcm:102359072/4.6e-73/heat shock factor protein 1-like; K09414 heat shock transcription factor 1	Hs4758568/5.1e-59/[K] KOG0627 Heat shock transcription factor	NA	NA
CL15150.Contig7_All	6731	260.82	715.96	1.492445364	1.80E-50	Up	3.19E-52	XP_006643242.2/6.4e-217/PREDICTED: pantothenate kinase 1 isoform X1 [Lepisosteus oculatus]	XM_006643179.2/0.0/PREDICTED: Lepisosteus oculatus pantothenate kinase 1 (pank1), transcript variant X1, mRNA	sp|Q8TE04|PANK1_HUMAN/6.0e-209/Pantothenate kinase 1 OS=Homo sapiens GN=PANK1 PE=1 SV=2	amex:103047703/5.9e-211/pank1; pantothenate kinase 1; K09680 type II pantothenate kinase [EC:2.7.1.33]	Hs13375789/1.8e-170/[H] KOG2201 Pantothenate kinase PanK and related proteins	PF03630/3.8E-120/Fumble	biological_process:GO:0015937//coenzyme A biosynthetic process;molecular_function:GO:0005524//ATP binding;GO:0004594//pantothenate kinase activity;
Unigene7088_All	2100	50.07	326.59	2.741083134	2.21E-50	Up	3.93E-52	XP_015196088.1/9.0e-77/PREDICTED: sex hormone-binding globulin-like [Lepisosteus oculatus]	FJ688026.1/0.0/Acipenser fulvescens clone J-118 28S ribosomal RNA gene, partial sequence; 28S-18S ribosomal RNA intergenic spacer, complete sequence; transposon Tc-1-like transposase gene, complete cds; and 18S ribosomal RNA gene, partial sequence	sp|P08689|SHBG_RAT/3.5e-38/Sex hormone-binding globulin OS=Rattus norvegicus GN=Shbg PE=1 SV=1	lcm:102354784/3.6e-58/SHBG; sex hormone binding globulin; K03908 protein S	Hs4557617/4.6e-32/[V] LSE3598 H Regulator of blood coagulation	PF00054/1.1E-14/Laminin G domain	NA
Unigene36885_All	2424	0	267	9.096316809	3.92E-50	Up	7.00E-52	CDW55199.1/5.1e-76/MFS 1 domain containing protein [Trichuris trichiura]	NA	sp|O43826|G6PT1_HUMAN/5.6e-48/Glucose-6-phosphate exchanger SLC37A4 OS=Homo sapiens GN=SLC37A4 PE=1 SV=1	sko:100375165/2.2e-51/glucose-6-phosphate translocase-like; K08171 MFS transporter, OPA family, solute carrier family 37 (glycerol-6-phosphate transporter), member 4	Hs4503847/4.1e-48/[G] KOG2533 Permease of the major facilitator superfamily	PS50850/31.433/Major facilitator superfamily (MFS) profile.	NA
CL10138.Contig1_All	2950	344.57	54.11	-2.635209075	1.00E-49	Down	1.79E-51	XP_015209595.1/4.9e-12/PREDICTED: uncharacterized protein LOC102686556 isoform X1 [Lepisosteus oculatus]	NA	NA	NA	NA	NA	NA
Unigene32907_All	2926	1179.86	541.82	-1.087109251	1.48E-49	Down	2.67E-51	XP_006635242.1/9.8e-215/PREDICTED: exocyst complex component 7 isoform X8 [Lepisosteus oculatus]	XM_020604619.1/0.0/PREDICTED: Monopterus albus exocyst complex component 7 (exoc7), transcript variant X11, mRNA	sp|Q9UPT5|EXOC7_HUMAN/9.7e-196/Exocyst complex component 7 OS=Homo sapiens GN=EXOC7 PE=1 SV=3	sfm:108924848/1.7e-207/exoc7; exocyst complex component 7 isoform X1; K07195 exocyst complex component 7	7295095/1.4e-58/[U] KOG2344 Exocyst component protein and related proteins	PF03081/1.9E-75/Exo70 exocyst complex subunit	NA
Unigene6629_All	6739	884.6	351.16	-1.297275845	3.39E-49	Down	6.17E-51	XP_015218033.1/0.0e+00/PREDICTED: protein unc-13 homolog B isoform X4 [Lepisosteus oculatus]	XM_015362547.1/0.0/PREDICTED: Lepisosteus oculatus unc-13 homolog B (C. elegans) (unc13b), transcript variant X4, mRNA	sp|O14795|UN13B_HUMAN/0.0e+00/Protein unc-13 homolog B OS=Homo sapiens GN=UNC13B PE=1 SV=2	egz:104133833/0.0e+00/UNC13B; protein unc-13 homolog B; K15293 protein unc-13 A/B/C	Hs5454148/0.0e+00/[TU] KOG1011 Neurotransmitter release regulator, UNC-13	PR00360/5.8E-6/C2 domain signature	NA
CL14481.Contig2_All	2154	626.7	197.18	-1.632640889	3.80E-49	Down	6.93E-51	XP_012681884.1/9.8e-95/PREDICTED: LOW QUALITY PROTEIN: DBH-like monooxygenase protein 2 homolog [Clupea harengus]	NA	sp|Q08CS6|MOXD2_DANRE/2.1e-91/DBH-like monooxygenase protein 2 homolog OS=Danio rerio GN=moxd2 PE=2 SV=2	sfm:108934136/1.5e-54/dbh; dopamine beta-hydroxylase; K00503 dopamine beta-monooxygenase [EC:1.14.17.1]	Hs20549080/3.5e-67/[E] KOG3568 Dopamine beta-monooxygenase	PR00767/3.3E-11/Dopamine-beta-monooxygenase signature	NA
Unigene72944_All	539	3	206	6.137158904	4.13E-49	Up	7.53E-51	XP_021418557.1/5.1e-08/uncharacterized protein LOC110489905 [Oncorhynchus mykiss]	NA	NA	NA	NA	NA	NA
CL15216.Contig4_All	4161	496.12	1063.1	1.135137165	4.39E-49	Up	8.02E-51	NA	KC987096.1/0.0/Acipenser schrenckii microsatellite HLJSX345 sequence	NA	NA	NA	NA	NA
Unigene9547_All	4237	224.28	647.8	1.565868371	5.06E-49	Up	9.27E-51	XP_019213019.1/8.6e-103/PREDICTED: RNA-directed DNA polymerase from mobile element jockey-like, partial [Oreochromis niloticus]	JX311734.1/0.0/Acipenser dabryanus clone AD27 microsatellite sequence	sp|Q5ZJZ5|BDH_CHICK/2.0e-08/D-beta-hydroxybutyrate dehydrogenase, mitochondrial OS=Gallus gallus GN=BDH1 PE=2 SV=1	ncc:104945035/5.5e-74/pole; DNA polymerase epsilon catalytic subunit A; K02324 DNA polymerase epsilon subunit 1 [EC:2.7.7.7]	CE16424/6.7e-22/[R] KOG1075 FOG: Reverse transcriptase	PS50878/15.394/Reverse transcriptase (RT) catalytic domain profile.	NA
Unigene20161_All	2154	854	333	-1.323093015	5.75E-49	Down	1.05E-50	XP_015214435.1/7.3e-207/PREDICTED: coiled-coil domain-containing protein 173 [Lepisosteus oculatus]	XM_020596441.1/0.0/PREDICTED: Monopterus albus coiled-coil domain containing 173 (ccdc173), mRNA	sp|Q0VFZ6|CC173_HUMAN/9.8e-121/Coiled-coil domain-containing protein 173 OS=Homo sapiens GN=CCDC173 PE=2 SV=2	dre:368893/4.6e-24/acin1a; apoptotic chromatin condensation inducer in the nucleus isoform X1; K12875 apoptotic chromatin condensation inducer in the nucleus	Hs18544393/2.1e-16/[T] LSE0196 H S100 EF-hand calcium-binding protein	PTHR28663/1.8E-189/--	NA
CL3398.Contig3_All	2076	833.83	321	-1.341559104	7.65E-49	Down	1.41E-50	XP_006626146.1/2.8e-171/PREDICTED: transcription factor SOX-7 [Lepisosteus oculatus]	XM_005290660.1/0.0/PREDICTED: Chrysemys picta bellii SRY (sex determining region Y)-box 7 (SOX7), mRNA	sp|O42342|SOX7_XENLA/1.1e-132/Transcription factor Sox-7 OS=Xenopus laevis GN=sox7 PE=2 SV=1	lcm:102359246/3.8e-153/SOX7; SRY-box 7; K09270 transcription factor SOX7/8/10/18 (SOX group E/F)	Hs13899269/2.1e-122/[K] KOG0527 HMG-box transcription factor	PF00505/2.1E-25/HMG (high mobility group) box	biological_process:GO:0001570//vasculogenesis;GO:0060840//artery development;cellular_component:GO:0005634//nucleus;molecular_function:GO:0003677//DNA binding;
Unigene27637_All	3203	0	258	9.046848133	9.20E-49	Up	1.70E-50	CAA37886.1/1.0e-172/succinate dehydrogenase flavoprotein subunit, partial [Homo sapiens]	NA	sp|Q94523|SDHA_DROME/6.9e-62/Succinate dehydrogenase [ubiquinone] flavoprotein subunit, mitochondrial OS=Drosophila melanogaster GN=SdhA PE=2 SV=3	rss:109440254/4.6e-65/succinate dehydrogenase [ubiquinone] flavoprotein subunit 1, mitochondrial; K00234 succinate dehydrogenase (ubiquinone) flavoprotein subunit [EC:1.3.5.1]	At5g66760/3.0e-67/[C] KOG2403 Succinate dehydrogenase, flavoprotein subunit	PR00411/9.9E-7/Pyridine nucleotide disulphide reductase class-I signature	NA
CL14954.Contig1_All	1970	295.5	36.21	-2.993077171	1.30E-48	Down	2.41E-50	XP_015202285.1/1.0e-263/PREDICTED: fibroblast growth factor receptor 2 isoform X5 [Lepisosteus oculatus]	XM_015346803.1/0.0/PREDICTED: Lepisosteus oculatus fibroblast growth factor receptor 2 (fgfr2), transcript variant X10, mRNA	sp|Q8JG38|FGFR2_DANRE/1.6e-255/Fibroblast growth factor receptor 2 OS=Danio rerio GN=fgfr2 PE=1 SV=1	sfm:108925828/4.9e-259/fgfr2; fibroblast growth factor receptor 2 isoform X1; K05093 fibroblast growth factor receptor 2 [EC:2.7.10.1]	Hs13186243/4.2e-253/[T] KOG0200 Fibroblast/platelet-derived growth factor receptor and related receptor tyrosine kinases	PS50011/40.979/Protein kinase domain profile.	biological_process:GO:0008284//positive regulation of cell proliferation;cellular_component:GO:0016021//integral component of membrane;molecular_function:GO:0005007//fibroblast growth factor-activated receptor activity;GO:0005524//ATP binding;
CL14338.Contig3_All	2975	813.74	310.02	-1.356585742	1.72E-48	Down	3.19E-50	NA	FJ688026.1/0.0/Acipenser fulvescens clone J-118 28S ribosomal RNA gene, partial sequence; 28S-18S ribosomal RNA intergenic spacer, complete sequence; transposon Tc-1-like transposase gene, complete cds; and 18S ribosomal RNA gene, partial sequence	NA	NA	NA	NA	NA
CL12765.Contig6_All	1219	222.76	10.54	-4.365922548	1.88E-48	Down	3.49E-50	NA	NA	NA	NA	NA	NA	NA
CL6734.Contig1_All	1889	904	367	-1.264921832	2.38E-48	Down	4.44E-50	OXB58667.1/6.5e-119/hypothetical protein ASZ78_003634 [Callipepla squamata]	NA	sp|Q92182|SIAT1_CHICK/3.6e-119/Beta-galactoside alpha-2,6-sialyltransferase 1 OS=Gallus gallus GN=ST6GAL1 PE=2 SV=1	gga:396169/8.1e-118/ST6GAL1; ST6 beta-galactoside alpha-2,6-sialyltransferase 1; K00778 beta-galactoside alpha-2,6-sialyltransferase (sialyltransferase 1) [EC:2.4.99.1]	Hs4506949/1.3e-102/[G] KOG2692 Sialyltransferase	PTHR13713:SF55/3.5E-153/--	biological_process:GO:0006486//protein glycosylation;cellular_component:GO:0005794//Golgi apparatus;GO:0016021//integral component of membrane;molecular_function:GO:0008373//sialyltransferase activity;
CL689.Contig1_All	2382	64.32	349.24	2.476500373	3.18E-48	Up	5.95E-50	NA	EF413587.1/0.0/Acipenser naccarii osteocalcin-like (OC) gene, complete cds	NA	NA	NA	NA	NA
CL10311.Contig1_All	3156	458	110	-2.022223197	3.72E-48	Down	6.97E-50	XP_021420687.1/1.5e-256/tubulin polyglutamylase ttll6-like isoform X2 [Oncorhynchus mykiss]	XM_012814473.1/0.0/PREDICTED: Clupea harengus tubulin tyrosine ligase-like family member 6 (ttll6), mRNA	sp|A8CVX7|TTLL6_DANRE/1.1e-240/Tubulin polyglutamylase ttll6 OS=Danio rerio GN=ttll6 PE=2 SV=1	els:105007191/2.9e-253/ttll6; tubulin polyglutamylase TTLL6 isoform X1; K16582 tubulin polyglutamylase TTLL6/13 [EC:6.-.-.-]	7301565/1.6e-116/[O] KOG2158 Tubulin-tyrosine ligase-related protein	PS51221/50.901/TTL domain profile.	biological_process:GO:0006464//cellular protein modification process;
CL14003.Contig1_All	774	0	253.08	9.019070568	5.24E-48	Up	9.84E-50	XP_015211300.1/9.4e-64/PREDICTED: complement component C8 alpha chain [Lepisosteus oculatus]	NA	sp|P07357|CO8A_HUMAN/1.9e-50/Complement component C8 alpha chain OS=Homo sapiens GN=C8A PE=1 SV=2	lcm:102345766/4.4e-62/C8A; complement C8 alpha chain; K03997 complement component 8 subunit alpha	Hs4557389/1.4e-50/[V] LSE0225 H Perforin/Complement components 6, 7, 8, 9	PR00764/3.7E-16/Complement C9 signature	biological_process:GO:0006955//immune response;cellular_component:GO:0005579//membrane attack complex;
Unigene9508_All	7435	868.92	347.75	-1.285551964	1.15E-47	Down	2.17E-49	XP_015196116.1/9.3e-310/PREDICTED: vigilin-like [Lepisosteus oculatus]	XM_015340630.1/0.0/PREDICTED: Lepisosteus oculatus vigilin-like (LOC102692187), mRNA	sp|Q00341|VIGLN_HUMAN/3.3e-256/Vigilin OS=Homo sapiens GN=HDLBP PE=1 SV=2	bom:102270517/1.1e-13/SRRM2; serine/arginine repetitive matrix 2; K13172 serine/arginine repetitive matrix protein 2	Hs4885409/2.4e-256/[I] KOG2208 Vigilin	PS50084/14.236/Type-1 KH domain profile.	molecular_function:GO:0003723//RNA binding;
Unigene5691_All	4832	386.49	76.84	-2.294880785	1.28E-47	Down	2.42E-49	XP_006637789.1/0.0e+00/PREDICTED: probable cation-transporting ATPase 13A3 isoform X1 [Lepisosteus oculatus] >XP_015216744.1 PREDICTED: probable cation-transporting ATPase 13A3 isoform X1 [Lepisosteus oculatus] >XP_015216745.1 PREDICTED: probable cation-transporting ATPase 13A3 isoform X1 [Lepisosteus oculatus] >XP_015216746.1 PREDICTED: probable cation-transporting ATPase 13A3 isoform X1 [Lepiso…	XM_015361260.1/0.0/PREDICTED: Lepisosteus oculatus ATPase type 13A3 (atp13a3), transcript variant X4, mRNA	sp|Q9H7F0|AT133_HUMAN/0.0e+00/Probable cation-transporting ATPase 13A3 OS=Homo sapiens GN=ATP13A3 PE=1 SV=4	amex:103029302/0.0e+00/atp13a3; probable cation-transporting ATPase 13A3; K14951 cation-transporting P-type ATPase 13A3/4/5 [EC:3.6.3.-]	Hs21362056/1.2e-309/[P] KOG0208 Cation transport ATPase	PTHR24093/0.0/--	biological_process:GO:0006812//cation transport;cellular_component:GO:0016021//integral component of membrane;molecular_function:GO:0046872//metal ion binding;GO:0005524//ATP binding;GO:0016887//ATPase activity;
Unigene653_All	1971	259	696	1.461756086	1.33E-47	Up	2.53E-49	XP_006630493.1/1.4e-172/PREDICTED: secreted frizzled-related protein 5 [Lepisosteus oculatus]	XM_006630430.2/0.0/PREDICTED: Lepisosteus oculatus secreted frizzled-related protein 5 (sfrp5), mRNA	sp|Q5T4F7|SFRP5_HUMAN/1.7e-119/Secreted frizzled-related protein 5 OS=Homo sapiens GN=SFRP5 PE=2 SV=3	bpec:110157081/1.1e-157/sfrp5; secreted frizzled-related protein 5; K02222 secreted frizzled-related protein 5	Hs4506897/9.4e-120/[T] KOG3577 Smoothened and related G-protein-coupled receptors	PS50038/23.804/Frizzled (fz) domain profile.	biological_process:GO:0072576//liver morphogenesis;GO:0030513//positive regulation of BMP signaling pathway;GO:0060059//embryonic retina morphogenesis in camera-type eye;GO:0030177//positive regulation of Wnt signaling pathway;GO:0061386//closure of optic fissure;GO:0030900//forebrain development;GO:2000056//regulation of Wnt signaling pathway involved in digestive tract morphogenesis;GO:0016055/…
CL7745.Contig1_All	2215	204.25	606.22	1.605126249	1.43E-47	Up	2.72E-49	XP_018603101.1/3.8e-227/PREDICTED: phenylalanine-4-hydroxylase isoform X1 [Scleropages formosus]	XM_020646604.1/0.0/PREDICTED: Labrus bergylta phenylalanine hydroxylase (pah), mRNA	sp|P04176|PH4H_RAT/3.8e-200/Phenylalanine-4-hydroxylase OS=Rattus norvegicus GN=Pah PE=1 SV=3	sfm:108931648/5.1e-228/pah; phenylalanine-4-hydroxylase isoform X1; K00500 phenylalanine-4-hydroxylase [EC:1.14.16.1]	Hs4557819/6.3e-197/[E] KOG3820 Aromatic amino acid hydroxylase	PR00372/6.1E-69/Biopterin-dependent aromatic amino acid hydroxylase signature	biological_process:GO:0006559//L-phenylalanine catabolic process;molecular_function:GO:0004505//phenylalanine 4-monooxygenase activity;GO:0005506//iron ion binding;
CL1420.Contig6_All	340	582	178	-1.673521034	2.67E-47	Down	5.07E-49	KDR11418.1/2.2e-17/Hydrocephalus-inducing protein-like protein [Zootermopsis nevadensis]	NA	sp|Q55AX2|DOT1L_DICDI/1.5e-15/Histone-lysine N-methyltransferase, H3 lysine-79 specific OS=Dictyostelium discoideum GN=dotA PE=2 SV=2	phi:102112570/1.7e-13/CNGB1; cyclic nucleotide gated channel beta 1; K04952 cyclic nucleotide gated channel beta 1	7296176/3.5e-14/[TV] KOG4297 C-type lectin	NA	biological_process:GO:0006334//nucleosome assembly;cellular_component:GO:0000786//nucleosome;molecular_function:GO:0003677//DNA binding;
Unigene4580_All	3422	201.62	599.55	1.607862195	3.64E-47	Up	6.94E-49	NA	AF529473.1/0.0/Acipenser fulvescens clone AfuG60 microsatellite sequence	NA	NA	NA	NA	NA
CL1590.Contig3_All	3603	735.89	267.81	-1.422659421	3.77E-47	Down	7.22E-49	XP_003407495.1/2.3e-144/PREDICTED: protein SCAI [Loxodonta africana]	XM_021933372.1/0.0/PREDICTED: Papio anubis suppressor of cancer cell invasion (SCAI), transcript variant X1, mRNA	sp|Q8C8N2|SCAI_MOUSE/6.6e-146/Protein SCAI OS=Mus musculus GN=Scai PE=1 SV=2	NA	7295384/2.9e-66/[S] TWOG0089 Uncharacterized conserved protein	PF12070/3.0E-84/Protein of unknown function (DUF3550/UPF0682)	NA
Unigene13213_All	1671	504.66	137.57	-1.839524969	8.64E-47	Down	1.66E-48	NA	NA	NA	NA	NA	NA	NA
Unigene20209_All	998	341.22	818.7	1.298253563	9.46E-47	Up	1.82E-48	XP_006633333.1/6.0e-63/PREDICTED: caveolin-2 [Lepisosteus oculatus]	LN590903.1/0.0/Cyprinus carpio genome assembly common carp genome ,scaffold 000000737	sp|Q9YGM9|CAV2_TAKRU/2.8e-54/Caveolin-2 OS=Takifugu rubripes GN=cav2 PE=3 SV=1	lcf:108893998/9.4e-57/cav2; caveolin-2; K12958 caveolin 2	YPR042c/9.0e-10/[R] KOG4574 RNA-binding protein (contains RRM and Pumilio-like repeats)	PS01210/-/Caveolins signature.	biological_process:GO:0070836//caveola assembly;cellular_component:GO:0005901//caveola;GO:0016021//integral component of membrane;GO:0000139//Golgi membrane;
CL11402.Contig3_All	3192	787.02	301	-1.351015934	1.27E-46	Down	2.45E-48	AFI61994.1/1.1e-198/Hox-B3b [Anguilla japonica]	XM_020051172.1/0.0/PREDICTED: Esox lucius homeobox protein Hox-B3a (LOC105013251), transcript variant X6, mRNA	sp|O42368|HXB3A_DANRE/3.1e-195/Homeobox protein Hox-B3a OS=Danio rerio GN=hoxb3a PE=2 SV=3	els:105013251/2.4e-199/homeobox protein Hox-B3a; K09303 homeobox protein HoxA/B/D3	Hs19923209/1.7e-158/[R] KOG0489 Transcription factor zerknullt and related HOX domain proteins	PS00032/-/'Homeobox' antennapedia-type protein signature.	NA
Unigene35929_All	4662	460	115	-1.964379122	1.41E-46	Down	2.72E-48	XP_018964562.1/9.7e-281/PREDICTED: uncharacterized protein LOC109095310 [Cyprinus carpio]	BX908814.1/0.0/Tetraodon nigroviridis	sp|P20825|POL2_DROME/8.0e-35/Retrovirus-related Pol polyprotein from transposon 297 OS=Drosophila melanogaster GN=pol PE=3 SV=1	sasa:106583892/3.3e-72/uncharacterized LOC106583892; K03283 heat shock 70kDa protein 1/2/6/8	YIL082w-a/6.2e-29/[R] KOG0017 FOG: Transposon-encoded proteins with TYA, reverse transcriptase, integrase domains in various combinations	PTHR24559:SF193/1.0E-239/--	NA
CL10581.Contig1_All	1799	443	968	1.163321226	1.64E-46	Up	3.18E-48	XP_015211388.1/4.5e-69/PREDICTED: coiled-coil domain-containing protein 57 [Lepisosteus oculatus] >XP_015211389.1 PREDICTED: coiled-coil domain-containing protein 57 [Lepisosteus oculatus] >XP_015211390.1 PREDICTED: coiled-coil domain-containing protein 57 [Lepisosteus oculatus]	XM_006801628.1/0.0/PREDICTED: Neolamprologus brichardi coiled-coil domain-containing protein 57-like (LOC102784745), mRNA	sp|Q6PHN1|CCD57_MOUSE/9.3e-16/Coiled-coil domain-containing protein 57 OS=Mus musculus GN=Ccdc57 PE=1 SV=1	eai:106846150/5.0e-08/fatty acid synthase-like; K00665 fatty acid synthase, animal type [EC:2.3.1.85]	NA	NA	NA
Unigene44414_All	1278	0	242	8.954484115	2.71E-46	Up	5.29E-48	XP_021259831.1/1.5e-50/complement factor H isoform X3 [Numida meleagris]	NA	sp|P08603|CFAH_HUMAN/1.1e-42/Complement factor H OS=Homo sapiens GN=CFH PE=1 SV=4	fpg:101913888/1.4e-49/CFH; complement factor H; K04004 complement factor H	Hs4504375/7.9e-43/[V] LSE2736 H Protein related to complement factor H/Coagulation factor XIII, B subunit	PTHR19325/7.0E-55/--	NA
CL6902.Contig1_All	4505	736.46	271.71	-1.402918628	3.27E-46	Down	6.40E-48	XP_016405739.1/1.1e-207/PREDICTED: band 4.1-like protein 5 isoform X4 [Sinocyclocheilus rhinocerous]	XM_020054975.1/0.0/PREDICTED: Esox lucius erythrocyte membrane protein band 4.1 like 5 (epb41l5), transcript variant X6, mRNA	sp|Q5FVG2|E41L5_RAT/1.4e-198/Band 4.1-like protein 5 OS=Rattus norvegicus GN=Epb41l5 PE=2 SV=2	npr:108790414/1.2e-154/EPB41L4B; band 4.1-like protein 4B; K21111 band 4.1-like protein 4B	Hs13540488/9.8e-197/[R] KOG3530 FERM domain protein EHM2	PTHR23280/1.7E-41/--	NA
Unigene67772_All	350	0	241	8.948510214	3.88E-46	Up	7.60E-48	NA	NA	NA	NA	NA	NA	NA
CL9800.Contig1_All	652	92.76	397.41	2.134674328	6.34E-46	Up	1.25E-47	XP_007060816.1/2.5e-30/PREDICTED: splicing factor, proline- and glutamine-rich [Chelonia mydas]	XM_010191964.1/0.0/PREDICTED: Mesitornis unicolor ZMYM6 neighbor (ZMYM6NB), partial mRNA	sp|Q3U0Y2|TM35B_MOUSE/3.4e-24/Transmembrane protein 35B OS=Mus musculus GN=Tmem35b PE=1 SV=2	cmy:102934845/3.4e-31/SFPQ; splicing factor proline and glutamine rich; K13219 splicing factor, proline- and glutamine-rich	NA	NA	NA
Unigene10790_All	2261	11	208	4.276628977	6.38E-46	Up	1.26E-47	CDQ84132.1/1.2e-18/unnamed protein product [Oncorhynchus mykiss]	NA	NA	NA	NA	SM00974/2.7E-9/--	NA
CL6993.Contig2_All	2422	989.58	433.85	-1.153999136	8.34E-46	Down	1.65E-47	XP_015207016.1/1.7e-124/PREDICTED: tenomodulin [Lepisosteus oculatus]	XM_006803220.1/0.0/PREDICTED: Neolamprologus brichardi tenomodulin-like (LOC102782080), mRNA	sp|Q9H2S6|TNMD_HUMAN/8.3e-76/Tenomodulin OS=Homo sapiens GN=TNMD PE=1 SV=1	bpec:110164317/3.3e-07/vasoactive intestinal polypeptide receptor 2-like; K04590 vasoactive intestinal peptide receptor 2	Hs11545883/7.8e-76/[W] LSE2857 H Chondromodulin	PS50869/16.68/BRICHOS domain profile.	cellular_component:GO:0016021//integral component of membrane;
Unigene36089_All	2761	285.44	726.61	1.383614578	9.11E-46	Up	1.80E-47	XP_015210950.1/3.2e-82/PREDICTED: leptin receptor [Lepisosteus oculatus]	NA	sp|O02671|LEPR_PIG/2.2e-32/Leptin receptor OS=Sus scrofa GN=LEPR PE=2 SV=3	srx:107709190/1.2e-45/leptin receptor-like isoform X1; K05062 leptin receptor	Hs4504979/1.1e-28/[TV] LSE0333 H Interleukin receptor/leukemia inhibitory factor receptor/T-cell cytokine receptor	PTHR23036/4.8E-38/--	NA
CL15125.Contig3_All	2551	566.8	1137.9	1.041082992	1.08E-45	Up	2.13E-47	XP_015207272.1/1.1e-113/PREDICTED: tetraspanin-6 [Lepisosteus oculatus]	XM_005484392.2/0.0/PREDICTED: Zonotrichia albicollis tetraspanin 7 (TSPAN7), mRNA	sp|P41732|TSN7_HUMAN/1.9e-94/Tetraspanin-7 OS=Homo sapiens GN=TSPAN7 PE=1 SV=2	nfu:107378166/9.6e-114/tetraspanin-7-like; K06571 tetraspanin-7	Hs21265104/1.4e-94/[R] KOG3882 Tetraspanin family integral membrane protein	PS00421/-/Transmembrane 4 family signature.	cellular_component:GO:0016021//integral component of membrane;
CL13019.Contig2_All	1643	536.97	158.12	-1.72820075	1.10E-45	Down	2.18E-47	XP_017579007.1/1.4e-130/PREDICTED: glioma tumor suppressor candidate region gene 2 protein [Pygocentrus nattereri]	XM_008292151.1/0.0/PREDICTED: Stegastes partitus glioma tumor suppressor candidate region gene 2 (gltscr2), transcript variant X3, mRNA	sp|Q9NZM5|NOP53_HUMAN/2.3e-93/Ribosome biogenesis protein NOP53 OS=Homo sapiens GN=NOP53 PE=1 SV=2	dre:322404/1.5e-128/nop53; glioma tumor suppressor candidate region gene 2 protein; K14840 nucleolar protein 53	Hs7657130/4.8e-93/[R] KOG2823 Cellular protein (glioma tumor suppressor candidate region gene 2)	PTHR14211/1.3E-118/--	NA
CL13274.Contig1_All	1745	183.6	560.19	1.644971049	1.48E-45	Up	2.94E-47	XP_001746181.1/3.8e-28/hypothetical protein [Monosiga brevicollis MX1] >EDQ89076.1 predicted protein [Monosiga brevicollis MX1]	CP020791.1/0.0/Oryzias latipes strain HNI chromosome 13	sp|Q6P3N9|ZNT7_XENTR/2.4e-08/Zinc transporter 7 OS=Xenopus tropicalis GN=slc30a7 PE=2 SV=1	ipu:108264913/5.2e-18/E3 ubiquitin-protein ligase RNF34-like; K20804 E3 ubiquitin-protein ligase RNF34 [EC:2.3.2.27]	CE18815/6.6e-08/[P] KOG2693 Putative zinc transporter	NA	NA
CL12426.Contig1_All	1952	203.45	8	-4.632909592	1.85E-45	Down	3.69E-47	XP_015215128.1/1.2e-80/PREDICTED: GTPase IMAP family member 7-like isoform X1 [Lepisosteus oculatus]	XM_014183624.1/0.0/PREDICTED: Salmo salar GTPase IMAP family member 7-like (LOC106592293), mRNA	sp|Q9NUV9|GIMA4_HUMAN/2.9e-55/GTPase IMAP family member 4 OS=Homo sapiens GN=GIMAP4 PE=1 SV=1	amex:111196761/1.7e-57/interaptin-like; K18626 trichohyalin	Hs8922873/2.1e-55/[V] TWOG0191 Protein involved in control of unknown local host defense mechanisms to pathogens	PS51720/56.903/AIG1-type G domain profile.	NA
CL6558.Contig1_All	1543	76.55	362.41	2.278769359	2.09E-45	Up	4.16E-47	NP_001099065.1/1.2e-123/guanidinoacetate N-methyltransferase [Danio rerio] >Q71N41.2 RecName: Full=Guanidinoacetate N-methyltransferase >AAI07608.1 Guanidinoacetate N-methyltransferase [Danio rerio] >AAI53602.1 Gamt protein [Danio rerio]	XM_020933016.1/0.0/PREDICTED: Boleophthalmus pectinirostris guanidinoacetate N-methyltransferase (gamt), transcript variant X1, mRNA	sp|Q71N41|GAMT_DANRE/7.3e-126/Guanidinoacetate N-methyltransferase OS=Danio rerio GN=gamt PE=2 SV=2	dre:796865/1.6e-124/gamt; guanidinoacetate N-methyltransferase; K00542 guanidinoacetate N-methyltransferase [EC:2.1.1.2]	Hs4503909/3.5e-106/[E] KOG1709 Guanidinoacetate methyltransferase and related proteins	PTHR32379/8.9E-132/--	biological_process:GO:0046498//S-adenosylhomocysteine metabolic process;GO:0046500//S-adenosylmethionine metabolic process;GO:0006601//creatine biosynthetic process;cellular_component:GO:0005634//nucleus;GO:0005737//cytoplasm;molecular_function:GO:0030731//guanidinoacetate N-methyltransferase activity;
Unigene23643_All	1680	412	94	-2.096290798	2.12E-45	Down	4.22E-47	XP_015194711.1/7.7e-196/PREDICTED: WD repeat-containing protein 64-like [Lepisosteus oculatus]	NA	sp|Q8IV35|WDR49_HUMAN/2.1e-17/WD repeat-containing protein 49 OS=Homo sapiens GN=WDR49 PE=2 SV=1	ola:101172029/2.0e-19/WD repeat-containing protein on Y chromosome-like isoform X2; K21957 pseudokinase FAM20A	7301145/4.1e-07/[R] KOG0644 Uncharacterized conserved protein, contains WD40 repeat and BROMO domains	PS50082/11.01/Trp-Asp (WD) repeats profile.	NA
CL7856.Contig3_All	4187	238.39	649.22	1.481004603	2.66E-45	Up	5.32E-47	XP_015223328.1/0.0e+00/PREDICTED: carbohydrate-responsive element-binding protein-like isoform X2 [Lepisosteus oculatus]	XM_015367845.1/0.0/PREDICTED: Lepisosteus oculatus carbohydrate-responsive element-binding protein-like (LOC102687311), transcript variant X5, mRNA	sp|Q99MZ3|MLXPL_MOUSE/3.4e-202/Carbohydrate-responsive element-binding protein OS=Mus musculus GN=Mlxipl PE=1 SV=1	sasa:106567405/3.6e-283/carbohydrate-responsive element-binding protein-like; K09113 MAX-like protein X	Hs14602433/1.3e-198/[K] KOG3582 Mlx interactors and related transcription factors	PTHR15741/0.0/--	molecular_function:GO:0046983//protein dimerization activity;
CL9978.Contig1_All	1210	19	228	3.620583378	2.69E-45	Up	5.39E-47	NA	AC157491.12/0.0/Mus musculus chromosome 8, clone RP24-289G15, complete sequence	NA	NA	NA	NA	NA
CL12952.Contig1_All	1282	505	142	-1.79477158	2.74E-45	Down	5.51E-47	XP_018593719.1/2.9e-78/PREDICTED: uncharacterized protein LOC108925874 [Scleropages formosus]	XM_015339780.1/0.0/PREDICTED: Lepisosteus oculatus GTPase IMAP family member 7-like (LOC107076252), mRNA	sp|Q8NHV1|GIMA7_HUMAN/2.0e-44/GTPase IMAP family member 7 OS=Homo sapiens GN=GIMAP7 PE=1 SV=1	els:105007987/4.4e-51/uncharacterized protein LOC105007987 isoform X1; K15261 poly [ADP-ribose] polymerase 10/14/15 [EC:2.4.2.30]	Hs20542792/1.4e-44/[V] TWOG0191 Protein involved in control of unknown local host defense mechanisms to pathogens	PF04548/1.6E-64/AIG1 family	cellular_component:GO:0016021//integral component of membrane;molecular_function:GO:0005525//GTP binding;
CL7446.Contig4_All	3959	309.42	760.25	1.332528338	3.24E-45	Up	6.51E-47	XP_018588289.1/4.1e-256/PREDICTED: fascin-like [Scleropages formosus]	XM_006637119.2/0.0/PREDICTED: Lepisosteus oculatus fascin actin-bundling protein 1 (fscn1), mRNA	sp|Q16658|FSCN1_HUMAN/1.9e-231/Fascin OS=Homo sapiens GN=FSCN1 PE=1 SV=3	sfm:108922566/5.4e-257/fascin-like; K17455 fascin 1/2	Hs4507115/1.4e-231/[ZN] TWOG0516 Fascin	PF01841/2.0E-17/Transglutaminase-like superfamily	biological_process:GO:0016477//cell migration;GO:0007015//actin filament organization;cellular_component:GO:0005856//cytoskeleton;GO:0005737//cytoplasm;molecular_function:GO:0051015//actin filament binding;GO:0030674//protein binding, bridging;
CL366.Contig2_All	1066	1	207	7.729107835	3.98E-45	Up	8.01E-47	CDQ61724.1/8.5e-15/unnamed protein product [Oncorhynchus mykiss]	NA	NA	tru:101062321/5.6e-15/uncharacterized LOC101062321; K10044 retinoic acid receptor responder protein 2	NA	NA	NA
Unigene6775_All	4759	509.51	145.29	-1.774554176	5.50E-45	Down	1.11E-46	XP_015201296.1/0.0e+00/PREDICTED: multiple PDZ domain protein isoform X12 [Lepisosteus oculatus]	XM_015345817.1/0.0/PREDICTED: Lepisosteus oculatus multiple PDZ domain protein (mpdz), transcript variant X18, mRNA	sp|O75970|MPDZ_HUMAN/0.0e+00/Multiple PDZ domain protein OS=Homo sapiens GN=MPDZ PE=1 SV=2	sfm:108938787/0.0e+00/mpdz; multiple PDZ domain protein isoform X1; K06095 multiple PDZ domain protein	Hs4505231/0.0e+00/[S] KOG3528 FOG: PDZ domain	PF16667/1.1E-15/Unstructured region 10 on multiple PDZ protein	NA
CL13807.Contig2_All	1432	8	196	4.650330722	5.81E-45	Up	1.17E-46	AHV79431.1/3.4e-35/kininogen precursor [Anguilla japonica]	NA	sp|P01042|KNG1_HUMAN/2.0e-24/Kininogen-1 OS=Homo sapiens GN=KNG1 PE=1 SV=2	sfm:108937290/3.8e-35/kng1; kininogen-1; K03898 kininogen	Hs4504893/1.4e-24/[O] LSE2677 H Cysteine proteinase inhibitor (cystatin)	PTHR13814/3.7E-36/--	molecular_function:GO:0004869//cysteine-type endopeptidase inhibitor activity;
CL138.Contig1_All	1229	303	46	-2.68399115	1.17E-44	Down	2.38E-46	XP_017571531.1/8.2e-62/PREDICTED: GTPase IMAP family member 8-like, partial [Pygocentrus nattereri]	NA	sp|Q8NHV1|GIMA7_HUMAN/3.5e-46/GTPase IMAP family member 7 OS=Homo sapiens GN=GIMAP7 PE=1 SV=1	amex:111196761/6.6e-52/interaptin-like; K18626 trichohyalin	Hs20542792/2.5e-46/[V] TWOG0191 Protein involved in control of unknown local host defense mechanisms to pathogens	PS51720/61.416/AIG1-type G domain profile.	NA
CL2553.Contig6_All	6342	509.24	147.21	-1.75484919	2.81E-44	Down	5.75E-46	XP_015201058.1/0.0e+00/PREDICTED: receptor-type tyrosine-protein phosphatase delta isoform X34 [Lepisosteus oculatus]	XM_015345585.1/0.0/PREDICTED: Lepisosteus oculatus protein tyrosine phosphatase, receptor type D (ptprd), transcript variant X50, mRNA	sp|F1NWE3|PTPRS_CHICK/0.0e+00/Receptor-type tyrosine-protein phosphatase S OS=Gallus gallus GN=PTPRS PE=1 SV=3	rno:313278/0.0e+00/Ptprd; protein tyrosine phosphatase, receptor type, D; K06777 receptor-type tyrosine-protein phosphatase delta [EC:3.1.3.48]	Hs18860894/0.0e+00/[T] KOG4228 Protein tyrosine phosphatase	PS00383/-/Tyrosine specific protein phosphatases active site.	NA
CL7109.Contig1_All	1671	714	266	-1.388876951	3.80E-44	Down	7.78E-46	XP_015192864.1/3.2e-162/PREDICTED: cilia- and flagella-associated protein 45 isoform X2 [Lepisosteus oculatus]	XM_015337378.1/0.0/PREDICTED: Lepisosteus oculatus cilia and flagella associated protein 45 (cfap45), transcript variant X2, mRNA	sp|Q9UL16|CFA45_HUMAN/1.9e-116/Cilia- and flagella-associated protein 45 OS=Homo sapiens GN=CFAP45 PE=1 SV=2	ocu:100337740/3.4e-27/TCHH, THH; trichohyalin; K18626 trichohyalin	Hs4505877/5.0e-21/[Z] KOG0516 Dystonin, GAS (Growth-arrest-specific protein), and related proteins	PF13868/1.1E-77/Trichohyalin-plectin-homology domain	NA
CL7745.Contig2_All	1445	13.75	208.78	3.96010087	3.99E-44	Up	8.18E-46	XP_015207327.1/2.5e-147/PREDICTED: phenylalanine-4-hydroxylase [Lepisosteus oculatus]	XM_014153366.1/0.0/PREDICTED: Salmo salar phenylalanine-4-hydroxylase-like (LOC106576281), transcript variant X2, mRNA	sp|P17276|PH4H_DROME/1.6e-122/Protein henna OS=Drosophila melanogaster GN=Hn PE=2 SV=3	nfu:107386776/3.1e-141/pah; phenylalanine-4-hydroxylase; K00500 phenylalanine-4-hydroxylase [EC:1.14.16.1]	Hs4557819/9.3e-133/[E] KOG3820 Aromatic amino acid hydroxylase	PS00367/-/Biopterin-dependent aromatic amino acid hydroxylases signature.	NA
CL1035.Contig6_All	2645	383.1	863.22	1.207628143	4.81E-44	Up	9.90E-46	XP_006630497.1/5.6e-217/PREDICTED: aspartate aminotransferase, cytoplasmic [Lepisosteus oculatus]	XM_006630434.2/0.0/PREDICTED: Lepisosteus oculatus glutamic-oxaloacetic transaminase 1, soluble (got1), mRNA	sp|P00504|AATC_CHICK/3.0e-204/Aspartate aminotransferase, cytoplasmic OS=Gallus gallus GN=GOT1 PE=1 SV=3	dre:406330/3.3e-210/got1; aspartate aminotransferase, cytoplasmic; K14454 aspartate aminotransferase, cytoplasmic [EC:2.6.1.1]	Hs4504067/1.5e-192/[E] KOG1412 Aspartate aminotransferase/Glutamic oxaloacetic transaminase AAT2/GOT1	PTHR11879/0.0/--	biological_process:GO:0009058//biosynthetic process;GO:0006520//cellular amino acid metabolic process;molecular_function:GO:0080130//L-phenylalanine:2-oxoglutarate aminotransferase activity;GO:0004069//L-aspartate:2-oxoglutarate aminotransferase activity;GO:0030170//pyridoxal phosphate binding;
CL7109.Contig3_All	2058	522.08	155.28	-1.713777992	6.43E-44	Down	1.32E-45	XP_006642298.2/7.2e-212/PREDICTED: cilia- and flagella-associated protein 45 isoform X1 [Lepisosteus oculatus]	XM_006642235.2/0.0/PREDICTED: Lepisosteus oculatus cilia and flagella associated protein 45 (cfap45), transcript variant X1, mRNA	sp|Q9UL16|CFA45_HUMAN/2.3e-143/Cilia- and flagella-associated protein 45 OS=Homo sapiens GN=CFAP45 PE=1 SV=2	ocu:100337740/1.3e-28/TCHH, THH; trichohyalin; K18626 trichohyalin	Hs18544393/6.5e-23/[T] LSE0196 H S100 EF-hand calcium-binding protein	PTHR15504/3.8E-189/--	cellular_component:GO:0031514//motile cilium;
Unigene20247_All	2543	486	136	-1.801728785	7.85E-44	Down	1.62E-45	XP_007061387.1/8.1e-64/PREDICTED: uncharacterized protein LOC102930499 [Chelonia mydas]	XM_019524132.1/0.0/PREDICTED: Gavialis gangeticus WW domain binding protein 4 (WBP4), transcript variant X5, mRNA	NA	NA	NA	PF00531/7.7E-10/Death domain	NA
Unigene4444_All	5111	129.39	456	1.85292858	8.43E-44	Up	1.74E-45	XP_015204530.1/8.7e-259/PREDICTED: nuclear factor 1 X-type isoform X15 [Lepisosteus oculatus]	XM_015349044.1/0.0/PREDICTED: Lepisosteus oculatus nuclear factor I/X (CCAAT-binding transcription factor) (nfix), transcript variant X15, mRNA	sp|P13623|NFIX_MESAU/4.0e-221/Nuclear factor 1 X-type OS=Mesocricetus auratus GN=NFIX PE=2 SV=1	sfm:108940023/7.5e-251/nuclear factor 1 X-type-like isoform X1; K09171 nuclear factor I/X	Hs4505381/1.7e-221/[K] KOG3663 Nuclear factor I	PF03165/2.2E-9/MH1 domain	biological_process:GO:0006260//DNA replication;GO:0006351//transcription, DNA-templated;cellular_component:GO:0005634//nucleus;molecular_function:GO:0003677//DNA binding;GO:0003700//DNA binding transcription factor activity;
Unigene14934_All	1719	194	7	-4.756937042	8.52E-44	Down	1.76E-45	NA	FJ688026.1/0.0/Acipenser fulvescens clone J-118 28S ribosomal RNA gene, partial sequence; 28S-18S ribosomal RNA intergenic spacer, complete sequence; transposon Tc-1-like transposase gene, complete cds; and 18S ribosomal RNA gene, partial sequence	NA	NA	NA	NA	NA
CL1310.Contig6_All	6539	286.85	41.86	-2.741031424	3.04E-43	Down	6.33E-45	XP_015196987.1/0.0e+00/PREDICTED: connector enhancer of kinase suppressor of ras 2 isoform X2 [Lepisosteus oculatus]	XM_015341501.1/0.0/PREDICTED: Lepisosteus oculatus connector enhancer of kinase suppressor of Ras 2 (cnksr2), transcript variant X2, mRNA	sp|Q8WXI2|CNKR2_HUMAN/0.0e+00/Connector enhancer of kinase suppressor of ras 2 OS=Homo sapiens GN=CNKSR2 PE=1 SV=1	phi:102113414/0.0e+00/CNKSR2; connector enhancer of kinase suppressor of Ras 2; K17536 connector enhancer of kinase suppressor of Ras 2	Hs7662368/0.0e+00/[F] KOG1738 Membrane-associated guanylate kinase-interacting protein/connector enhancer of KSR-like	SM00454/3.3E-18/Sterile alpha motif.	biological_process:GO:0009966//regulation of signal transduction;cellular_component:GO:0016020//membrane;GO:0005737//cytoplasm;
CL1310.Contig4_All	6489	273.49	36.47	-2.8710851	3.05E-43	Down	6.37E-45	XP_015196987.1/0.0e+00/PREDICTED: connector enhancer of kinase suppressor of ras 2 isoform X2 [Lepisosteus oculatus]	XM_015341501.1/0.0/PREDICTED: Lepisosteus oculatus connector enhancer of kinase suppressor of Ras 2 (cnksr2), transcript variant X2, mRNA	sp|Q8WXI2|CNKR2_HUMAN/0.0e+00/Connector enhancer of kinase suppressor of ras 2 OS=Homo sapiens GN=CNKSR2 PE=1 SV=1	amj:102564404/0.0e+00/CNKSR2; connector enhancer of kinase suppressor of Ras 2; K17536 connector enhancer of kinase suppressor of Ras 2	Hs7662368/0.0e+00/[F] KOG1738 Membrane-associated guanylate kinase-interacting protein/connector enhancer of KSR-like	PTHR12844/0.0/--	biological_process:GO:0009966//regulation of signal transduction;cellular_component:GO:0016020//membrane;GO:0005737//cytoplasm;
Unigene10662_All	940	578	189	-1.577062381	3.52E-43	Down	7.36E-45	XP_015222649.1/4.4e-84/PREDICTED: uncharacterized protein C9orf171 homolog [Lepisosteus oculatus]	XM_015367163.1/0.0/PREDICTED: Lepisosteus oculatus cilia and flagella associated protein 77 (cfap77), mRNA	sp|A2BFC9|CFA77_DANRE/1.4e-63/Cilia- and flagella-associated protein 77 OS=Danio rerio GN=cfap77 PE=3 SV=1	NA	NA	PF14825/1.9E-47/Domain of unknown function (DUF4483)	NA
Unigene4957_All	2767	357.06	816.92	1.229649158	6.71E-43	Up	1.41E-44	XP_018587680.1/7.7e-310/PREDICTED: hormone-sensitive lipase-like [Scleropages formosus]	KT207938.1/0.0/Acipenser gueldenstaedtii hormone-sensitive lipase (HSL) mRNA, partial cds	sp|Q9R101|LIPS_ICTTR/5.3e-260/Hormone-sensitive lipase OS=Ictidomys tridecemlineatus GN=LIPE PE=2 SV=1	sfm:108922191/1.0e-310/hormone-sensitive lipase-like; K07188 hormone-sensitive lipase [EC:3.1.1.79]	HsM4885451/1.4e-259/[I] KOG4388 Hormone-sensitive lipase HSL	PS01173/-/Lipolytic enzymes "G-D-X-G" family, putative histidine active site.	biological_process:GO:0007186//G-protein coupled receptor signaling pathway;GO:0016042//lipid catabolic process;GO:0008203//cholesterol metabolic process;GO:0019236//response to pheromone;cellular_component:GO:0016021//integral component of membrane;molecular_function:GO:0016298//lipase activity;
Unigene3568_All	2698	300	48	-2.608235312	6.95E-43	Down	1.46E-44	XP_015213712.1/2.4e-114/PREDICTED: zinc finger protein 804B isoform X1 [Lepisosteus oculatus]	XM_015358227.1/0.0/PREDICTED: Lepisosteus oculatus zinc finger protein 804B (znf804b), transcript variant X2, mRNA	sp|Q9UKJ3|GPTC8_HUMAN/1.4e-71/G patch domain-containing protein 8 OS=Homo sapiens GN=GPATCH8 PE=1 SV=2	aag:5575009/3.7e-07/probable splicing factor, arginine/serine-rich 7; K13165 splicing factor, arginine/serine-rich 12	Hs4505923/1.3e-07/[Z] KOG3756 Pinin (desmosome-associated protein)	PTHR17614:SF12/5.4E-95/--	molecular_function:GO:0046872//metal ion binding;GO:0003676//nucleic acid binding;
CL8180.Contig2_All	2493	268.09	35	-2.901669702	7.60E-43	Down	1.61E-44	XP_015211350.1/6.6e-220/PREDICTED: kinesin-like protein KIF19 isoform X1 [Lepisosteus oculatus]	XM_015355866.1/0.0/PREDICTED: Lepisosteus oculatus kinesin family member 19 (kif19), transcript variant X3, mRNA	sp|Q7ZXX2|KIF19_XENLA/5.6e-136/Kinesin-like protein KIF19 OS=Xenopus laevis GN=kif19 PE=2 SV=1	amex:103024343/2.3e-205/kif19; kinesin-like protein KIF19 isoform X1; K10401 kinesin family member 18/19	7299843/1.5e-21/[Z] KOG0242 Kinesin-like protein	PTHR24115:SF434/2.3E-125/--	biological_process:GO:0007018//microtubule-based movement;molecular_function:GO:0003723//RNA binding;GO:0005524//ATP binding;GO:0003777//microtubule motor activity;GO:0008017//microtubule binding;
Unigene12065_All	848	7	185	4.759647416	7.91E-43	Up	1.67E-44	XP_005989460.1/8.1e-69/PREDICTED: fetuin-B-like [Latimeria chalumnae]	NA	sp|Q9UGM5|FETUB_HUMAN/1.4e-46/Fetuin-B OS=Homo sapiens GN=FETUB PE=1 SV=2	lcm:102364078/8.6e-27/KNG1; kininogen 1; K03898 kininogen	NA	PS51530/23.773/Fetuin-B-type cystatin domain profile.	cellular_component:GO:0005615//extracellular space;molecular_function:GO:0004869//cysteine-type endopeptidase inhibitor activity;
Unigene72442_All	773	0	219	8.810407937	1.13E-42	Up	2.40E-44	XP_006640189.1/3.7e-52/PREDICTED: heparin cofactor 2 [Lepisosteus oculatus]	XM_005488890.2/0.0/PREDICTED: Zonotrichia albicollis serpin peptidase inhibitor, clade D (heparin cofactor), member 1 (SERPIND1), mRNA	sp|Q64268|HEP2_RAT/3.6e-49/Heparin cofactor 2 OS=Rattus norvegicus GN=Serpind1 PE=1 SV=1	amj:102576281/1.9e-49/SERPIND1; serpin family D member 1; K03912 heparin cofactor II	Hs4504355/3.8e-48/[V] KOG2392 Serpin	PS00284/-/Serpins signature.	biological_process:GO:0007596//blood coagulation;cellular_component:GO:0070062//extracellular exosome;GO:0005615//extracellular space;molecular_function:GO:0004867//serine-type endopeptidase inhibitor activity;
Unigene7715_All	3568	483.92	138.36	-1.770720769	1.26E-42	Down	2.69E-44	XP_014341751.1/1.5e-95/PREDICTED: ras-like protein family member 10B [Latimeria chalumnae]	XM_007067112.1/0.0/PREDICTED: Chelonia mydas ras-like protein family member 10B-like (LOC102946124), mRNA	sp|Q5SSG5|RSLAB_MOUSE/2.4e-92/Ras-like protein family member 10B OS=Mus musculus GN=Rasl10b PE=1 SV=1	lcm:102367212/1.9e-96/RASL10B; RAS like family 10 member B; K07851 Ras-like protein family member 10B	Hs15277321/2.0e-91/[R] KOG0395 Ras-related GTPase	PF00071/7.4E-24/Ras family	biological_process:GO:0007165//signal transduction;cellular_component:GO:0016020//membrane;molecular_function:GO:0005525//GTP binding;GO:0003924//GTPase activity;
Unigene73269_All	958	223	0	-8.765279022	1.27E-42	Down	2.70E-44	AAH53854.1/1.6e-134/Unknown (protein for IMAGE:5194336), partial [Homo sapiens] >AAI11385.1 Unknown (protein for IMAGE:5198300), partial [Homo sapiens]	XM_010376256.1/0.0/PREDICTED: Rhinopithecus roxellana chlorophyll a-b binding protein of LHCII type 1 (LOC104672455), partial mRNA	NA	rro:104672455/7.0e-134/chlorophyll a-b binding protein of LHCII type 1; K08912 light-harvesting complex II chlorophyll a/b binding protein 1	At1g29930/1.0e-132/[C] LSE0391 A Chlorophyll A/B binding protein	PTHR21649:SF26/5.2E-224/--	NA
CL6260.Contig3_All	2690	80	356	2.189426214	1.67E-42	Up	3.57E-44	XP_014353243.1/1.2e-147/PREDICTED: mitochondrial brown fat uncoupling protein 1 isoform X2 [Latimeria chalumnae]	XM_014497758.1/0.0/PREDICTED: Latimeria chalumnae uncoupling protein 1 (mitochondrial, proton carrier) (UCP1), transcript variant X3, mRNA	sp|Q9N2I9|UCP3_CANLF/5.1e-127/Mitochondrial uncoupling protein 3 OS=Canis lupus familiaris GN=UCP3 PE=2 SV=1	sfm:108924583/2.2e-148/ucp1; mitochondrial brown fat uncoupling protein 1; K15103 solute carrier family 25 (mitochondrial uncoupling protein), member 8/9	Hs13259541/1.7e-124/[C] KOG0753 Mitochondrial fatty acid anion carrier protein/Uncoupling protein	PF00153/4.6E-23/Mitochondrial carrier protein	biological_process:GO:0006839//mitochondrial transport;cellular_component:GO:0016021//integral component of membrane;GO:0031966//mitochondrial membrane;
Unigene66735_All	608	4	177.62	5.508271106	1.72E-42	Up	3.67E-44	XP_006010798.1/7.2e-35/PREDICTED: vitamin D-binding protein [Latimeria chalumnae]	NA	sp|P02774|VTDB_HUMAN/1.3e-25/Vitamin D-binding protein OS=Homo sapiens GN=GC PE=1 SV=1	lcm:102358196/9.5e-36/GC; vitamin D-binding protein; K12258 vitamin D-binding protein	NA	PTHR11385:SF11/1.1E-37/--	NA
Unigene31318_All	2116	0	217	8.79717211	2.35E-42	Up	5.03E-44	XP_005978134.1/4.9e-131/PREDICTED: succinyl-CoA ligase [GDP-forming] subunit beta, mitochondrial-like [Pantholops hodgsonii]	XM_020027912.1/0.0/PREDICTED: Camponotus floridanus succinate--CoA ligase [ADP-forming] subunit beta, mitochondrial (LOC105252479), transcript variant X2, mRNA	sp|Q55AI5|SUCB1_DICDI/8.5e-109/Succinate--CoA ligase [ADP-forming] subunit beta, mitochondrial OS=Dictyostelium discoideum GN=scsC PE=3 SV=1	phd:102320684/7.4e-120/succinyl-CoA ligase [ADP-forming] subunit beta, mitochondrial-like; K14067 malate-CoA ligase subunit beta [EC:6.2.1.9]	At5g08300/4.0e-108/[C] KOG1255 Succinyl-CoA synthetase, alpha subunit	PS50975/12.008/ATP-grasp fold profile.	NA
Unigene23654_All	1845	339	786	1.248864917	2.65E-42	Up	5.70E-44	XP_004614156.1/7.1e-09/PREDICTED: uncharacterized protein C11orf87 homolog [Sorex araneus]	LN084881.1/0.0/Spirometra erinaceieuropaei genome assembly S_erinaceieuropaei ,scaffold SPER_scaffold0081201	sp|Q6NUJ2|CK087_HUMAN/1.8e-09/Uncharacterized protein C11orf87 OS=Homo sapiens GN=C11orf87 PE=1 SV=2	NA	NA	NA	cellular_component:GO:0016021//integral component of membrane;
CL4722.Contig1_All	2318	191.99	8.44	-4.472023482	2.67E-42	Down	5.74E-44	XP_016150619.1/2.0e-16/PREDICTED: uncharacterized protein LOC107602589 [Sinocyclocheilus grahami]	NA	NA	amex:103047751/4.6e-14/LOW QUALITY PROTEIN: ryanodine receptor 1; K04961 ryanodine receptor 1	NA	NA	NA
CL1669.Contig6_All	2880	247.99	646.38	1.417721491	2.77E-42	Up	5.96E-44	NA	AC162173.4/0.0/Mus musculus chromosome 1, clone RP23-447B9, complete sequence	NA	NA	NA	NA	NA
CL78.Contig77_All	1189	562	183	-1.583105604	3.10E-42	Down	6.71E-44	OCT90712.1/1.0e-32/hypothetical protein XELAEV_18019329mg [Xenopus laevis]	AC153374.5/0.0/Mus musculus 6 BAC RP23-281H4 (Roswell Park Cancer Institute (C57BL/6J Female) Mouse BAC Library) complete sequence	sp|Q9BYQ6|KR411_HUMAN/1.9e-12/Keratin-associated protein 4-11 OS=Homo sapiens GN=KRTAP4-11 PE=1 SV=2	sasa:106561377/4.7e-15/FYVE, RhoGEF and PH domain-containing protein 4-like; K05723 FYVE, RhoGEF and PH domain containing 4	Hs15082220/1.3e-12/[W] KOG4726 Ultrahigh sulfur keratin-associated protein	NA	NA
Unigene878_All	1439	445	940	1.114476298	3.26E-42	Up	7.05E-44	XP_015198531.1/7.8e-88/PREDICTED: butyrophilin subfamily 1 member A1-like [Lepisosteus oculatus]	NA	sp|Q13410|BT1A1_HUMAN/2.5e-35/Butyrophilin subfamily 1 member A1 OS=Homo sapiens GN=BTN1A1 PE=1 SV=3	lcm:102366645/6.3e-38/butyrophilin subfamily 2 member A2-like; K06712 butyrophilin	Hs4502475/1.8e-35/[TV] LSE3548 H Butyrophilin and related proteins	PF08205/1.0E-4/CD80-like C2-set immunoglobulin domain	cellular_component:GO:0016021//integral component of membrane;
CL13480.Contig2_All	1863	859	366	-1.195193605	4.32E-42	Down	9.37E-44	NP_001080859.1/6.3e-74/tetraspanin 8 L homeolog [Xenopus laevis] >AAH54295.1 Tm4sf3-prov protein [Xenopus laevis]	XM_531678.6/0.0/PREDICTED: Canis lupus familiaris tetraspanin 8 (TSPAN8), mRNA	sp|Q5R9S6|TSN8_PONAB/6.2e-63/Tetraspanin-8 OS=Pongo abelii GN=TSPAN8 PE=2 SV=1	xla:380553/8.4e-75/tspan8.L, tm4sf3, tspan8; tetraspanin 8 L homeolog; K17349 tetraspanin-8	Hs4759238/3.2e-61/[R] KOG3882 Tetraspanin family integral membrane protein	PF00335/1.1E-49/Tetraspanin family	cellular_component:GO:0016021//integral component of membrane;
CL1420.Contig4_All	327	463.88	129.18	-1.808748043	4.37E-42	Down	9.50E-44	KOF78746.1/8.9e-08/hypothetical protein OCBIM_22030355mg, partial [Octopus bimaculoides]	NA	NA	NA	NA	NA	NA
CL7824.Contig4_All	911	424.22	108.45	-1.932161708	4.42E-42	Down	9.62E-44	NA	KX817311.2/0.0/Acipenser brevirostrum voucher USFWS-067 mitochondrion, complete genome	NA	NA	NA	NA	NA
Unigene46430_All	676	195	1	-7.571709436	4.51E-42	Down	9.83E-44	ABA28417.1/6.8e-111/cytochrome c oxidase subunit II (mitochondrion) [Niviventer cremoriventer]	AP014941.1/0.0/Mus musculus mitochondrial DNA, complete sequence, clone: B82-2748-95	sp|Q38RY9|COX2_MAXSU/2.0e-112/Cytochrome c oxidase subunit 2 OS=Maxomys surifer GN=MT-CO2 PE=3 SV=1	mmu:17709/9.0e-112/COX2; cytochrome c oxidase subunit II; K02261 cytochrome c oxidase subunit 2	HsMi004/1.4e-86/[C] KOG4767 Cytochrome c oxidase, subunit II, and related proteins	NA	biological_process:GO:0007595//lactation;GO:0009409//response to cold;GO:0042773//ATP synthesis coupled electron transport;GO:0022900//electron transport chain;cellular_component:GO:0070062//extracellular exosome;GO:0045277//respiratory chain complex IV;GO:0016021//integral component of membrane;GO:0005743//mitochondrial inner membrane;GO:0005739//mitochondrion;GO:0070469//respiratory chain;GO:00…
CL9918.Contig2_All	740	454	124	-1.836731299	4.57E-42	Down	9.99E-44	XP_015212854.1/4.0e-32/PREDICTED: prostate stem cell antigen-like [Lepisosteus oculatus]	NA	sp|O43653|PSCA_HUMAN/8.3e-11/Prostate stem cell antigen OS=Homo sapiens GN=PSCA PE=1 SV=1	els:105012510/1.0e-20/ly6e; lymphocyte antigen 6E; K06846 lymphocyte antigen 6 complex locus protein D/E/G6/H	NA	PF00021/1.5E-4/u-PAR/Ly-6 domain	NA
Unigene16624_All	1451	646.12	233.1	-1.435232251	5.15E-42	Down	1.13E-43	KXJ09214.1/5.9e-11/Nipped-B-like protein B, partial [Exaiptasia pallida]	LN590713.1/0.0/Cyprinus carpio genome assembly common carp genome, scaffold: LG20, chromosome: 20	sp|Q06666|T2_MOUSE/3.2e-06/Octapeptide-repeat protein T2 OS=Mus musculus GN=Srst PE=2 SV=1	ccar:109092211/5.8e-15/nuclear protein 1-like; K15626 nuclear protein, 1	Hs6912570/5.5e-08/[K] KOG4319 DNA-binding nuclear protein p8	NA	NA
Unigene12652_All	958	7	181	4.728111843	8.04E-42	Up	1.77E-43	XP_016091394.1/1.1e-32/PREDICTED: NAD(P)(+)--arginine ADP-ribosyltransferase 2-like [Sinocyclocheilus grahami]	NA	sp|Q92080|NARE_CHICK/1.3e-27/Erythroblast NAD(P)(+)--arginine ADP-ribosyltransferase OS=Gallus gallus GN=MADPRT PE=2 SV=1	sgh:107553620/1.4e-33/NAD(P)(+)--arginine ADP-ribosyltransferase 2-like; K06716 ADP-ribosyltransferase 1 [EC:2.4.2.31]	NA	PTHR10339/5.1E-61/--	NA
CL547.Contig4_All	1529	382.99	847.47	1.181476453	8.49E-42	Up	1.87E-43	XP_006638817.1/1.6e-62/PREDICTED: heme-binding protein 1-like [Lepisosteus oculatus]	NA	sp|Q9Y5Z4|HEBP2_HUMAN/1.0e-23/Heme-binding protein 2 OS=Homo sapiens GN=HEBP2 PE=1 SV=1	tup:102498435/6.7e-22/HLCS; holocarboxylase synthetase; K01942 biotin---protein ligase [EC:6.3.4.9 6.3.4.10 6.3.4.11 6.3.4.15]	Hs7657603/7.5e-24/[R] TWOG0242 Heme-binding protein	PTHR11220/1.1E-65/--	NA
CL221.Contig3_All	1847	3	174.2	5.895259191	9.30E-42	Up	2.05E-43	XP_014065859.1/5.7e-144/PREDICTED: glutaminyl-peptide cyclotransferase-like [Salmo salar]	XM_003926808.2/0.0/PREDICTED: Saimiri boliviensis boliviensis glutaminyl-peptide cyclotransferase (QPCT), mRNA	sp|Q90YA8|QPCT_GLOBL/6.9e-123/Glutaminyl-peptide cyclotransferase OS=Gloydius blomhoffii GN=QPCT PE=2 SV=1	sasa:106610795/7.6e-145/glutaminyl-peptide cyclotransferase-like; K00683 glutaminyl-peptide cyclotransferase [EC:2.3.2.5]	Hs6912618/1.6e-116/[O] KOG3946 Glutaminyl cyclase	PTHR12283/8.1E-216/--	molecular_function:GO:0016740//transferase activity;
CL13880.Contig4_All	506	410.8	103.25	-1.956673522	1.91E-41	Down	4.23E-43	KTG01633.1/1.3e-45/hypothetical protein cypCar_00021639 [Cyprinus carpio]	KP187742.1/0.0/Scaphirhynchus platorynchus 40S ribosomal protein S7 (rps7-B) mRNA, partial cds	sp|P50894|RS7_TAKRU/2.4e-46/40S ribosomal protein S7 OS=Takifugu rubripes GN=rps7 PE=3 SV=1	cmy:102947734/1.4e-45/RPS7; ribosomal protein S7; K02993 small subunit ribosomal protein S7e	Hs22064430/6.1e-47/[J] KOG3320 40S ribosomal protein S7	PTHR11278/1.1E-69/--	NA
CL4739.Contig1_All	1618	467	965	1.08272727	2.29E-41	Up	5.07E-43	XP_005988377.1/1.4e-157/PREDICTED: fatty acid hydroxylase domain-containing protein 2 [Latimeria chalumnae]	XM_005988315.2/0.0/PREDICTED: Latimeria chalumnae fatty acid hydroxylase domain containing 2 (FAXDC2), mRNA	sp|Q9GKT2|FXDC2_MACFA/5.6e-137/Fatty acid hydroxylase domain-containing protein 2 OS=Macaca fascicularis GN=FAXDC2 PE=2 SV=1	lcm:102348701/1.8e-158/FAXDC2; fatty acid hydroxylase domain containing 2; K22282 fatty acid hydroxylase domain-containing protein 2	7292879/7.8e-96/[I] KOG0873 C-4 sterol methyl oxidase	PF04116/2.0E-22/Fatty acid hydroxylase superfamily	biological_process:GO:0008610//lipid biosynthetic process;cellular_component:GO:0016021//integral component of membrane;molecular_function:GO:0005506//iron ion binding;GO:0016491//oxidoreductase activity;
CL3755.Contig1_All	2801	386.51	849.14	1.171117571	2.66E-41	Up	5.90E-43	XP_015353706.1/1.5e-236/PREDICTED: ATP-dependent DNA helicase Q1 [Marmota marmota marmota]	XM_015953074.1/0.0/PREDICTED: Nothobranchius furzeri RecQ like helicase (recql), transcript variant X3, mRNA	sp|P46063|RECQ1_HUMAN/4.5e-235/ATP-dependent DNA helicase Q1 OS=Homo sapiens GN=RECQL PE=1 SV=3	ccan:109684208/9.8e-237/Recql; ATP-dependent DNA helicase Q1; K10899 ATP-dependent DNA helicase Q1 [EC:3.6.4.12]	Hs14591902/3.3e-235/[R] KOG0353 ATP-dependent DNA helicase	PTHR13710:SF72/0.0/--	NA
CL6260.Contig2_All	618	16	204	3.70804622	2.72E-41	Up	6.05E-43	NA	NA	NA	NA	NA	NA	NA
CL13558.Contig1_All	921	86.47	362.65	2.103927132	3.32E-41	Up	7.40E-43	NA	KT476645.1/0.0/Aphelocoma californica x Aphelocoma woodhouseii voucher MLZ:59834 ultra conserved element locus uce-1763 genomic sequence	NA	NA	NA	NA	NA
Unigene33334_All	1675	231	612	1.441259679	4.67E-41	Up	1.04E-42	XP_005918620.1/4.2e-194/PREDICTED: vitamin D3 receptor B [Haplochromis burtoni]	XM_014132123.1/0.0/PREDICTED: Salmo salar vitamin D3 receptor B (LOC106565233), transcript variant X4, mRNA	sp|Q9PTN2|VDRA_DANRE/1.3e-192/Vitamin D3 receptor A OS=Danio rerio GN=vdra PE=1 SV=2	lcf:108884043/7.3e-195/vitamin D3 receptor B isoform X1; K08539 vitamin D3 receptor	Hs4507883/1.7e-170/[T] KOG3575 FOG: Hormone receptors	PF00104/3.0E-24/Ligand-binding domain of nuclear hormone receptor	NA
CL13535.Contig2_All	1529	14.48	197.21	3.803220079	1.23E-40	Up	2.76E-42	OPJ72008.1/6.7e-207/urocanate hydratase isoform B [Patagioenas fasciata monilis]	XM_006169776.2/0.0/PREDICTED: Tupaia chinensis urocanate hydratase 1 (UROC1), mRNA	sp|Q8VC12|HUTU_MOUSE/1.7e-199/Urocanate hydratase OS=Mus musculus GN=Uroc1 PE=1 SV=2	egz:104126626/8.9e-208/UROC1; urocanate hydratase; K01712 urocanate hydratase [EC:4.2.1.49]	Hs21389467/7.4e-197/[E] TWOG0079 Urocanate hydratase	PS01233/-/Urocanase signature.	NA
CL5836.Contig1_All	1161	377	89	-2.047066405	2.34E-40	Down	5.28E-42	XP_015194102.1/4.8e-80/PREDICTED: low choriolytic enzyme-like isoform X1 [Lepisosteus oculatus]	XM_017706184.1/0.0/PREDICTED: Pygocentrus nattereri high choriolytic enzyme 1-like (LOC108432397), mRNA	sp|P31580|HCE1_ORYLA/5.8e-59/High choriolytic enzyme 1 OS=Oryzias latipes GN=hcea PE=1 SV=1	amex:111197481/5.6e-61/high choriolytic enzyme 1-like; K18543 choriolysin H [EC:3.4.24.67]	7300984/2.4e-38/[O] KOG3714 Meprin A metalloprotease	PR00480/2.0E-29/Astacin family signature	molecular_function:GO:0004222//metalloendopeptidase activity;GO:0008270//zinc ion binding;
CL12749.Contig3_All	3611	814.29	344.99	-1.203367263	2.35E-40	Down	5.32E-42	XP_015192951.1/1.7e-128/PREDICTED: GRIP1-associated protein 1 isoform X2 [Lepisosteus oculatus]	XM_015337465.1/0.0/PREDICTED: Lepisosteus oculatus GRIP1 associated protein 1 (gripap1), transcript variant X2, mRNA	sp|Q8VD04|GRAP1_MOUSE/2.8e-112/GRIP1-associated protein 1 OS=Mus musculus GN=Gripap1 PE=1 SV=1	obi:106870618/2.9e-07/uncharacterized protein PFB0145c-like; K20478 golgin subfamily B member 1	Hs8922269/7.7e-11/[S] KOG0992 Uncharacterized conserved protein	PTHR18978/3.6E-122/--	NA
Unigene9927_All	3089	110.26	403.26	1.906421681	2.70E-40	Up	6.11E-42	ELU10075.1/2.4e-09/hypothetical protein CAPTEDRAFT_187234 [Capitella teleta]	XM_001458174.1/0.0/Paramecium tetraurelia hypothetical protein (GSPATT00003679001) partial mRNA	sp|Q55E44|DHKE_DICDI/5.0e-09/Hybrid signal transduction histidine kinase E OS=Dictyostelium discoideum GN=dhkE PE=3 SV=1	ame:408661/2.8e-06/GB19838; uncharacterized LOC408661; K17452 zinc finger protein AEBP2	NA	NA	NA
CL2507.Contig4_All	2755	461.79	948.95	1.07471602	3.33E-40	Up	7.57E-42	XP_015214814.1/1.6e-182/PREDICTED: gap junction gamma-1 protein-like [Lepisosteus oculatus]	XM_015946685.1/0.0/PREDICTED: Nothobranchius furzeri gap junction gamma-1 protein-like (LOC107377212), transcript variant X2, mRNA	sp|Q92052|CXG1_DANRE/5.8e-166/Gap junction gamma-1 protein OS=Danio rerio GN=gjc1 PE=2 SV=1	lcf:108887079/1.1e-171/gap junction gamma-1 protein-like; K07616 gap junction gamma-1 protein	NA	SM00037/1.1E-17/Connexin homologues	biological_process:GO:0007154//cell communication;cellular_component:GO:0005922//connexin complex;GO:0016021//integral component of membrane;
CL4685.Contig1_All	3245	399	859	1.141890263	3.86E-40	Up	8.78E-42	XP_006637718.1/2.6e-147/PREDICTED: uracil nucleotide/cysteinyl leukotriene receptor [Lepisosteus oculatus]	NA	sp|Q13304|GPR17_HUMAN/2.9e-108/Uracil nucleotide/cysteinyl leukotriene receptor OS=Homo sapiens GN=GPR17 PE=2 SV=2	amex:103031951/1.2e-140/gpr17; uracil nucleotide/cysteinyl leukotriene receptor; K08404 G protein-coupled receptor 17	Hs4885301/2.1e-108/[TV] LSE0316 H G-protein-coupled receptor	PR01157/1.5E-15/P2Y purinoceptor signature	cellular_component:GO:0016021//integral component of membrane;molecular_function:GO:0004930//G-protein coupled receptor activity;
CL3706.Contig1_All	3747	504	157	-1.647038297	3.99E-40	Down	9.09E-42	XP_006630443.2/9.0e-221/PREDICTED: protein FAM13C [Lepisosteus oculatus]	XM_018760905.1/0.0/PREDICTED: Scleropages formosus family with sequence similarity 13 member C (fam13c), mRNA	sp|Q9DBR2|FA13C_MOUSE/3.1e-106/Protein FAM13C OS=Mus musculus GN=Fam13c PE=1 SV=2	NA	NA	PTHR15904/2.7E-223/--	NA
CL2774.Contig10_All	3004	518.34	165.23	-1.613802199	4.45E-40	Down	1.02E-41	OCA48651.1/7.6e-37/hypothetical protein XENTR_v90001030mg, partial [Xenopus tropicalis]	FQ311915.10/0.0/Zebrafish DNA sequence from clone CH73-345H21 in linkage group 9, complete sequence	sp|P49756|RBM25_HUMAN/5.0e-06/RNA-binding protein 25 OS=Homo sapiens GN=RBM25 PE=1 SV=3	xtr:100485745/1.5e-17/inppl1, ship2; inositol polyphosphate phosphatase like 1; K15909 phosphatidylinositol-3,4,5-trisphosphate 5-phosphatase 2 [EC:3.1.3.86]	At5g53870/4.2e-10/[S] LSE0042 A Uncharacterized plastocyanin-like protein, probably non-copper-binding	NA	NA
CL12086.Contig2_All	2582	443.5	124.37	-1.7986747	5.90E-40	Down	1.35E-41	XP_013986549.1/0.0e+00/PREDICTED: junction plakoglobin-like [Salmo salar] >XP_013986550.1 PREDICTED: junction plakoglobin-like [Salmo salar] >XP_013986551.1 PREDICTED: junction plakoglobin-like [Salmo salar] >XP_013986552.1 PREDICTED: junction plakoglobin-like [Salmo salar] >ACI34242.1 Junction plakoglobin [Salmo salar]	XM_006638378.2/0.0/PREDICTED: Lepisosteus oculatus junction plakoglobin-like (LOC102695806), mRNA	sp|P30998|PLAK_XENLA/6.8e-302/Junction plakoglobin OS=Xenopus laevis GN=jup PE=2 SV=1	sasa:106564751/0.0e+00/PLAK; junction plakoglobin-like; K10056 junction plakoglobin	Hs4504811/1.9e-293/[TZ] KOG4203 Armadillo/beta-Catenin/plakoglobin	PTHR23315/0.0/--	biological_process:GO:0034333//adherens junction assembly;molecular_function:GO:0004871//signal transducer activity;
Unigene6375_All	2134	43.48	267	2.654036774	6.55E-40	Up	1.50E-41	XP_015219649.1/4.4e-188/PREDICTED: serine protease 23 [Lepisosteus oculatus] >XP_015219650.1 PREDICTED: serine protease 23 [Lepisosteus oculatus]	XM_010853158.1/0.0/PREDICTED: Bison bison bison protease, serine, 23 (PRSS23), mRNA	sp|Q1WK23|PRS23_MACMU/3.3e-169/Serine protease 23 OS=Macaca mulatta GN=PRSS23 PE=2 SV=1	lcm:102351756/1.4e-182/PRSS23; protease, serine 23; K09627 serine protease 23 [EC:3.4.21.-]	Hs6005882/9.1e-169/[O] LSE3354 H Serine protease, trypsin family	PTHR15462:SF10/2.0E-274/--	molecular_function:GO:0004252//serine-type endopeptidase activity;
CL7814.Contig2_All	4873	544.37	180.9	-1.553774277	7.69E-40	Down	1.76E-41	XP_015221895.1/0.0e+00/PREDICTED: huntingtin-interacting protein 1-related protein isoform X1 [Lepisosteus oculatus]	XM_015366409.1/0.0/PREDICTED: Lepisosteus oculatus huntingtin interacting protein 1 related (hip1r), transcript variant X1, mRNA	sp|O75146|HIP1R_HUMAN/0.0e+00/Huntingtin-interacting protein 1-related protein OS=Homo sapiens GN=HIP1R PE=1 SV=2	sfm:108934830/0.0e+00/hip1r; huntingtin-interacting protein 1-related protein isoform X1; K20040 huntingtin-interacting protein 1-related protein	Hs14760485/0.0e+00/[Z] KOG0980 Actin-binding protein SLA2/Huntingtin-interacting protein Hip1	PD011820/5.0E-104/CYTOSKELETON ACTIN-BINDING INTERACTING STRUCTURAL SEQUENCE PHOSPHORYLATION TALIN HUNTINGTIN RIKEN FULL	biological_process:GO:0072583//clathrin-dependent endocytosis;GO:0006915//apoptotic process;cellular_component:GO:0030136//clathrin-coated vesicle;GO:0005905//clathrin-coated pit;molecular_function:GO:0003779//actin binding;GO:0030276//clathrin binding;GO:0035091//phosphatidylinositol binding;
CL14486.Contig6_All	2960	290.69	696.74	1.296759827	8.47E-40	Up	1.95E-41	XP_003220054.1/2.1e-220/PREDICTED: isocitrate dehydrogenase [NADP] cytoplasmic [Anolis carolinensis]	XM_008299127.1/0.0/PREDICTED: Stegastes partitus isocitrate dehydrogenase 1 (NADP+), soluble (idh1), mRNA	sp|Q9Z2K8|IDHC_MICOH/1.2e-214/Isocitrate dehydrogenase [NADP] cytoplasmic OS=Microtus ochrogaster GN=IDH1 PE=3 SV=1	acs:100566676/2.7e-221/idh1; isocitrate dehydrogenase (NADP(+)) 1, cytosolic; K00031 isocitrate dehydrogenase [EC:1.1.1.42]	Hs14729950/3.2e-212/[C] KOG1526 NADP-dependent isocitrate dehydrogenase	PF00180/4.7E-80/Isocitrate/isopropylmalate dehydrogenase	biological_process:GO:0060696//regulation of phospholipid catabolic process;GO:0006099//tricarboxylic acid cycle;GO:0006102//isocitrate metabolic process;GO:0071071//regulation of phospholipid biosynthetic process;GO:0006979//response to oxidative stress;GO:0006749//glutathione metabolic process;GO:0006103//2-oxoglutarate metabolic process;cellular_component:GO:0005777//peroxisome;GO:0005829//cyt…
CL12828.Contig9_All	2382	177.25	6.97	-4.632862283	1.13E-39	Down	2.59E-41	XP_018336363.1/2.0e-40/PREDICTED: 3-oxoacyl-[acyl-carrier-protein] reductase FabG-like [Agrilus planipennis]	CU467619.8/0.0/Zebrafish DNA sequence from clone CH211-168B3 in linkage group 2, complete sequence	sp|Q6ZRP5|YD019_HUMAN/1.4e-06/Putative uncharacterized protein FLJ46204 OS=Homo sapiens PE=5 SV=2	ipu:108279048/7.5e-12/faxdc2; fatty acid hydroxylase domain containing 2; K22282 fatty acid hydroxylase domain-containing protein 2	7296706_2/1.1e-42/[R] KOG0725 Reductases with broad range of substrate specificities	PTHR24322:SF497/7.1E-20/--	biological_process:GO:0006012//galactose metabolic process;GO:0015031//protein transport;cellular_component:GO:0005739//mitochondrion;molecular_function:GO:0005524//ATP binding;GO:0005534//galactose binding;GO:0046872//metal ion binding;GO:0004335//galactokinase activity;GO:0016491//oxidoreductase activity;
CL9128.Contig1_All	1603	937.48	430.4	-1.087488957	1.65E-39	Down	3.81E-41	XP_018603248.1/1.8e-239/PREDICTED: NADH dehydrogenase [ubiquinone] flavoprotein 1, mitochondrial [Scleropages formosus]	XM_016132037.1/0.0/PREDICTED: Rousettus aegyptiacus NADH:ubiquinone oxidoreductase core subunit V1 (NDUFV1), mRNA	sp|Q0MQI6|NDUV1_PANTR/8.9e-236/NADH dehydrogenase [ubiquinone] flavoprotein 1, mitochondrial OS=Pan troglodytes GN=NDUFV1 PE=2 SV=1	sfm:108931744/2.4e-240/NADH dehydrogenase [ubiquinone] flavoprotein 1, mitochondrial; K03942 NADH dehydrogenase (ubiquinone) flavoprotein 1 [EC:1.6.5.3 1.6.99.3]	Hs20149568/1.4e-235/[C] KOG2658 NADH:ubiquinone oxidoreductase, NDUFV1/51kDa subunit	PTHR11780/1.8E-303/--	cellular_component:GO:0005743//mitochondrial inner membrane;GO:0070469//respiratory chain;molecular_function:GO:0046872//metal ion binding;GO:0010181//FMN binding;GO:0051539//4 iron, 4 sulfur cluster binding;GO:0051287//NAD binding;GO:0008137//NADH dehydrogenase (ubiquinone) activity;
CL148.Contig3_All	2275	798	340	-1.195233122	3.86E-39	Down	8.97E-41	NA	JF773801.1/0.0/Acipenser persicus clone Ape-58 microsatellite sequence	NA	NA	NA	NA	NA
CL6978.Contig3_All	2060	389.98	98.82	-1.944904299	4.64E-39	Down	1.08E-40	XP_015199327.1/2.0e-52/PREDICTED: ankyrin repeat domain-containing protein 53 isoform X2 [Lepisosteus oculatus] >XP_015199328.1 PREDICTED: ankyrin repeat domain-containing protein 53 isoform X2 [Lepisosteus oculatus]	NA	sp|Q4R739|ANR53_MACFA/2.1e-40/Ankyrin repeat domain-containing protein 53 OS=Macaca fascicularis GN=ANKRD53 PE=2 SV=1	cpic:101942903/6.3e-47/ANKRD53; ankyrin repeat domain 53; K21441 ankyrin repeat domain-containing protein 53	NA	PS50297/14.239/Ankyrin repeat region circular profile.	NA
CL8328.Contig1_All	932	79.46	335.92	2.115437872	1.84E-38	Up	4.32E-40	KYO41509.1/1.0e-32/DNA-directed RNA polymerases I, II, and III subunit RPABC5 [Alligator mississippiensis]	XM_020533036.1/0.0/PREDICTED: Rhincodon typus RNA polymerase II subunit L (polr2l), mRNA	sp|Q32P78|RPAB5_BOVIN/2.0e-33/DNA-directed RNA polymerases I, II, and III subunit RPABC5 OS=Bos taurus GN=POLR2L PE=1 SV=1	soc:105208210/8.8e-33/DNA-directed RNA polymerases I, II, and III subunit RPABC5; K03007 DNA-directed RNA polymerases I, II, and III subunit RPABC5	Hs10863925/1.4e-33/[K] KOG3497 DNA-directed RNA polymerase, subunit RPB10	NA	NA
Unigene17277_All	2617	788.58	337.06	-1.190630815	1.90E-38	Down	4.46E-40	KFM60995.1/1.8e-66/hypothetical protein X975_04887, partial [Stegodyphus mimosarum]	CP020636.1/0.0/Oryzias latipes strain HSOK chromosome 16	sp|Q6ZRP5|YD019_HUMAN/3.7e-13/Putative uncharacterized protein FLJ46204 OS=Homo sapiens PE=5 SV=2	amex:103025436/1.7e-28/atr; LOW QUALITY PROTEIN: serine/threonine-protein kinase ATR; K06640 serine/threonine-protein kinase ATR [EC:2.7.11.1]	At5g53870/2.8e-10/[S] LSE0042 A Uncharacterized plastocyanin-like protein, probably non-copper-binding	NA	NA
Unigene66065_All	1051	70.46	317.82	2.208954412	2.05E-38	Up	4.83E-40	NA	NA	NA	NA	NA	NA	NA
Unigene8113_All	4350	961.01	452.09	-1.052320559	2.12E-38	Down	4.99E-40	XP_015211676.1/2.2e-274/PREDICTED: E3 ubiquitin-protein ligase SMURF2 [Lepisosteus oculatus]	XM_005812358.2/0.0/PREDICTED: Xiphophorus maculatus E3 ubiquitin-protein ligase SMURF2 (LOC102234136), mRNA	sp|Q2TAS2|SMUF2_XENLA/1.9e-272/E3 ubiquitin-protein ligase SMURF2 OS=Xenopus laevis GN=smurf2 PE=2 SV=1	lcm:102353199/4.9e-275/SMURF2; SMAD specific E3 ubiquitin protein ligase 2; K04678 E3 ubiquitin ligase SMURF1/2 [EC:2.3.2.26]	Hs12232397/8.9e-272/[O] KOG0940 Ubiquitin protein ligase RSP5/NEDD4	PS01159/-/WW/rsp5/WWP domain signature.	biological_process:GO:0006511//ubiquitin-dependent protein catabolic process;molecular_function:GO:0061630//ubiquitin protein ligase activity;
CL11312.Contig2_All	794	203.04	17.74	-3.481065182	2.92E-38	Down	6.89E-40	KPP71471.1/1.8e-38/parvalbumin-7-like [Scleropages formosus]	AC270624.1/0.0/Homo sapiens chromosome 7 clone CH17-85K21, complete sequence	sp|P02625|PRVA_RAT/1.5e-37/Parvalbumin alpha OS=Rattus norvegicus GN=Pvalb PE=1 SV=2	ccar:109106548/3.2e-15/membrane-associated guanylate kinase, WW and PDZ domain-containing protein 2-like; K05629 atrophin-1 interacting protein 1	Hs4506335/1.5e-36/[T] KOG0027 Calmodulin and related proteins (EF-Hand superfamily)	PR01697/4.0E-30/Parvalbumin signature	molecular_function:GO:0005509//calcium ion binding;
CL2774.Contig7_All	977	675.5	266.26	-1.307499182	3.82E-38	Down	9.02E-40	KFM60995.1/2.5e-13/hypothetical protein X975_04887, partial [Stegodyphus mimosarum]	NA	NA	ipu:108255634/4.3e-06/frk; fyn related Src family tyrosine kinase; K08892 fyn-related kinase [EC:2.7.10.2]	NA	NA	NA
Unigene21023_All	1943	0	191	8.613049706	3.84E-38	Up	9.09E-40	EST49254.1/4.0e-63/Fructose-1,6-bisphosphate aldolase [Spironucleus salmonicida]	NA	sp|Q54UP4|TALDO_DICDI/2.2e-10/Probable transaldolase OS=Dictyostelium discoideum GN=tal PE=3 SV=1	obi:106873732/9.8e-10/transaldolase-like; K00616 transaldolase [EC:2.2.1.2]	At1g18270_2/5.2e-22/[G] KOG4153 Fructose 1,6-bisphosphate aldolase	PS00602/-/Fructose-bisphosphate aldolase class-II signature 1.	NA
Unigene11139_All	1077	250	36	-2.760238406	4.98E-38	Down	1.18E-39	NA	XM_020855675.1/0.0/PREDICTED: Athalia rosae uncharacterized LOC105691641 (LOC105691641), partial mRNA	NA	NA	NA	NA	NA
CL11690.Contig4_All	2143	478	955	1.034110993	5.13E-38	Up	1.22E-39	XP_006642505.1/1.4e-133/PREDICTED: very-long-chain 3-oxoacyl-CoA reductase [Lepisosteus oculatus]	AL935187.13/0.0/Zebrafish DNA sequence from clone DKEY-97C7 in linkage group 4, complete sequence	sp|Q5XG41|DH12A_XENLA/8.8e-122/Very-long-chain 3-oxoacyl-CoA reductase-A OS=Xenopus laevis GN=hsd17b12-a PE=2 SV=1	lcm:102362094/4.1e-126/HSD17B12; hydroxysteroid 17-beta dehydrogenase 12; K10251 17beta-estradiol 17-dehydrogenase / very-long-chain 3-oxoacyl-CoA reductase [EC:1.1.1.62 1.1.1.330]	Hs7705855/7.1e-113/[I] KOG1014 17 beta-hydroxysteroid dehydrogenase type 3, HSD17B3	PTHR24322:SF420/2.5E-88/--	cellular_component:GO:0016021//integral component of membrane;molecular_function:GO:0016491//oxidoreductase activity;
Unigene36802_All	2542	0	190	8.605476486	5.61E-38	Up	1.33E-39	XP_012345501.1/1.8e-63/PREDICTED: 50S ribosomal protein L1, cyanelle-like [Apis florea]	XM_005979445.1/0.0/PREDICTED: Pantholops hodgsonii 50S ribosomal protein L12, chloroplastic-like (LOC102332336), mRNA	sp|O21234|RM11_RECAM/1.1e-22/60S ribosomal protein L11, mitochondrial OS=Reclinomonas americana GN=RPL11 PE=3 SV=1	adf:107327421/2.0e-23/39S ribosomal protein L11, mitochondrial-like; K02867 large subunit ribosomal protein L11	At3g63490/7.0e-59/[J] KOG1569 50S ribosomal protein L1	PF00687/7.3E-52/Ribosomal protein L1p/L10e family	NA
CL3496.Contig2_All	1723	41	253	2.661062448	6.01E-38	Up	1.43E-39	XP_015728359.1/7.1e-112/PREDICTED: glycine amidinotransferase, mitochondrial [Coturnix japonica]	AF187863.2/0.0/Xenopus laevis glycine amidinotransferase mRNA, complete cds	sp|Q9IAJ6|GATM_XENLA/1.8e-112/Glycine amidinotransferase, mitochondrial OS=Xenopus laevis GN=gatm PE=2 SV=2	cjo:107318710/9.4e-113/GATM; glycine amidinotransferase; K00613 glycine amidinotransferase [EC:2.1.4.1]	NA	PTHR10488/8.1E-162/--	NA
CL2137.Contig4_All	2689	547.28	189.83	-1.491950249	9.41E-38	Down	2.25E-39	XP_006637523.1/1.4e-66/PREDICTED: tetratricopeptide repeat protein 14 isoform X1 [Lepisosteus oculatus]	LN131363.1/0.0/Spirometra erinaceieuropaei genome assembly S_erinaceieuropaei ,scaffold SPER_scaffold0121393	sp|Q96N46|TTC14_HUMAN/1.3e-34/Tetratricopeptide repeat protein 14 OS=Homo sapiens GN=TTC14 PE=1 SV=1	myi:110453080/1.6e-13/protein AF-9-like; K15187 YEATS domain-containing protein 1/3	YKR092c/6.4e-10/[Y] KOG2992 Nucleolar GTPase/ATPase p130	NA	molecular_function:GO:0003676//nucleic acid binding;
CL845.Contig17_All	2424	222.07	25.48	-3.087956448	9.61E-38	Down	2.30E-39	XP_015753029.1/7.8e-16/PREDICTED: uncharacterized protein LOC107332798 [Acropora digitifera]	NA	NA	NA	NA	NA	NA
Unigene17101_All	1379	263	42	-2.610980689	1.05E-37	Down	2.53E-39	XP_015208426.1/3.0e-153/PREDICTED: shaker-related potassium channel tsha2-like isoform X1 [Lepisosteus oculatus]	EF552391.1/0.0/Acipenser baerii potassium voltage-gated channel shaker-related subfamily member 6 (KCNA6) gene, partial cds	sp|Q09470|KCNA1_HUMAN/1.1e-130/Potassium voltage-gated channel subfamily A member 1 OS=Homo sapiens GN=KCNA1 PE=1 SV=2	bpec:110161791/2.2e-149/shaker-related potassium channel tsha2-like; K04879 potassium voltage-gated channel Shaker-related subfamily A member 6	Hs4557685/8.3e-131/[P] KOG1545 Voltage-gated shaker-like K+ channel KCNA	PR00169/1.05E-61/Potassium channel signature	biological_process:GO:0051260//protein homooligomerization;cellular_component:GO:0008076//voltage-gated potassium channel complex;molecular_function:GO:0005249//voltage-gated potassium channel activity;
CL14011.Contig2_All	848	393	104	-1.882324906	1.07E-37	Down	2.58E-39	XP_012694747.1/1.2e-24/PREDICTED: complement C3-like [Clupea harengus]	XR_002019161.1/0.0/PREDICTED: Cyprinus carpio uncharacterized LOC109097785 (LOC109097785), ncRNA	NA	NA	NA	NA	NA
CL6760.Contig2_All	1755	22	205.83	3.261498721	1.14E-37	Up	2.75E-39	AEN19340.2/1.8e-25/cytochrome P450 1A1 [Acipenser ruthenus]	JN564745.2/0.0/Acipenser ruthenus cytochrome P450 1A1 mRNA, complete cds	sp|Q92109|CP1A3_ONCMY/1.0e-22/Cytochrome P450 1A3 OS=Oncorhynchus mykiss GN=cyp1a3 PE=2 SV=2	sfm:108926352/4.5e-22/cytochrome P450 1A1-like; K07408 cytochrome P450 family 1 subfamily A polypeptide 1 [EC:1.14.14.1]	Hs4503201/1.3e-16/[Q] KOG0156 Cytochrome P450 CYP2 subfamily	NA	cellular_component:GO:0005789//endoplasmic reticulum membrane;molecular_function:GO:0020037//heme binding;GO:0005506//iron ion binding;GO:0070330//aromatase activity;
CL43.Contig5_All	2709	431.32	886.8	1.075471034	1.20E-37	Up	2.90E-39	XP_018947088.1/5.8e-68/PREDICTED: uncharacterized protein LOC109075683 [Cyprinus carpio]	NA	NA	api:100572585/6.8e-25/uncharacterized LOC100572585; K10443 kelch-like protein 2/3	NA	PF00075/6.8E-12/RNase H	NA
CL15219.Contig4_All	4323	284.26	51.43	-2.430908166	1.33E-37	Down	3.22E-39	XP_015199190.1/2.7e-285/PREDICTED: DNA polymerase subunit gamma-1 isoform X1 [Lepisosteus oculatus]	XM_015343706.1/0.0/PREDICTED: Lepisosteus oculatus polymerase (DNA directed), gamma (polg), transcript variant X3, mRNA	sp|Q9QYV8|DPOG1_RAT/4.5e-266/DNA polymerase subunit gamma-1 OS=Rattus norvegicus GN=Polg PE=2 SV=1	sasa:106573318/1.4e-282/polg; DNA polymerase gamma, catalytic subunit; K02332 DNA polymerase gamma 1 [EC:2.7.7.7]	Hs4505937/2.6e-263/[L] KOG3657 Mitochondrial DNA polymerase gamma, catalytic subunit	PTHR10267/0.0/--	biological_process:GO:0006260//DNA replication;cellular_component:GO:0005760//gamma DNA polymerase complex;molecular_function:GO:0003887//DNA-directed DNA polymerase activity;GO:0003677//DNA binding;
CL8917.Contig10_All	5108	465.17	933.43	1.040404657	1.54E-37	Up	3.73E-39	NA	LN590703.1/0.0/Cyprinus carpio genome assembly common carp genome, scaffold: LG6, chromosome: 6	NA	NA	NA	NA	NA
Unigene4529_All	2616	877.52	400.23	-1.096981818	1.56E-37	Down	3.78E-39	NA	JN200420.1/0.0/Acipenser oxyrhynchus desotoi clone Aod_A1OM9 microsatellite sequence	NA	NA	NA	NA	NA
Unigene55559_All	836	171	1	-7.382231637	1.66E-37	Down	4.03E-39	XP_015223928.1/2.0e-112/PREDICTED: LOW QUALITY PROTEIN: chymotrypsin B-like [Lepisosteus oculatus]	XM_010968597.1/0.0/PREDICTED: Camelus bactrianus chymotrypsinogen B-like (LOC105079785), mRNA	sp|P04813|CTR2_CANLF/1.9e-104/Chymotrypsinogen 2 OS=Canis lupus familiaris GN=CTRB1 PE=2 SV=1	sasa:100196064/1.3e-112/ctrb; Chymotrypsin B; K01310 chymotrypsin [EC:3.4.21.1]	Hs18586465/1.1e-101/[E] KOG3627 Trypsin	PR00722/5.8E-17/Chymotrypsin serine protease family (S1) signature	molecular_function:GO:0004252//serine-type endopeptidase activity;
Unigene86161_All	1615	139.5	440.1	1.693187127	2.19E-37	Up	5.31E-39	XP_006631124.1/1.2e-243/PREDICTED: 6-phosphofructo-2-kinase/fructose-2,6-bisphosphatase 4 isoform X1 [Lepisosteus oculatus]	XM_022189415.1/0.0/PREDICTED: Acanthochromis polyacanthus 6-phosphofructo-2-kinase/fructose-2,6-bisphosphatase 4 (LOC110948024), transcript variant X4, mRNA	sp|P25114|F264_RAT/3.8e-226/6-phosphofructo-2-kinase/fructose-2,6-bisphosphatase 4 OS=Rattus norvegicus GN=Pfkfb4 PE=1 SV=3	srx:107711047/6.9e-243/6-phosphofructo-2-kinase/fructose-2, 6-bisphosphatase 4 isoform X1; K19030 6-phosphofructo-2-kinase / fructose-2,6-biphosphatase 4 [EC:2.7.1.105 3.1.3.46]	Hs4758902/4.0e-225/[G] KOG0234 Fructose-6-phosphate 2-kinase/fructose-2,6-biphosphatase	PS00175/-/Phosphoglycerate mutase family phosphohistidine signature.	NA
CL3048.Contig4_All	1809	547.77	191.92	-1.477444315	2.99E-37	Down	7.27E-39	XP_015212363.1/1.1e-192/PREDICTED: collagen alpha-6(VI) chain-like isoform X3 [Lepisosteus oculatus]	NA	sp|Q8C6K9|CO6A6_MOUSE/2.5e-101/Collagen alpha-6(VI) chain OS=Mus musculus GN=Col6a6 PE=1 SV=2	lcm:102349789/2.4e-151/collagen alpha-6(VI) chain-like; K06238 collagen, type VI, alpha	Hs22043058/3.7e-86/[W] KOG3544 Collagens (type IV and type XIII), and related proteins	PR00759/4.2E-8/Basic protease (Kunitz-type) inhibitor family signature	NA
Unigene30765_All	940	176	10	-4.101882646	3.74E-37	Down	9.13E-39	XP_017543730.1/1.5e-79/PREDICTED: fish-egg lectin-like [Pygocentrus nattereri]	NA	sp|P68512|FEL_CYPCA/3.7e-72/Fish-egg lectin OS=Cyprinus carpio PE=1 SV=1	hmg:100198409/2.9e-23/uncharacterized LOC100198409; K19919 cysteine-rich secretory protein	NA	PF06462/9.7E-7/Propeller	NA
Unigene18981_All	949	9	168	4.258013299	4.14E-37	Up	1.01E-38	XP_015207009.1/5.7e-87/PREDICTED: coagulation factor IX [Lepisosteus oculatus]	XM_012506973.1/0.0/PREDICTED: Nomascus leucogenys coagulation factor X (F10), transcript variant X2, mRNA	sp|P00740|FA9_HUMAN/5.4e-71/Coagulation factor IX OS=Homo sapiens GN=F9 PE=1 SV=2	srx:107718750/7.5e-80/coagulation factor IX-like; K01321 coagulation factor IX (Christmas factor) [EC:3.4.21.22]	Hs4503649/3.9e-71/[VO] LSE3589 H Blood coagulation factors	PR00722/7.3E-16/Chymotrypsin serine protease family (S1) signature	NA
Unigene17216_All	609	474	150	-1.624303681	4.95E-37	Down	1.21E-38	P22298.2/6.7e-73/RecName: Full=Antileukoproteinase; Short=ALP; AltName: Full=Secretory leukocyte protease inhibitor; Flags: Precursor	NM_213870.1/0.0/Sus scrofa secretory leukocyte peptidase inhibitor (SLPI), mRNA &gt;M57446.1 Porcine antileukoproteinase mRNA, complete cds	sp|P22298|SLPI_PIG/3.9e-75/Antileukoproteinase (Fragment) OS=Sus scrofa GN=SLPI PE=1 SV=2	aplc:110982623/1.1e-12/uncharacterized protein LOC110982623 isoform X1; K03910 alpha-2-macroglobulin	Hs4507065/2.5e-55/[O] LSE2830 H Elastase-specific inhibitor	PS51390/14.545/WAP-type 'four-disulfide core' domain profile.	biological_process:GO:0006955//immune response;GO:0032496//response to lipopolysaccharide;GO:0045087//innate immune response;GO:0019731//antibacterial humoral response;cellular_component:GO:0005615//extracellular space;molecular_function:GO:0004867//serine-type endopeptidase inhibitor activity;
CL14643.Contig8_All	2210	517.78	175.26	-1.527221598	5.50E-37	Down	1.35E-38	XP_006638601.1/8.1e-44/PREDICTED: serine/arginine-rich splicing factor 7 isoform X2 [Lepisosteus oculatus]	XR_188493.1/0.0/PREDICTED: Dasypus novemcinctus serine/arginine-rich splicing factor 7 (SRSF7), transcript variant X3, misc_RNA	sp|Q16629|SRSF7_HUMAN/7.2e-34/Serine/arginine-rich splicing factor 7 OS=Homo sapiens GN=SRSF7 PE=1 SV=1	sfm:108933795/2.0e-38/serine/arginine-rich splicing factor 7-like; K12896 splicing factor, arginine/serine-rich 7	Hs5454054/5.2e-34/[A] KOG0107 Alternative splicing factor SRp20/9G8 (RRM superfamily)	NA	molecular_function:GO:0003723//RNA binding;GO:0008270//zinc ion binding;
Unigene26302_All	5196	222.43	572.95	1.400678738	7.20E-37	Up	1.77E-38	XP_015209122.1/0.0e+00/PREDICTED: Niemann-Pick C1 protein isoform X1 [Lepisosteus oculatus]	XM_018757826.1/0.0/PREDICTED: Scleropages formosus NPC intracellular cholesterol transporter 1 (npc1), mRNA	sp|O15118|NPC1_HUMAN/0.0e+00/Niemann-Pick C1 protein OS=Homo sapiens GN=NPC1 PE=1 SV=2	lcm:102364175/0.0e+00/NPC1; NPC intracellular cholesterol transporter 1; K12385 Niemann-Pick C1 protein	Hs4557803/0.0e+00/[I] KOG1933 Cholesterol transport protein (Niemann-Pick C disease protein)	PTHR10796:SF116/0.0/--	biological_process:GO:0035855//megakaryocyte development;GO:0055113//epiboly involved in gastrulation with mouth forming second;GO:0043009//chordate embryonic development;GO:0030301//cholesterol transport;GO:0001666//response to hypoxia;cellular_component:GO:0016021//integral component of membrane;molecular_function:GO:0005319//lipid transporter activity;
CL2283.Contig2_All	1015	232.36	30.94	-2.873195755	7.58E-37	Down	1.87E-38	XP_015987999.1/1.2e-45/PREDICTED: small ubiquitin-related modifier 2 [Rousettus aegyptiacus]	XM_006635198.2/0.0/PREDICTED: Lepisosteus oculatus small ubiquitin-like modifier 2 (sumo2), mRNA	sp|P61959|SUMO2_RAT/9.8e-47/Small ubiquitin-related modifier 2 OS=Rattus norvegicus GN=Sumo2 PE=1 SV=1	gja:107110031/3.4e-46/SUMO2; small ubiquitin-like modifier 2; K12160 small ubiquitin-related modifier	HsM5902098/7.1e-47/[O] KOG1769 Ubiquitin-like proteins	PF11976/2.5E-26/Ubiquitin-2 like Rad60 SUMO-like	biological_process:GO:0016925//protein sumoylation;cellular_component:GO:0005634//nucleus;molecular_function:GO:0031386//protein tag;
CL14288.Contig1_All	1943	754.45	322.33	-1.191265944	7.69E-37	Down	1.90E-38	XP_015208240.1/2.8e-173/PREDICTED: clusterin [Lepisosteus oculatus] >XP_015208246.1 PREDICTED: clusterin [Lepisosteus oculatus]	NA	sp|P14018|CLUS_COTJA/2.7e-130/Clusterin OS=Coturnix japonica GN=CLU PE=2 SV=2	sfm:108928442/4.7e-169/clu; clusterin; K17252 clusterin	NA	PTHR10970/5.0E-230/--	NA
Unigene33392_All	581	286	670	1.263766826	8.35E-37	Up	2.06E-38	XP_010186699.1/2.1e-07/PREDICTED: serine protease inhibitor Kazal-type 2 [Mesitornis unicolor]	LN590686.1/0.0/Cyprinus carpio genome assembly common carp genome, scaffold: LG35, chromosome: 35	sp|P34953|ISK2_MACFA/6.7e-08/Serine protease inhibitor Kazal-type 2 OS=Macaca fascicularis GN=SPINK2 PE=2 SV=1	NA	Hs10863911/1.9e-07/[R] KOG3649 FOG: Kazal-type serine protease inhibitor domain	NA	NA
Unigene25985_All	567	9	166	4.240735308	1.35E-36	Up	3.35E-38	NA	LN591197.1/0.0/Cyprinus carpio genome assembly common carp genome ,scaffold 000028946	NA	NA	NA	NA	NA
CL13943.Contig1_All	4635	610.72	232.86	-1.355427375	1.78E-36	Down	4.41E-38	NA	XM_017814558.1/0.0/PREDICTED: Lepidothrix coronata CUB and Sushi multiple domains 1 (CSMD1), transcript variant X6, mRNA	NA	NA	NA	NA	NA
CL2492.Contig1_All	1164	454	141	-1.651376257	2.50E-36	Down	6.23E-38	NA	EF413587.1/0.0/Acipenser naccarii osteocalcin-like (OC) gene, complete cds	NA	NA	NA	NA	NA
Unigene35857_All	4252	856	392	-1.091136265	2.59E-36	Down	6.46E-38	XP_014349364.1/0.0e+00/PREDICTED: collagen alpha-1(XI) chain [Latimeria chalumnae]	XM_007887286.1/0.0/PREDICTED: Callorhinchus milii collagen, type XI, alpha 1 (col11a1), transcript variant X2, mRNA	sp|P12107|COBA1_HUMAN/0.0e+00/Collagen alpha-1(XI) chain OS=Homo sapiens GN=COL11A1 PE=1 SV=4	lcm:102352700/0.0e+00/COL11A1; collagen type XI alpha 1 chain; K19721 collagen, type V/XI/XXIV/XXVII, alpha	Hs18375518/0.0e+00/[W] KOG3544 Collagens (type IV and type XIII), and related proteins	PF01410/8.2E-96/Fibrillar collagen C-terminal domain	NA
Unigene30118_All	1362	374	98	-1.896563738	2.94E-36	Down	7.33E-38	XP_015261517.1/1.4e-59/PREDICTED: fish-egg lectin-like [Gekko japonicus] >XP_015261518.1 PREDICTED: fish-egg lectin-like [Gekko japonicus]	AL928707.5/0.0/Zebrafish DNA sequence from clone CH211-207M2 in linkage group 21, complete sequence	sp|P68512|FEL_CYPCA/7.7e-55/Fish-egg lectin OS=Cyprinus carpio PE=1 SV=1	aga:AgaP_AGAP004934/7.9e-06/GALE3; AGAP004934-PA; K17988 tectonin beta-propeller repeat-containing protein 1	NA	NA	NA
CL9154.Contig3_All	2349	461.61	145.74	-1.627656704	3.51E-36	Down	8.76E-38	XP_016391258.1/5.6e-253/PREDICTED: protein FAM65A-like isoform X4 [Sinocyclocheilus rhinocerous]	XM_015368425.1/0.0/PREDICTED: Lepisosteus oculatus family with sequence similarity 65 member A (fam65a), mRNA	sp|Q6ZS17|RIPR1_HUMAN/1.6e-180/Rho family-interacting cell polarization regulator 1 OS=Homo sapiens GN=RIPOR1 PE=1 SV=1	aplc:110984177/5.5e-07/peptidyl-prolyl cis-trans isomerase G-like isoform X1; K12740 NK-tumor recognition protein	Hs19923466/6.4e-06/[A] KOG1869 Splicing coactivator SRm160/300, subunit SRm300	PTHR15829:SF1/0.0/--	NA
CL3820.Contig3_All	4324	609.82	233.95	-1.34656236	4.60E-36	Down	1.15E-37	XP_015193619.1/1.1e-262/PREDICTED: pleckstrin homology domain-containing family A member 7 isoform X13 [Lepisosteus oculatus]	XM_015338133.1/0.0/PREDICTED: Lepisosteus oculatus pleckstrin homology domain containing A7 (plekha7), transcript variant X13, mRNA	sp|B6RSP1|PKHA7_DANRE/2.3e-169/Pleckstrin homology domain-containing family A member 7 OS=Danio rerio GN=plekha7 PE=2 SV=2	mdo:100024467/1.2e-07/PNN; pinin, desmosome associated protein; K13114 pinin	Hs19923493_2/1.1e-27/[T] TWOG0137 Phosphoinositol 3-phosphate-binding protein	PTHR12752:SF4/0.0/--	NA
Unigene27223_All	427	585	219	-1.381884877	5.42E-36	Down	1.36E-37	NA	NA	NA	NA	NA	NA	NA
CL2492.Contig2_All	1474	408.47	117.04	-1.767607572	5.65E-36	Down	1.42E-37	NA	EF413587.1/0.0/Acipenser naccarii osteocalcin-like (OC) gene, complete cds	NA	NA	NA	NA	NA
CL2553.Contig1_All	7370	475.64	154.42	-1.587389551	5.82E-36	Down	1.46E-37	XP_015201043.1/0.0e+00/PREDICTED: receptor-type tyrosine-protein phosphatase delta isoform X20 [Lepisosteus oculatus]	XM_015345575.1/0.0/PREDICTED: Lepisosteus oculatus protein tyrosine phosphatase, receptor type D (ptprd), transcript variant X41, mRNA	sp|P23468|PTPRD_HUMAN/0.0e+00/Receptor-type tyrosine-protein phosphatase delta OS=Homo sapiens GN=PTPRD PE=1 SV=2	sfm:108938752/0.0e+00/receptor-type tyrosine-protein phosphatase delta-like isoform X1; K06777 receptor-type tyrosine-protein phosphatase delta [EC:3.1.3.48]	Hs4506309/0.0e+00/[T] KOG4228 Protein tyrosine phosphatase	SM00194/1.5E-131/Protein tyrosine phosphatase, catalytic domain	cellular_component:GO:0016021//integral component of membrane;molecular_function:GO:0004725//protein tyrosine phosphatase activity;
CL3278.Contig2_All	4700	687	283	-1.243887168	6.29E-36	Down	1.59E-37	XP_015199020.1/2.7e-73/PREDICTED: uncharacterized protein LOC107076955 isoform X3 [Lepisosteus oculatus] >XP_015199022.1 PREDICTED: uncharacterized protein LOC107076955 isoform X3 [Lepisosteus oculatus]	NA	sp|P30427|PLEC_RAT/1.6e-06/Plectin OS=Rattus norvegicus GN=Plec PE=1 SV=2	pbi:103063920/2.5e-06/MYH11; myosin heavy chain 11; K10352 myosin heavy chain	Hs4505877/5.7e-06/[Z] KOG0516 Dystonin, GAS (Growth-arrest-specific protein), and related proteins	PTHR37915/3.2E-26/--	NA
CL11487.Contig4_All	1869	323.31	73.55	-2.100500007	7.87E-36	Down	1.99E-37	XP_016109407.1/2.5e-30/PREDICTED: HMG domain-containing protein 3-like [Sinocyclocheilus grahami]	LN590708.1/0.0/Cyprinus carpio genome assembly common carp genome, scaffold: LG39, chromosome: 39	NA	NA	NA	NA	NA
Unigene3986_All	2039	156	5	-4.927853246	1.02E-35	Down	2.58E-37	XP_003279914.1/2.5e-23/PREDICTED: glucose-induced degradation protein 4 homolog [Nomascus leucogenys]	XM_017460628.1/0.0/PREDICTED: Ictalurus punctatus GID complex subunit 4 homolog (gid4), mRNA	sp|Q8IVV7|GID4_HUMAN/5.6e-25/Glucose-induced degradation protein 4 homolog OS=Homo sapiens GN=GID4 PE=2 SV=1	NA	Hs21362076/1.2e-24/[U] KOG4635 Vacuolar import and degradation protein	PTHR15898/5.0E-14/--	NA
CL8155.Contig3_All	2557	243.98	599.1	1.331654822	1.05E-35	Up	2.66E-37	XP_006626372.1/7.4e-182/PREDICTED: inactive serine protease 35 [Lepisosteus oculatus] >XP_015211027.1 PREDICTED: inactive serine protease 35 [Lepisosteus oculatus]	XM_006626309.2/0.0/PREDICTED: Lepisosteus oculatus protease, serine 35 (prss35), transcript variant X2, mRNA	sp|Q1WK24|PRS35_MACMU/1.1e-147/Inactive serine protease 35 OS=Macaca mulatta GN=PRSS35 PE=2 SV=1	phd:102318415/1.1e-122/PRSS23; protease, serine 23; K09627 serine protease 23 [EC:3.4.21.-]	Hs18562595/4.2e-136/[O] LSE3354 H Serine protease, trypsin family	PTHR15462/1.2E-242/--	molecular_function:GO:0004252//serine-type endopeptidase activity;
Unigene34460_All	697	16	182	3.543415518	1.10E-35	Up	2.80E-37	XP_006630351.1/6.7e-69/PREDICTED: retinol-binding protein 4 [Lepisosteus oculatus] >XP_015201711.1 PREDICTED: retinol-binding protein 4 [Lepisosteus oculatus]	XM_018760948.1/0.0/PREDICTED: Scleropages formosus retinol binding protein 4 (rbp4), mRNA	sp|P24775|RET4B_ONCMY/4.5e-67/Retinol-binding protein 4-B OS=Oncorhynchus mykiss GN=rbp4b PE=1 SV=2	sanh:107653948/4.4e-69/retinol-binding protein 4-A-like; K18271 retinol-binding protein 4	Hs20548126/3.5e-61/[R] LSE3237 H Lipocalin domain protein	PR01174/1.56E-44/Retinol binding protein signature	biological_process:GO:0001889//liver development;GO:0032526//response to retinoic acid;cellular_component:GO:0005576//extracellular region;molecular_function:GO:0036094//small molecule binding;GO:0005215//transporter activity;GO:0005501//retinoid binding;
Unigene21018_All	1689	0	176	8.495052496	1.18E-35	Up	3.00E-37	XP_001619510.1/5.1e-123/hypothetical protein NEMVEDRAFT_v1g224114 [Nematostella vectensis] >EDO27410.1 predicted protein [Nematostella vectensis]	NA	sp|Q8IDX6|RBP2A_PLAF7/2.3e-08/Reticulocyte-binding protein 2 homolog a OS=Plasmodium falciparum (isolate 3D7) GN=PF13_0198 PE=1 SV=1	sgh:107563278/1.9e-09/LOW QUALITY PROTEIN: nuclear anchorage protein 1-like; K20478 golgin subfamily B member 1	7296430/1.9e-07/[TV] KOG4297 C-type lectin	PF01966/5.0E-19/HD domain	biological_process:GO:0006402//mRNA catabolic process;cellular_component:GO:0016021//integral component of membrane;molecular_function:GO:0003723//RNA binding;
Unigene6863_All	1249	728	311	-1.191402992	1.42E-35	Down	3.62E-37	XP_006010382.1/4.2e-90/PREDICTED: tumor necrosis factor receptor superfamily member 11B-like [Latimeria chalumnae]	NA	sp|A5D7R1|TR11B_BOVIN/2.6e-49/Tumor necrosis factor receptor superfamily member 11B OS=Bos taurus GN=TNFRSF11B PE=2 SV=1	lcm:102355271/5.6e-91/tumor necrosis factor receptor superfamily member 11B-like; K05148 tumor necrosis factor receptor superfamily member 11B	NA	PTHR23097/7.5E-60/--	biological_process:GO:0007165//signal transduction;
Unigene55462_All	684	207.47	541.37	1.419333082	1.46E-35	Up	3.74E-37	CDQ91736.1/6.0e-06/unnamed protein product [Oncorhynchus mykiss]	EF639122.1/0.0/Acipenser sp. medirostris/transmontanus clone ACIG 39 microsatellite sequence	NA	NA	NA	NA	NA
CL9047.Contig3_All	2161	588.93	223.18	-1.364267541	1.53E-35	Down	3.91E-37	XP_006627737.2/6.6e-99/PREDICTED: tissue factor pathway inhibitor-like isoform X1 [Lepisosteus oculatus]	NA	sp|Q9WU03|SPIT2_MOUSE/1.3e-35/Kunitz-type protease inhibitor 2 OS=Mus musculus GN=Spint2 PE=1 SV=1	phd:102342066/2.7e-32/TFPI; tissue factor pathway inhibitor; K03909 tissue factor pathway inhibitor	Hs10863909/2.3e-34/[O] KOG4295 Serine proteinase inhibitor (KU family)	PTHR10083:SF244/7.4E-70/--	cellular_component:GO:0016021//integral component of membrane;molecular_function:GO:0004867//serine-type endopeptidase inhibitor activity;
CL3414.Contig4_All	1979	496.62	168	-1.528060253	1.59E-35	Down	4.07E-37	XP_006633344.1/2.9e-162/PREDICTED: exocyst complex component 4 isoform X2 [Lepisosteus oculatus]	XM_018747501.1/0.0/PREDICTED: Scleropages formosus exocyst complex component 4 (exoc4), transcript variant X4, mRNA	sp|O35382|EXOC4_MOUSE/3.3e-147/Exocyst complex component 4 OS=Mus musculus GN=Exoc4 PE=1 SV=2	sfm:108931611/1.8e-152/exoc4; exocyst complex component 4 isoform X1; K06111 exocyst complex component 4	Hs14719408/4.5e-146/[U] KOG3691 Exocyst complex subunit Sec8	PTHR14146/1.4E-161/--	biological_process:GO:0006904//vesicle docking involved in exocytosis;GO:0015031//protein transport;cellular_component:GO:0000145//exocyst;
Unigene10250_All	1775	549.46	199.4	-1.426728171	1.72E-35	Down	4.41E-37	XP_015201498.1/4.9e-76/PREDICTED: trichohyalin-like [Lepisosteus oculatus]	NA	sp|P37709|TRHY_RABIT/8.5e-46/Trichohyalin OS=Oryctolagus cuniculus GN=TCHH PE=2 SV=1	ccan:109680784/6.0e-46/Tchh; trichohyalin; K18626 trichohyalin	At2g18540/1.5e-47/[W] LSE0345 A 12S cruciferin seed storage protein/vicilin-like seed storage protein	PF04548/2.3E-12/AIG1 family	molecular_function:GO:0005525//GTP binding;
Unigene29757_All	1929	180.76	13.93	-3.662187421	1.89E-35	Down	4.85E-37	XP_015219170.1/3.7e-125/PREDICTED: ecto-NOX disulfide-thiol exchanger 1 isoform X3 [Lepisosteus oculatus]	XM_009304587.3/0.0/PREDICTED: Danio rerio ecto-NOX disulfide-thiol exchanger 1 (enox1), transcript variant X1, mRNA	sp|Q8BHR2|ENOX1_MOUSE/5.4e-110/Ecto-NOX disulfide-thiol exchanger 1 OS=Mus musculus GN=Enox1 PE=2 SV=1	xtr:100497841/3.8e-06/map7, e-map-115, emap115; microtubule associated protein 7; K10433 microtubule-associated protein 7	NA	PTHR16001:SF6/3.0E-187/--	biological_process:GO:0001944//vasculature development;molecular_function:GO:0003723//RNA binding;
Unigene304_All	4375	306.65	691.31	1.208360722	2.06E-35	Up	5.28E-37	XP_006630176.1/9.1e-310/PREDICTED: cationic amino acid transporter 2 isoform X2 [Lepisosteus oculatus]	XM_020502084.1/0.0/PREDICTED: Oncorhynchus kisutch solute carrier family 7 member 2 (slc7a2), transcript variant X2, mRNA	sp|Q5PR34|CTR2_DANRE/1.6e-282/Cationic amino acid transporter 2 OS=Danio rerio GN=slc7a2 PE=2 SV=1	lcm:102350006/7.0e-298/SLC7A2; solute carrier family 7 member 2; K13864 solute carrier family 7 (cationic amino acid transporter), member 2	Hs4507049/9.3e-277/[E] KOG1286 Amino acid transporters	PTHR11785:SF307/0.0/--	cellular_component:GO:0016021//integral component of membrane;molecular_function:GO:0015171//amino acid transmembrane transporter activity;
Unigene8016_All	3136	344.16	745.94	1.151601039	2.14E-35	Up	5.50E-37	NP_957226.1/6.8e-222/5'-nucleotidase precursor [Danio rerio] >AAH55243.1 5'-nucleotidase, ecto (CD73) [Danio rerio]	XM_016449831.1/0.0/PREDICTED: Sinocyclocheilus anshuiensis 5&apos;-nucleotidase-like (LOC107660511), mRNA	sp|Q05927|5NTD_BOVIN/1.8e-219/5'-nucleotidase OS=Bos taurus GN=NT5E PE=1 SV=2	dre:393906/9.0e-223/nt5e; 5'-nucleotidase precursor; K19970 5'-nucleotidase [EC:3.1.3.5]	Hs4505467/3.8e-216/[F] KOG4419 5' nucleotidase	PF02872/7.5E-38/5'-nucleotidase, C-terminal domain	biological_process:GO:0046688//response to copper ion;GO:0009166//nucleotide catabolic process;molecular_function:GO:0046872//metal ion binding;GO:0000166//nucleotide binding;GO:0016788//hydrolase activity, acting on ester bonds;
Unigene11285_All	794	236	35	-2.717739155	2.31E-35	Down	5.96E-37	NA	CP020634.1/0.0/Oryzias latipes strain HSOK chromosome 14	NA	NA	NA	NA	NA
CL12584.Contig1_All	1303	853	395	-1.075072211	2.42E-35	Down	6.25E-37	CEL76725.1/3.6e-07/TPA: hypothetical protein BN1205_064180 [Toxoplasma gondii VEG]	XM_020660176.1/0.0/PREDICTED: Labrus bergylta syndecan-4-like (LOC110004670), transcript variant X2, mRNA	sp|K7NTD0|OSTC2_DIPSG/3.7e-06/Osteocalcin 2 OS=Diplodus sargus GN=bglap2 PE=1 SV=1	NA	YNL283c/5.4e-07/[GO] KOG4157 beta-1,6-N-acetylglucosaminyltransferase, contains WSC domain	SM00294/0.0079/putative band 4.1 homologues' binding motif	NA
CL11749.Contig2_All	1667	338.83	82.6	-2.000727052	2.81E-35	Down	7.25E-37	EFA06499.1/6.8e-27/hypothetical protein TcasGA2_TC009398 [Tribolium castaneum]	NA	NA	NA	NA	NA	NA
CL5044.Contig1_All	905	881.69	414.81	-1.052199945	2.84E-35	Down	7.35E-37	XP_017086862.1/3.2e-07/PREDICTED: mucin-5AC-like, partial [Drosophila bipectinata]	JN725257.1/0.0/Cyprinus carpio clone 227169 microsatellite sequence	sp|E2RYF6|MUC22_HUMAN/3.1e-07/Mucin-22 OS=Homo sapiens GN=MUC22 PE=1 SV=2	gfr:102033360/4.0e-06/mucin-5AC-like; K22016 mucin-3/17	Hs22056571/2.2e-07/[S] LSE0569 H Uncharacterized protein	NA	NA
CL14014.Contig1_All	2277	160	462.69	1.567594891	3.18E-35	Up	8.23E-37	XP_006633834.2/3.6e-212/PREDICTED: kelch-like protein diablo isoform X1 [Lepisosteus oculatus]	LM074110.1/0.0/Schistosoma curassoni genome assembly S_curassoni_Dakar ,scaffold SCUD_contig0001521	NA	els:105022194/8.4e-162/cpt1b; carnitine O-palmitoyltransferase 1, muscle isoform isoform X1; K08765 carnitine O-palmitoyltransferase 1, liver isoform [EC:2.3.1.21]	NA	PTHR24412/1.8E-34/--	NA
CL5185.Contig1_All	4944	617.28	242.04	-1.315058681	3.23E-35	Down	8.38E-37	XP_020491003.1/0.0e+00/laminin subunit beta-2-like [Labrus bergylta] >XP_020491004.1 laminin subunit beta-2-like [Labrus bergylta]	XM_017820511.1/0.0/PREDICTED: Lepidothrix coronata laminin subunit beta-2-like (LOC108500031), mRNA	sp|P07942|LAMB1_HUMAN/1.0e-226/Laminin subunit beta-1 OS=Homo sapiens GN=LAMB1 PE=1 SV=2	sfm:108925622/0.0e+00/laminin subunit beta-2-like isoform X1; K05636 laminin, beta 1	Hs4504951/7.6e-227/[W] KOG0994 Extracellular matrix glycoprotein Laminin subunit beta	PS50027/19.642/Laminin-type EGF-like (LE) domain profile.	cellular_component:GO:0016021//integral component of membrane;
CL1036.Contig2_All	1531	546.76	198.81	-1.423896499	3.23E-35	Down	8.39E-37	XP_006641731.1/1.1e-18/PREDICTED: protein S100-A12-like isoform X1 [Lepisosteus oculatus]	CP020673.1/0.0/Oryzias latipes strain Hd-rR chromosome 9 sequence	NA	NA	NA	NA	molecular_function:GO:0005507//copper ion binding;GO:0005509//calcium ion binding;
Unigene43804_All	854	194	19	-3.316364451	3.53E-35	Down	9.16E-37	NP_001038747.1/9.8e-123/uncharacterized protein LOC692313 precursor [Danio rerio] >AAI16547.1 Zgc:136461 [Danio rerio]	XM_016229835.1/0.0/PREDICTED: Sinocyclocheilus grahami chymotrypsin A-like (LOC107548954), mRNA	sp|P47796|CTRA_GADMO/2.7e-114/Chymotrypsin A OS=Gadus morhua PE=1 SV=1	lcf:108894209/1.7e-123/chymotrypsin A-like; K01310 chymotrypsin [EC:3.4.21.1]	Hs4503135/9.7e-106/[E] KOG3627 Trypsin	PF00089/1.4E-72/Trypsin	molecular_function:GO:0004252//serine-type endopeptidase activity;
CL3048.Contig9_All	4868	550.4	202.01	-1.410432881	5.96E-35	Down	1.56E-36	XP_015212359.1/0.0e+00/PREDICTED: collagen alpha-6(VI) chain-like isoform X1 [Lepisosteus oculatus] >XP_015212360.1 PREDICTED: collagen alpha-6(VI) chain-like isoform X1 [Lepisosteus oculatus] >XP_015212361.1 PREDICTED: collagen alpha-6(VI) chain-like isoform X1 [Lepisosteus oculatus]	NA	sp|Q8C6K9|CO6A6_MOUSE/2.0e-310/Collagen alpha-6(VI) chain OS=Mus musculus GN=Col6a6 PE=1 SV=2	xtr:100486063/0.0e+00/collagen alpha-6(VI) chain-like; K06238 collagen, type VI, alpha	Hs17149805/2.3e-244/[W] KOG3544 Collagens (type IV and type XIII), and related proteins	PF00092/3.3E-30/von Willebrand factor type A domain	NA
CL12123.Contig2_All	1871	131	412	1.688698403	6.58E-35	Up	1.72E-36	XP_015208565.1/1.2e-160/PREDICTED: bcl-2-like protein 13 [Lepisosteus oculatus] >XP_015208566.1 PREDICTED: bcl-2-like protein 13 [Lepisosteus oculatus] >XP_015208567.1 PREDICTED: bcl-2-like protein 13 [Lepisosteus oculatus]	XM_010193706.1/0.0/PREDICTED: Mesitornis unicolor BCL2-like 13 (apoptosis facilitator) (BCL2L13), partial mRNA	sp|Q9BXK5|B2L13_HUMAN/3.7e-132/Bcl-2-like protein 13 OS=Homo sapiens GN=BCL2L13 PE=1 SV=1	aam:106488883/3.8e-136/BCL2L13; BCL2 like 13; K15485 Bcl-2-like protein 13	SPAPB1E7.04c/4.4e-10/[M] KOG4701 Chitinase	PS50062/9.379/BCL2-like apoptosis inhibitors family profile.	NA
Unigene35931_All	4460	406.15	118.95	-1.736036495	6.63E-35	Down	1.74E-36	XP_018964562.1/1.0e-255/PREDICTED: uncharacterized protein LOC109095310 [Cyprinus carpio]	BX908814.1/0.0/Tetraodon nigroviridis	sp|P20825|POL2_DROME/1.1e-28/Retrovirus-related Pol polyprotein from transposon 297 OS=Drosophila melanogaster GN=pol PE=3 SV=1	sasa:106583892/3.2e-72/uncharacterized LOC106583892; K03283 heat shock 70kDa protein 1/2/6/8	At1g35647/6.8e-25/[R] KOG0017 FOG: Transposon-encoded proteins with TYA, reverse transcriptase, integrase domains in various combinations	PTHR24559/1.2E-218/--	NA
CL15183.Contig5_All	2262	123.38	397.94	1.725063249	9.55E-35	Up	2.51E-36	NA	NA	NA	NA	NA	NA	NA
CL221.Contig2_All	2473	78.65	316.3	2.043395763	1.05E-34	Up	2.77E-36	XP_014065859.1/3.5e-144/PREDICTED: glutaminyl-peptide cyclotransferase-like [Salmo salar]	XM_003926808.2/0.0/PREDICTED: Saimiri boliviensis boliviensis glutaminyl-peptide cyclotransferase (QPCT), mRNA	sp|Q90YA8|QPCT_GLOBL/1.2e-122/Glutaminyl-peptide cyclotransferase OS=Gloydius blomhoffii GN=QPCT PE=2 SV=1	sasa:106610795/4.6e-145/glutaminyl-peptide cyclotransferase-like; K00683 glutaminyl-peptide cyclotransferase [EC:2.3.2.5]	Hs6912618/1.4e-117/[O] KOG3946 Glutaminyl cyclase	PF04389/5.1E-46/Peptidase family M28	molecular_function:GO:0016740//transferase activity;
Unigene34650_All	1051	0	170	8.445011814	1.19E-34	Up	3.15E-36	CDJ83582.1/5.4e-22/Ribosomal protein L21 domain containing protein [Haemonchus contortus]	NA	sp|Q54XK0|RM27_DICDI/1.1e-13/Probable 39S ribosomal protein L27, mitochondrial OS=Dictyostelium discoideum GN=mrpl27 PE=3 SV=1	aqu:105313039/2.2e-11/uncharacterized protein LOC105313039; K02888 large subunit ribosomal protein L21	At5g40950/6.3e-22/[J] KOG4600 Mitochondrial ribosomal protein MRP7 (L2)	NA	NA
Unigene16927_All	3174	0	170	8.445011814	1.19E-34	Up	3.15E-36	ELU03952.1/5.0e-55/hypothetical protein CAPTEDRAFT_195629 [Capitella teleta]	NA	NA	NA	NA	PF02378/8.4E-82/Phosphotransferase system, EIIC	NA
Unigene36393_All	1031	375	103	-1.82862538	1.24E-34	Down	3.28E-36	XP_006630129.2/4.5e-21/PREDICTED: interleukin-8-like [Lepisosteus oculatus]	NA	sp|P08317|IL8_CHICK/3.4e-18/Interleukin-8 OS=Gallus gallus GN=CXCL8 PE=2 SV=1	aam:106491802/1.0e-18/interleukin-8-like; K10030 interleukin 8	NA	PR00437/1.3E-14/Small CXC cytokine family signature	biological_process:GO:0030593//neutrophil chemotaxis;GO:0042119//neutrophil activation;GO:0006955//immune response;GO:0006954//inflammatory response;cellular_component:GO:0005615//extracellular space;molecular_function:GO:0005153//interleukin-8 receptor binding;GO:0008009//chemokine activity;
Unigene507_All	1757	550	203	-1.402331014	1.25E-34	Down	3.31E-36	XP_006638842.1/7.5e-109/PREDICTED: epithelial cell adhesion molecule [Lepisosteus oculatus]	XM_006638779.2/0.0/PREDICTED: Lepisosteus oculatus epithelial cell adhesion molecule (epcam), mRNA	sp|Q8BGV3|TACD2_MOUSE/5.5e-61/Tumor-associated calcium signal transducer 2 OS=Mus musculus GN=Tacstd2 PE=1 SV=1	sasa:106576762/8.4e-101/epcam; epithelial cell adhesion molecule; K06737 epithelial cell adhesion molecule	Hs4505059/1.7e-59/[T] LSE2882 H Tumor-associated calcium signal transducer	PF00086/6.9E-11/Thyroglobulin type-1 repeat	biological_process:GO:0098609//cell-cell adhesion;GO:0001889//liver development;GO:0055113//epiboly involved in gastrulation with mouth forming second;cellular_component:GO:0016323//basolateral plasma membrane;GO:0016021//integral component of membrane;GO:0048471//perinuclear region of cytoplasm;
CL10942.Contig3_All	3010	48.15	253.87	2.434103095	1.60E-34	Up	4.24E-36	XP_015210453.1/5.1e-150/PREDICTED: elongation of very long chain fatty acids protein 2 [Lepisosteus oculatus]	KT032067.1/0.0/Acipenser gueldenstaedtii ELOVL fatty acid elongase 5 protein (elovl5) mRNA, partial cds	sp|Q9NXB9|ELOV2_HUMAN/1.7e-134/Elongation of very long chain fatty acids protein 2 OS=Homo sapiens GN=ELOVL2 PE=1 SV=2	lcm:102346933/7.8e-139/ELOVL2; ELOVL fatty acid elongase 2; K10205 elongation of very long chain fatty acids protein 2 [EC:2.3.1.199]	Hs8923312/7.8e-134/[I] KOG3071 Fatty acyl-CoA elongase/Polyunsaturated fatty acid specific elongation enzyme	PF01151/2.1E-60/GNS1/SUR4 family	biological_process:GO:0019367//fatty acid elongation, saturated fatty acid;GO:0006636//unsaturated fatty acid biosynthetic process;GO:0034626//fatty acid elongation, polyunsaturated fatty acid;GO:0042761//very long-chain fatty acid biosynthetic process;cellular_component:GO:0016021//integral component of membrane;GO:0005789//endoplasmic reticulum membrane;molecular_function:GO:0009922//fatty acid…
Unigene70831_All	1002	6	149	4.669826897	2.30E-34	Up	6.11E-36	XP_006635542.1/8.8e-123/PREDICTED: beta-2-glycoprotein 1 [Lepisosteus oculatus]	NA	sp|Q95LB0|APOH_PANTR/2.5e-71/Beta-2-glycoprotein 1 OS=Pan troglodytes GN=APOH PE=2 SV=1	sfm:108939838/1.2e-112/apoh; beta-2-glycoprotein 1; K17305 beta-2-glycoprotein 1	Hs4557327/5.3e-71/[TV] KOG4297 C-type lectin	PTHR19325:SF323/9.2E-76/--	NA
CL2265.Contig2_All	4517	325	78	-2.023272811	2.37E-34	Down	6.30E-36	XP_021461797.1/0.0e+00/dynein heavy chain 10, axonemal [Oncorhynchus mykiss]	XM_014170679.1/0.0/PREDICTED: Salmo salar dynein, axonemal, heavy chain 10 (dnah10), transcript variant X2, mRNA	sp|Q8IVF4|DYH10_HUMAN/0.0e+00/Dynein heavy chain 10, axonemal OS=Homo sapiens GN=DNAH10 PE=1 SV=4	sasa:106584978/0.0e+00/dnah10; dynein axonemal heavy chain 10; K10408 dynein heavy chain, axonemal	7301678/0.0e+00/[Z] KOG3595 Dyneins, heavy chain	PTHR10676/0.0/--	biological_process:GO:0007018//microtubule-based movement;cellular_component:GO:0030286//dynein complex;molecular_function:GO:0005524//ATP binding;GO:0003777//microtubule motor activity;GO:0016887//ATPase activity;
CL5920.Contig1_All	4113	214	28	-2.898491187	2.82E-34	Down	7.51E-36	NA	XM_019115297.1/0.0/PREDICTED: Cyprinus carpio unc-5 netrin receptor A (unc5a), mRNA	NA	NA	NA	NA	NA
Unigene514_All	2686	512	182	-1.456584482	3.88E-34	Down	1.04E-35	XP_015206220.1/4.6e-243/PREDICTED: pleckstrin homology domain-containing family G member 3 isoform X6 [Lepisosteus oculatus]	NA	sp|A1L390|PKHG3_HUMAN/4.2e-89/Pleckstrin homology domain-containing family G member 3 OS=Homo sapiens GN=PLEKHG3 PE=1 SV=1	tng:GSTEN00008414G001/1.4e-17/unnamed protein product; K16463 centrosomal protein CEP170	NA	PTHR22826/1.4E-33/--	NA
Unigene29758_All	1579	145.62	2.94	-5.594627671	3.89E-34	Down	1.04E-35	XP_015219167.1/5.3e-106/PREDICTED: ecto-NOX disulfide-thiol exchanger 1 isoform X1 [Lepisosteus oculatus] >XP_015219168.1 PREDICTED: ecto-NOX disulfide-thiol exchanger 1 isoform X1 [Lepisosteus oculatus]	XM_011237477.2/0.0/PREDICTED: Ailuropoda melanoleuca ecto-NOX disulfide-thiol exchanger 1 (ENOX1), mRNA	sp|Q8TC92|ENOX1_HUMAN/1.7e-90/Ecto-NOX disulfide-thiol exchanger 1 OS=Homo sapiens GN=ENOX1 PE=1 SV=1	hcq:109515172/7.0e-06/trichohyalin-like isoform X1; K18626 trichohyalin	NA	PTHR16001/7.7E-155/--	biological_process:GO:0001944//vasculature development;molecular_function:GO:0003723//RNA binding;
CL8257.Contig2_All	3392	510	181	-1.458886672	4.38E-34	Down	1.17E-35	XP_006632965.1/6.4e-117/PREDICTED: protein ATP1B4 [Lepisosteus oculatus]	XM_010739982.2/0.0/PREDICTED: Larimichthys crocea SEC62 homolog, preprotein translocation factor (sec62), mRNA	sp|Q202B1|AT1B4_XENLA/1.2e-99/Protein ATP1B4 OS=Xenopus laevis GN=atp1b4 PE=1 SV=1	sasa:106604437/8.0e-108/protein ATP1B4-like; K01540 sodium/potassium-transporting ATPase subunit beta	Hs6912256/2.1e-87/[P] KOG3927 Na+/K+ ATPase, beta subunit	PF00287/5.1E-101/Sodium / potassium ATPase beta chain	biological_process:GO:0006813//potassium ion transport;GO:0006814//sodium ion transport;cellular_component:GO:0005890//sodium:potassium-exchanging ATPase complex;
Unigene37437_All	996	10	159	4.026575738	4.45E-34	Up	1.19E-35	XP_015925836.1/2.1e-44/histidine-rich glycoprotein-like [Parasteatoda tepidariorum]	NA	sp|P01042|KNG1_HUMAN/1.6e-17/Kininogen-1 OS=Homo sapiens GN=KNG1 PE=1 SV=2	srx:107726168/3.9e-39/zinc transporter Slc39a7-like isoform X1; K14713 solute carrier family 39 (zinc transporter), member 7	7291375/3.3e-12/[S] KOG4725 Uncharacterized conserved protein	PR00334/4.28E-6/HMW kininogen signature	NA
Unigene26421_All	2516	185.45	497	1.457836462	5.18E-34	Up	1.39E-35	XP_015211388.1/4.1e-68/PREDICTED: coiled-coil domain-containing protein 57 [Lepisosteus oculatus] >XP_015211389.1 PREDICTED: coiled-coil domain-containing protein 57 [Lepisosteus oculatus] >XP_015211390.1 PREDICTED: coiled-coil domain-containing protein 57 [Lepisosteus oculatus]	XM_006801628.1/0.0/PREDICTED: Neolamprologus brichardi coiled-coil domain-containing protein 57-like (LOC102784745), mRNA	sp|Q6PHN1|CCD57_MOUSE/1.7e-15/Coiled-coil domain-containing protein 57 OS=Mus musculus GN=Ccdc57 PE=1 SV=1	eai:106846150/7.0e-08/fatty acid synthase-like; K00665 fatty acid synthase, animal type [EC:2.3.1.85]	NA	NA	NA
Unigene45230_All	1703	145	3	-5.559325712	5.59E-34	Down	1.50E-35	XP_006008898.1/1.3e-33/PREDICTED: interleukin-17C-like [Latimeria chalumnae]	NA	sp|Q9P0M4|IL17C_HUMAN/5.9e-12/Interleukin-17C OS=Homo sapiens GN=IL17C PE=1 SV=1	lcm:102354105/1.7e-34/interleukin-17C-like; K05491 interleukin 17C	NA	PTHR21295/6.8E-25/--	NA
Unigene8844_All	2735	419.84	129.33	-1.663161779	5.61E-34	Down	1.51E-35	NA	NA	NA	NA	NA	NA	NA
CL4872.Contig2_All	1048	526.31	191.37	-1.423927245	6.37E-34	Down	1.72E-35	NA	NA	NA	NA	NA	NA	NA
CL14481.Contig1_All	1804	259.3	47.82	-2.403315293	6.60E-34	Down	1.78E-35	XP_016086331.1/1.1e-94/PREDICTED: DBH-like monooxygenase protein 2 homolog [Sinocyclocheilus grahami]	NA	sp|Q08CS6|MOXD2_DANRE/2.8e-92/DBH-like monooxygenase protein 2 homolog OS=Danio rerio GN=moxd2 PE=2 SV=2	sfm:108934136/2.4e-55/dbh; dopamine beta-hydroxylase; K00503 dopamine beta-monooxygenase [EC:1.14.17.1]	Hs20549080/8.4e-67/[E] KOG3568 Dopamine beta-monooxygenase	PF03712/4.3E-40/Copper type II ascorbate-dependent monooxygenase, C-terminal domain	NA
CL889.Contig2_All	5567	746.87	331.44	-1.136488547	7.04E-34	Down	1.90E-35	KFP77996.1/0.0e+00/Apoptosis-stimulating of p53 protein 1 [Acanthisitta chloris]	XM_006003332.2/0.0/PREDICTED: Latimeria chalumnae protein phosphatase 1, regulatory subunit 13B (PPP1R13B), transcript variant X4, mRNA	sp|Q62415|ASPP1_MOUSE/0.0e+00/Apoptosis-stimulating of p53 protein 1 OS=Mus musculus GN=Ppp1r13b PE=1 SV=2	aam:106482987/0.0e+00/PPP1R13B; protein phosphatase 1 regulatory subunit 13B; K17554 apoptosis-stimulating of p53 protein 1	Hs18699720/0.0e+00/[D] KOG0515 p53-interacting protein 53BP/ASPP, contains ankyrin and SH3 domains	PS50002/15.857/Src homology 3 (SH3) domain profile.	NA
CL15207.Contig7_All	5287	437.24	866.16	1.021829038	7.09E-34	Up	1.92E-35	XP_005171291.1/0.0e+00/collagen alpha-1(XV) chain isoform X3 [Danio rerio]	XM_020645199.1/0.0/PREDICTED: Labrus bergylta collagen alpha-1(XVIII) chain-like (LOC109992534), mRNA	sp|P39060|COIA1_HUMAN/2.4e-229/Collagen alpha-1(XVIII) chain OS=Homo sapiens GN=COL18A1 PE=1 SV=5	tmu:101342029/5.2e-223/collagen alpha-1(XVIII) chain; K06823 collagen, type XVIII, alpha	Hs13385620/1.8e-229/[W] KOG3546 Collagens (type XV)	SM00210/2.2E-39/Thrombospondin N-terminal -like domains.	NA
Unigene6641_All	3568	442.69	873.17	1.015586657	8.29E-34	Up	2.24E-35	XP_004656635.1/7.6e-76/PREDICTED: reticulon-3 isoform X2 [Jaculus jaculus]	AC159236.2/0.0/Mus musculus BAC clone RP24-447C11 from chromosome 13, complete sequence	sp|Q5RBL9|RTN3_PONAB/9.3e-76/Reticulon-3 OS=Pongo abelii GN=RTN3 PE=2 SV=1	amj:102576549/6.5e-76/RTN3; reticulon 3; K20723 reticulon-3	Hs5174655/5.2e-76/[U] KOG1792 Reticulon	PF02453/3.7E-44/Reticulon	cellular_component:GO:0016021//integral component of membrane;GO:0005789//endoplasmic reticulum membrane;
Unigene26880_All	1549	55	264	2.298655284	1.43E-33	Up	3.90E-35	XP_012678749.1/2.0e-97/PREDICTED: coagulation factor X-like [Clupea harengus]	NA	sp|P25155|FA10_CHICK/1.9e-89/Coagulation factor X OS=Gallus gallus GN=F10 PE=1 SV=1	amex:103027637/8.7e-94/uncharacterized protein LOC103027637; K01314 coagulation factor X [EC:3.4.21.6]	Hs4503625/6.5e-84/[VO] LSE3589 H Blood coagulation factors	PS00135/-/Serine proteases, trypsin family, serine active site.	NA
CL9125.Contig1_All	1529	176	15	-3.516920145	1.65E-33	Down	4.50E-35	XP_006634272.2/8.0e-59/PREDICTED: protein brambleberry-like [Lepisosteus oculatus]	XM_014213678.1/0.0/PREDICTED: Salmo salar tetratricopeptide repeat protein 9B-like (LOC106612492), mRNA	sp|I6V1W0|BMBL_DANRE/3.1e-44/Protein brambleberry OS=Danio rerio GN=bmb PE=2 SV=1	NA	NA	PTHR33538:SF1/1.0E-38/--	biological_process:GO:0007344//pronuclear fusion;GO:0061472//karyomere membrane fusion;cellular_component:GO:0016021//integral component of membrane;
Unigene7361_All	1455	165	461	1.517921604	1.66E-33	Up	4.53E-35	OCU00242.1/1.3e-10/hypothetical protein XELAEV_18006023mg [Xenopus laevis]	NA	NA	NA	NA	NA	molecular_function:GO:0003677//DNA binding;
CL8727.Contig2_All	2939	74.96	302.96	2.050555346	2.06E-33	Up	5.64E-35	XP_005279117.2/7.7e-159/PREDICTED: ADAMTS-like protein 5 isoform X2 [Chrysemys picta bellii]	NA	sp|Q6ZMM2|ATL5_HUMAN/2.8e-118/ADAMTS-like protein 5 OS=Homo sapiens GN=ADAMTSL5 PE=1 SV=3	tgu:100222950/2.1e-56/ADAMTS6; ADAM metallopeptidase with thrombospondin type 1 motif 6; K08621 a disintegrin and metalloproteinase with thrombospondin motifs 6 [EC:3.4.24.-]	Hs18591470/1.7e-104/[O] KOG3538 Disintegrin metalloproteinases with thrombospondin repeats	PF01759/7.1E-13/UNC-6/NTR/C345C module	cellular_component:GO:0005576//extracellular region;molecular_function:GO:0004222//metalloendopeptidase activity;GO:0008270//zinc ion binding;
Unigene13933_All	914	489	171	-1.480217262	2.08E-33	Down	5.68E-35	NA	XR_001230766.1/0.0/PREDICTED: Chinchilla lanigera uncharacterized LOC106146360 (LOC106146360), ncRNA	NA	NA	NA	NA	NA
CL9689.Contig2_All	1640	165.48	0	-8.334892175	2.54E-33	Down	6.96E-35	NA	LL010774.1/0.0/Trichobilharzia regenti genome assembly T_regenti_v1_0_4, scaffold TRE_scaffold0010774	NA	NA	NA	NA	NA
Unigene19959_All	3767	0	162	8.375470881	2.72E-33	Up	7.46E-35	XP_001749244.1/4.5e-119/hypothetical protein [Monosiga brevicollis MX1] >EDQ86050.1 predicted protein [Monosiga brevicollis MX1]	NA	sp|Q3ZCF5|OAT_BOVIN/7.2e-111/Ornithine aminotransferase, mitochondrial OS=Bos taurus GN=OAT PE=2 SV=1	epa:110247070/6.4e-114/ornithine aminotransferase, mitochondrial-like; K00819 ornithine--oxo-acid transaminase [EC:2.6.1.13]	At5g46180/2.1e-115/[E] KOG1402 Ornithine aminotransferase	PS00218/-/Amino acid permeases signature.	molecular_function:GO:0004587//ornithine-oxo-acid transaminase activity;GO:0042802//identical protein binding;GO:0030170//pyridoxal phosphate binding;
CL285.Contig6_All	1854	16.87	174.81	3.408876715	2.81E-33	Up	7.72E-35	XP_003477147.1/4.7e-61/PREDICTED: apolipoprotein D [Cavia porcellus] >P51909.1 RecName: Full=Apolipoprotein D; Short=Apo-D; Short=ApoD; Flags: Precursor >AAB35199.1 apolipoprotein D [Cavia]	NA	sp|P51909|APOD_CAVPO/2.8e-63/Apolipoprotein D OS=Cavia porcellus GN=APOD PE=2 SV=1	ccan:109696550/1.5e-60/Apod; apolipoprotein D isoform X1; K03098 apolipoprotein D and lipocalin family protein	Hs4502163/3.5e-60/[M] KOG4824 Apolipoprotein D/Lipocalin	PS00213/-/Lipocalin signature.	biological_process:GO:2000405//negative regulation of T cell migration;GO:0042246//tissue regeneration;GO:0007420//brain development;GO:0000302//response to reactive oxygen species;GO:0010642//negative regulation of platelet-derived growth factor receptor signaling pathway;GO:0042308//negative regulation of protein import into nucleus;GO:0048662//negative regulation of smooth muscle cell prolifer…
Unigene4762_All	2736	651.75	272.73	-1.221224396	3.69E-33	Down	1.02E-34	NA	EU379651.1/0.0/Acipenser brevirostrum clone ABRD572 microsatellite sequence	NA	NA	NA	NA	NA
CL188.Contig8_All	897	261.5	51	-2.322620917	7.39E-33	Down	2.05E-34	XP_012771211.1/1.6e-27/PREDICTED: myosin light chain kinase, smooth muscle [Maylandia zebra]	NA	sp|Q55AX2|DOT1L_DICDI/2.2e-21/Histone-lysine N-methyltransferase, H3 lysine-79 specific OS=Dictyostelium discoideum GN=dotA PE=2 SV=2	mze:101479888/2.2e-28/myosin light chain kinase, smooth muscle; K00907 myosin-light-chain kinase [EC:2.7.11.18]	At2g18540/5.9e-21/[W] LSE0345 A 12S cruciferin seed storage protein/vicilin-like seed storage protein	PTHR14096/9.4E-23/--	NA
Unigene68156_All	1223	27	198	2.910089996	1.16E-32	Up	3.24E-34	XP_015221130.1/4.6e-89/PREDICTED: dimethylglycine dehydrogenase, mitochondrial [Lepisosteus oculatus]	XM_015365644.1/0.0/PREDICTED: Lepisosteus oculatus dimethylglycine dehydrogenase (dmgdh), mRNA	sp|Q63342|M2GD_RAT/1.5e-81/Dimethylglycine dehydrogenase, mitochondrial OS=Rattus norvegicus GN=Dmgdh PE=1 SV=1	lcm:102353346/3.1e-86/dimethylglycine dehydrogenase, mitochondrial-like; K00315 dimethylglycine dehydrogenase [EC:1.5.8.4]	Hs7019365/1.8e-81/[E] KOG2844 Dimethylglycine dehydrogenase precursor	PF08669/1.3E-23/Glycine cleavage T-protein C-terminal barrel domain	molecular_function:GO:0016491//oxidoreductase activity;
CL21.Contig4_All	2178	169.66	463.54	1.485668249	1.19E-32	Up	3.32E-34	XP_018926617.1/9.1e-298/PREDICTED: EH domain-containing protein 3 [Cyprinus carpio]	XM_014205225.1/0.0/PREDICTED: Salmo salar EH domain-containing protein 3 (LOC106607831), transcript variant X4, mRNA	sp|Q8R491|EHD3_RAT/5.0e-290/EH domain-containing protein 3 OS=Rattus norvegicus GN=Ehd3 PE=1 SV=2	lco:104927375/1.3e-292/EH domain-containing protein 3; K12476 EH domain-containing protein 3	Hs7657056/1.4e-289/[TU] KOG1954 Endocytosis/signaling protein EHD1	PS00018/-/EF-hand calcium-binding domain.	biological_process:GO:0060271//cilium assembly;molecular_function:GO:0005509//calcium ion binding;GO:0005525//GTP binding;
Unigene13875_All	2637	0	158	8.339401626	1.32E-32	Up	3.68E-34	CDW60172.1/8.4e-72/DUF161 and Ldh 1 N and DUF2179 and Ldh 1 C domain containing protein [Trichuris trichiura]	NA	sp|Q95028|LDH_DROME/1.1e-62/L-lactate dehydrogenase OS=Drosophila melanogaster GN=ImpL3 PE=2 SV=1	pxy:105389670/4.5e-66/L-lactate dehydrogenase; K00016 L-lactate dehydrogenase [EC:1.1.1.27]	SPAC186.08c/2.1e-74/[C] KOG1495 Lactate dehydrogenase	PF02652/5.9E-217/L-lactate permease	NA
Unigene18258_All	691	0	158	8.339401626	1.32E-32	Up	3.68E-34	XP_003087017.1/1.3e-69/CRE-SOD-3 protein [Caenorhabditis remanei] >XP_005973990.1 PREDICTED: superoxide dismutase [Mn], mitochondrial-like [Pantholops hodgsonii] >EFP12851.1 CRE-SOD-3 protein [Caenorhabditis remanei]	NA	sp|Q8HXP1|SODM_SAPAP/7.9e-56/Superoxide dismutase [Mn], mitochondrial OS=Sapajus apella GN=SOD2 PE=2 SV=2	lcm:102351325/4.7e-55/SOD2; superoxide dismutase 2; K04564 superoxide dismutase, Fe-Mn family [EC:1.15.1.1]	Hs10835187/9.8e-56/[P] KOG0876 Manganese superoxide dismutase	PR01703/1.1E-27/Manganese superoxide dismutase signature	molecular_function:GO:0004784//superoxide dismutase activity;GO:0046872//metal ion binding;
Unigene6438_All	1425	161	0	-8.295296	1.44E-32	Down	4.03E-34	NA	FJ688026.1/0.0/Acipenser fulvescens clone J-118 28S ribosomal RNA gene, partial sequence; 28S-18S ribosomal RNA intergenic spacer, complete sequence; transposon Tc-1-like transposase gene, complete cds; and 18S ribosomal RNA gene, partial sequence	NA	NA	NA	NA	NA
Unigene30798_All	1794	279	60	-2.181609839	1.75E-32	Down	4.89E-34	XP_013996052.1/5.6e-245/PREDICTED: 5-beta-cholestane-3-alpha,7-alpha-diol 12-alpha-hydroxylase-like [Salmo salar]	XM_014140577.1/0.0/PREDICTED: Salmo salar 5-beta-cholestane-3-alpha,7-alpha-diol 12-alpha-hydroxylase-like (LOC106569335), mRNA	sp|Q7YRB2|CP8B1_PIG/3.6e-153/5-beta-cholestane-3-alpha,7-alpha-diol 12-alpha-hydroxylase OS=Sus scrofa GN=CYP8B1 PE=2 SV=1	sasa:106569335/7.4e-246/5-beta-cholestane-3-alpha,7-alpha-diol 12-alpha-hydroxylase-like; K07431 sterol 12-alpha-hydroxylase [EC:1.14.18.8 1.14.13.96]	Hs13929429/1.0e-149/[Q] KOG0684 Cytochrome P450	PTHR24306:SF0/0.0/--	cellular_component:GO:0016021//integral component of membrane;GO:0005789//endoplasmic reticulum membrane;molecular_function:GO:0016705//oxidoreductase activity, acting on paired donors, with incorporation or reduction of molecular oxygen;GO:0020037//heme binding;GO:0005506//iron ion binding;GO:0004497//monooxygenase activity;
Unigene15034_All	2038	266	54	-2.264774056	1.98E-32	Down	5.55E-34	XP_006627053.1/9.8e-238/PREDICTED: proprotein convertase subtilisin/kexin type 5 isoform X1 [Lepisosteus oculatus]	XM_009987608.1/0.0/PREDICTED: Tauraco erythrolophus proprotein convertase subtilisin/kexin type 5-like (LOC104380171), partial mRNA	sp|Q92824|PCSK5_HUMAN/8.2e-186/Proprotein convertase subtilisin/kexin type 5 OS=Homo sapiens GN=PCSK5 PE=1 SV=4	cmy:102941966/7.0e-200/PCSK5; proprotein convertase subtilisin/kexin type 5; K08654 proprotein convertase subtilisin/kexin type 5 [EC:3.4.21.-]	Hs17470361/6.0e-186/[O] KOG3525 Subtilisin-like proprotein convertase	PTHR23275/7.5E-105/--	cellular_component:GO:0016021//integral component of membrane;molecular_function:GO:0004252//serine-type endopeptidase activity;
Unigene19626_All	4275	514.58	189.97	-1.402002901	2.02E-32	Down	5.67E-34	XP_015216742.1/1.2e-75/PREDICTED: coiled-coil domain-containing protein 50 isoform X2 [Lepisosteus oculatus]	AF529524.1/0.0/Acipenser fulvescens clone AfuG155 microsatellite sequence	sp|Q8IVM0|CCD50_HUMAN/1.3e-26/Coiled-coil domain-containing protein 50 OS=Homo sapiens GN=CCDC50 PE=1 SV=1	sko:100374846/5.5e-13/pre-mRNA-splicing factor 38B-like; K12850 pre-mRNA-splicing factor 38B	At3g25840/1.7e-09/[A] KOG0670 U4/U6-associated splicing factor PRP4	PTHR22115/4.0E-34/--	NA
CL8157.Contig2_All	2771	631.71	263.58	-1.225400627	2.51E-32	Down	7.07E-34	XP_006009132.1/1.1e-188/PREDICTED: glucosylceramidase [Latimeria chalumnae] >XP_014351969.1 PREDICTED: glucosylceramidase [Latimeria chalumnae]	XM_005280678.2/0.0/PREDICTED: Chrysemys picta bellii glucosidase, beta, acid (GBA), transcript variant X2, mRNA	sp|Q70KH2|GLCM_PIG/4.4e-174/Glucosylceramidase OS=Sus scrofa GN=GBA PE=3 SV=1	lcm:102348099/1.5e-189/GBA; glucosylceramidase beta; K01201 glucosylceramidase [EC:3.2.1.45]	Hs22046400/1.9e-171/[G] KOG2566 Beta-glucocerebrosidase	PR00843/2.3E-53/Glycosyl hydrolase family 30 signature	biological_process:GO:0006665//sphingolipid metabolic process;GO:0070050//neuron cellular homeostasis;GO:0036268//swimming;GO:0030278//regulation of ossification;cellular_component:GO:0005623//cell;molecular_function:GO:0004348//glucosylceramidase activity;
Unigene36486_All	2427	248	583	1.268776641	2.70E-32	Up	7.62E-34	XP_015192004.1/4.0e-28/PREDICTED: B-cell receptor CD22-like isoform X2 [Lepisosteus oculatus]	NA	sp|P35329|CD22_MOUSE/1.9e-11/B-cell receptor CD22 OS=Mus musculus GN=Cd22 PE=1 SV=1	cmk:103177309/5.3e-29/myelin-associated glycoprotein-like; K06549 sialic acid binding Ig-like lectin 5/14	Hs4502651/5.2e-11/[RP] KOG4475 FOG: Immunoglobin and related proteins	SM00409/140.0/Immunoglobulin	NA
Unigene18312_All	2054	0	156	8.321023097	2.90E-32	Up	8.21E-34	XP_007467670.1/1.3e-176/PREDICTED: chaperonin CPN60-1, mitochondrial-like, partial [Lipotes vexillifer]	NA	sp|O02649|CH60_DROME/3.8e-162/60 kDa heat shock protein, mitochondrial OS=Drosophila melanogaster GN=Hsp60 PE=1 SV=3	dpo:Dpse_GA22684/5.8e-162/uncharacterized protein; K04077 chaperonin GroEL	7292599/2.7e-162/[O] KOG0356 Mitochondrial chaperonin, Cpn60/Hsp60p	PTHR11353/1.8E-258/--	NA
CL5258.Contig2_All	3410	326.86	698.3	1.130795015	3.11E-32	Up	8.82E-34	NA	NA	NA	NA	NA	NA	NA
CL2531.Contig7_All	4903	628.04	261.66	-1.227542174	3.13E-32	Down	8.87E-34	XP_006629967.1/2.5e-138/PREDICTED: excitatory amino acid transporter 3-like [Lepisosteus oculatus] >XP_015201376.1 PREDICTED: excitatory amino acid transporter 3-like [Lepisosteus oculatus] >XP_015201378.1 PREDICTED: excitatory amino acid transporter 3-like [Lepisosteus oculatus]	XM_010995231.1/0.0/PREDICTED: Camelus dromedarius solute carrier family 1 (neuronal/epithelial high affinity glutamate transporter, system Xag), member 1 (SLC1A1), mRNA	sp|P43005|EAA3_HUMAN/6.5e-128/Excitatory amino acid transporter 3 OS=Homo sapiens GN=SLC1A1 PE=1 SV=2	lcf:108895205/6.5e-135/slc1a1; excitatory amino acid transporter 3; K05612 solute carrier family 1 (neuronal/epithelial high affinity glutamate transporter), member 1	Hs18252049/4.7e-128/[E] KOG3787 Glutamate/aspartate and neutral amino acid transporters	PTHR11958:SF56/4.6E-176/--	NA
CL6017.Contig2_All	1196	410.29	129.63	-1.626623477	3.38E-32	Down	9.60E-34	XP_018599249.1/1.0e-138/PREDICTED: 3'(2'),5'-bisphosphate nucleotidase 1 isoform X2 [Scleropages formosus]	NA	sp|O95861|BPNT1_HUMAN/1.8e-132/3'(2'),5'-bisphosphate nucleotidase 1 OS=Homo sapiens GN=BPNT1 PE=1 SV=1	cmy:102931623/1.7e-137/BPNT1; 3'(2'), 5'-bisphosphate nucleotidase 1; K01082 3'(2'), 5'-bisphosphate nucleotidase [EC:3.1.3.7]	Hs5174399/1.3e-132/[F] KOG3099 Bisphosphate 3'-nucleotidase BPNT1/Inositol polyphosphate 1-phosphatase	PS00630/-/Inositol monophosphatase family signature 2.	biological_process:GO:0046854//phosphatidylinositol phosphorylation;
Unigene23154_All	1821	197	25	-2.942574752	4.58E-32	Down	1.31E-33	XP_006641473.1/8.1e-191/PREDICTED: iroquois-class homeodomain protein IRX-3 [Lepisosteus oculatus]	XM_006641410.2/0.0/PREDICTED: Lepisosteus oculatus iroquois homeobox 3 (irx3), mRNA	sp|Q6NVN3|IRX3_XENTR/1.9e-149/Iroquois-class homeodomain protein irx-3 OS=Xenopus tropicalis GN=irx3 PE=2 SV=1	spu:575445/4.1e-10/homeobox protein TGIF2-like; K19383 homeobox protein TGIF1	Hs22047130/8.8e-80/[K] KOG0773 Transcription factor MEIS1 and related HOX domain proteins	PTHR11211:SF14/1.5E-195/--	biological_process:GO:0007369//gastrulation;GO:0006355//regulation of transcription, DNA-templated;GO:0031018//endocrine pancreas development;cellular_component:GO:0005634//nucleus;molecular_function:GO:0043565//sequence-specific DNA binding;
Unigene30022_All	1810	240	43	-2.445004963	4.78E-32	Down	1.37E-33	XP_005995209.1/6.5e-124/PREDICTED: coiled-coil domain-containing protein 81 isoform X1 [Latimeria chalumnae]	XM_020079727.1/0.0/PREDICTED: Paralichthys olivaceus coiled-coil domain containing 81 (ccdc81), mRNA	sp|Q9D5W4|CCD81_MOUSE/9.5e-101/Coiled-coil domain-containing protein 81 OS=Mus musculus GN=Ccdc81 PE=2 SV=1	NA	NA	PTHR14362/1.5E-145/--	molecular_function:GO:0003677//DNA binding;
CL3477.Contig5_All	5859	477.3	169	-1.462252212	4.79E-32	Down	1.37E-33	XP_022057442.1/0.0e+00/protein phosphatase 1 regulatory subunit 12A isoform X5 [Acanthochromis polyacanthus]	XM_015627398.2/0.0/PREDICTED: Parus major protein phosphatase 1 regulatory subunit 12A (PPP1R12A), transcript variant X7, mRNA	sp|O14974|MYPT1_HUMAN/0.0e+00/Protein phosphatase 1 regulatory subunit 12A OS=Homo sapiens GN=PPP1R12A PE=1 SV=1	cpic:101949705/0.0e+00/PPP1R12A; protein phosphatase 1 regulatory subunit 12A; K06270 protein phosphatase 1 regulatory subunit 12A	Hs4505317/0.0e+00/[OT] KOG0505 Myosin phosphatase, regulatory subunit	PS50297/51.568/Ankyrin repeat region circular profile.	NA
Unigene36059_All	2382	636.79	268.17	-1.21204895	4.90E-32	Down	1.40E-33	NA	NA	NA	NA	NA	NA	NA
CL6326.Contig4_All	3108	163.04	12.62	-3.655821263	5.41E-32	Down	1.55E-33	NA	XR_002126448.1/0.0/PREDICTED: Hipposideros armiger XK related 4 (XKR4), transcript variant X3, misc_RNA	NA	NA	NA	NA	NA
CL551.Contig3_All	1285	5.68	138.75	4.646073909	5.57E-32	Up	1.60E-33	XP_015207940.1/2.3e-75/PREDICTED: MICOS complex subunit MIC19 isoform X2 [Lepisosteus oculatus]	NA	sp|Q9NX63|MIC19_HUMAN/2.2e-59/MICOS complex subunit MIC19 OS=Homo sapiens GN=CHCHD3 PE=1 SV=1	xla:379142/3.4e-67/chchd3.S; coiled-coil-helix-coiled-coil-helix domain containing 3 S homeolog; K17563 coiled-coil-helix-coiled-coil-helix domain-containing protein 3, mitochondrial	Hs8923390/1.6e-59/[K] KOG4083 Head-elevated expression protein	PTHR21588/5.0E-82/--	cellular_component:GO:0061617//MICOS complex;
CL15214.Contig5_All	3235	592	240	-1.266941892	6.23E-32	Down	1.79E-33	XP_018556548.1/5.2e-07/PREDICTED: uncharacterized protein LOC108900151 isoform X1 [Lates calcarifer]	FP102790.6/0.0/Zebrafish DNA sequence from clone CH1073-462F18 in linkage group 9, complete sequence	NA	NA	NA	NA	NA
Unigene15054_All	692	0	154	8.302407418	6.37E-32	Up	1.83E-33	XP_018028808.1/6.7e-21/PREDICTED: uncharacterized protein YqeY-like [Hyalella azteca]	NA	NA	NA	NA	PF09424/9.1E-54/Yqey-like protein	molecular_function:GO:0016884//carbon-nitrogen ligase activity, with glutamine as amido-N-donor;
CL1420.Contig3_All	420	205.2	28.62	-2.806314276	7.47E-32	Down	2.15E-33	KKF20042.1/1.7e-06/hypothetical protein EH28_06452 [Larimichthys crocea]	NA	NA	NA	NA	NA	NA
Unigene16703_All	7950	337	710	1.110691311	7.54E-32	Up	2.18E-33	XP_006633362.2/0.0e+00/PREDICTED: probable 2-oxoglutarate dehydrogenase E1 component DHKTD1, mitochondrial isoform X1 [Lepisosteus oculatus]	XM_020660007.1/0.0/PREDICTED: Labrus bergylta dehydrogenase E1 and transketolase domain containing 1 (dhtkd1), mRNA	sp|Q5PRA2|DHTK1_DANRE/0.0e+00/Probable 2-oxoglutarate dehydrogenase E1 component DHKTD1, mitochondrial OS=Danio rerio GN=dhtkd1 PE=2 SV=2	sfm:108931528/0.0e+00/dhtkd1; probable 2-oxoglutarate dehydrogenase E1 component DHKTD1, mitochondrial; K15791 probable 2-oxoglutarate dehydrogenase E1 component DHKTD1 [EC:1.2.4.2]	At5g65750/8.9e-185/[G] KOG0450 2-oxoglutarate dehydrogenase, E1 subunit	SM00861/1.7E-52/Transketolase, pyrimidine binding domain	biological_process:GO:0006099//tricarboxylic acid cycle;molecular_function:GO:0004591//oxoglutarate dehydrogenase (succinyl-transferring) activity;GO:0030976//thiamine pyrophosphate binding;
CL13425.Contig4_All	1506	466.39	163.89	-1.473188149	1.14E-31	Down	3.29E-33	XP_014345863.1/1.3e-215/PREDICTED: protein unc-93 homolog B1 [Latimeria chalumnae]	XM_012552883.1/0.0/PREDICTED: Sarcophilus harrisii unc-93 homolog B1 (C. elegans) (UNC93B1), mRNA	sp|Q8VCW4|UN93B_MOUSE/1.7e-204/Protein unc-93 homolog B1 OS=Mus musculus GN=Unc93b1 PE=1 SV=2	gga:421566/1.7e-25/UNC93A, TTLL2; unc-93 homolog A (C. elegans); K16600 tubulin polyglutamylase TTLL2 [EC:6.-.-.-]	Hs13569893_1/6.6e-158/[S] KOG3097 Predicted membrane protein	PF05978/2.4E-5/Ion channel regulatory protein UNC-93	biological_process:GO:0034121//regulation of toll-like receptor signaling pathway;cellular_component:GO:0016021//integral component of membrane;
CL4684.Contig2_All	3362	245	574	1.263889865	1.28E-31	Up	3.70E-33	XP_015197561.1/6.7e-58/PREDICTED: pleckstrin homology-like domain family A member 3 [Lepisosteus oculatus]	CP020676.1/0.0/Oryzias latipes strain Hd-rR chromosome 12 sequence	sp|Q8AW35|PHLA3_DANRE/8.9e-44/Pleckstrin homology-like domain family A member 3 OS=Danio rerio GN=phlda3 PE=2 SV=1	NA	NA	SM00233/9.5E-6/Pleckstrin homology domain.	NA
CL78.Contig76_All	2136	657.39	283.71	-1.176711631	1.45E-31	Down	4.21E-33	OCT90712.1/7.5e-71/hypothetical protein XELAEV_18019329mg [Xenopus laevis]	LN590711.1/0.0/Cyprinus carpio genome assembly common carp genome, scaffold: LG40, chromosome: 40	sp|Q9BYR0|KRA47_HUMAN/6.3e-19/Keratin-associated protein 4-7 OS=Homo sapiens GN=KRTAP4-7 PE=1 SV=2	chx:102175667/2.2e-34/MUC6; mucin 6, oligomeric mucus/gel-forming; K22023 mucin-6	Hs16118227/2.7e-19/[W] KOG4726 Ultrahigh sulfur keratin-associated protein	PR00173/6.8E-5/Glutamate-aspartate symporter signature	NA
Unigene30795_All	1378	407	130	-1.610896294	1.65E-31	Down	4.80E-33	XP_015200034.1/1.9e-35/PREDICTED: uncharacterized protein LOC107077073 isoform X1 [Lepisosteus oculatus]	NA	NA	amex:103024091/8.0e-06/immunoglobulin superfamily member 11-like; K06791 immunoglobulin superfamily, member 11	NA	SM00409/0.0012/Immunoglobulin	NA
CL12749.Contig5_All	2425	588.06	239.36	-1.261160403	1.68E-31	Down	4.90E-33	XP_015192893.1/2.7e-290/PREDICTED: GRIP1-associated protein 1 isoform X1 [Lepisosteus oculatus]	XM_015337407.1/0.0/PREDICTED: Lepisosteus oculatus GRIP1 associated protein 1 (gripap1), transcript variant X1, mRNA	sp|Q9JHZ4|GRAP1_RAT/9.0e-240/GRIP1-associated protein 1 OS=Rattus norvegicus GN=Gripap1 PE=1 SV=1	amex:103029808/4.5e-28/LOW QUALITY PROTEIN: golgin subfamily B member 1-like; K20478 golgin subfamily B member 1	Hs12667788/7.4e-26/[Z] KOG0161 Myosin class II heavy chain	PTHR18978/1.5E-268/--	NA
Unigene29624_All	2142	416.24	135.35	-1.585099847	1.75E-31	Down	5.12E-33	XP_015211012.1/1.6e-161/PREDICTED: chloride channel CLIC-like protein 1 isoform X1 [Lepisosteus oculatus]	CP020674.1/0.0/Oryzias latipes strain Hd-rR chromosome 10 sequence	sp|Q96S66|CLCC1_HUMAN/3.0e-106/Chloride channel CLIC-like protein 1 OS=Homo sapiens GN=CLCC1 PE=1 SV=1	amex:103033330/1.7e-143/clcc1; chloride channel CLIC-like protein 1; K22188 chloride channel CLIC-like protein 1	SPAC140.02/1.8e-07/[K] KOG4210 Nuclear localization sequence binding protein	PTHR34093/2.2E-171/--	cellular_component:GO:0016021//integral component of membrane;
Unigene36876_All	1259	136	4	-5.051841964	2.01E-31	Down	5.86E-33	NA	NA	NA	NA	NA	NA	NA
CL1801.Contig4_All	1103	347	721	1.090684474	2.06E-31	Up	6.02E-33	XP_012670287.1/6.3e-21/PREDICTED: CD59 glycoprotein [Clupea harengus]	KR297006.1/0.0/Acipenser naccarii microsatellite Anac_c12880 sequence	sp|P27274|CD59_RAT/4.2e-11/CD59 glycoprotein OS=Rattus norvegicus GN=Cd59 PE=1 SV=2	sfm:108940850/5.4e-21/CD59 glycoprotein-like; K04008 CD59 antigen	NA	SM00134/0.0011/Ly-6 antigen / uPA receptor -like domain	biological_process:GO:0001971//negative regulation of activation of membrane attack complex;
CL2764.Contig6_All	9166	332.14	89.38	-1.858146651	2.09E-31	Down	6.12E-33	XP_015219739.1/0.0e+00/PREDICTED: guanine nucleotide exchange factor DBS isoform X2 [Lepisosteus oculatus]	XM_012522299.1/0.0/PREDICTED: Dasypus novemcinctus MCF.2 cell line derived transforming sequence-like (MCF2L), transcript variant X11, mRNA	sp|O15068|MCF2L_HUMAN/0.0e+00/Guanine nucleotide exchange factor DBS OS=Homo sapiens GN=MCF2L PE=1 SV=2	sfm:108933178/0.0e+00/mcf2l; guanine nucleotide exchange factor DBS isoform X1; K20685 guanine nucleotide exchange factor MCF2	Hs20547239/0.0e+00/[T] KOG4240 Multidomain protein, contains SPEC repeats, PH, SH3, and separate rac-specific and rho-specific guanine nucleotide exchange factor domains	PTHR22826/0.0/--	biological_process:GO:0035023//regulation of Rho protein signal transduction;GO:0035556//intracellular signal transduction;cellular_component:GO:0005622//intracellular;molecular_function:GO:0005089//Rho guanyl-nucleotide exchange factor activity;
CL2348.Contig5_All	7500	678.79	298.68	-1.148743797	2.27E-31	Down	6.66E-33	XP_014344015.1/0.0e+00/PREDICTED: rootletin [Latimeria chalumnae]	XM_019511950.1/0.0/PREDICTED: Gavialis gangeticus ciliary rootlet coiled-coil, rootletin (CROCC), transcript variant X3, mRNA	sp|Q5TZA2|CROCC_HUMAN/0.0e+00/Rootletin OS=Homo sapiens GN=CROCC PE=1 SV=1	lcm:102357521/0.0e+00/CROCC; ciliary rootlet coiled-coil, rootletin; K16469 rootletin	Hs7662132/0.0e+00/[D] TWOG0657 Centrosomal protein	PTHR23159/0.0/--	NA
CL3943.Contig6_All	4614	505.77	188.75	-1.386383943	2.36E-31	Down	6.93E-33	XP_015203587.1/5.5e-260/PREDICTED: tubulin monoglycylase TTLL3-like [Lepisosteus oculatus]	XM_014132702.1/0.0/PREDICTED: Salmo salar tubulin monoglycylase TTLL3-like (LOC106565478), transcript variant X3, mRNA	sp|Q1ECV4|TTLL3_DANRE/1.0e-215/Tubulin monoglycylase TTLL3 OS=Danio rerio GN=ttll3 PE=2 SV=1	sasa:106565803/3.1e-235/tubulin monoglycylase TTLL3-like; K16608 tubulin monoglycylase TTLL3/8 [EC:6.3.2.-]	CE05971/1.1e-06/[T] LSE0513 C 7-transmembrane receptor	PTHR12241/5.6E-259/--	biological_process:GO:0006464//cellular protein modification process;molecular_function:GO:0005524//ATP binding;GO:0003824//catalytic activity;
CL10812.Contig1_All	2294	163.94	446.47	1.481016213	2.49E-31	Up	7.31E-33	NA	NA	NA	NA	NA	NA	NA
CL11267.Contig1_All	1344	72.86	288.81	2.022542674	2.49E-31	Up	7.33E-33	XP_006639616.2/4.0e-86/PREDICTED: androgen-dependent TFPI-regulating protein-like isoform X1 [Lepisosteus oculatus]	NA	sp|Q9NVV5|AIG1_HUMAN/8.4e-54/Androgen-induced gene 1 protein OS=Homo sapiens GN=AIG1 PE=1 SV=2	NA	Hs7705270/6.1e-54/[W] KOG3989 Beta-2-glycoprotein I	PTHR10989/2.0E-116/--	cellular_component:GO:0016021//integral component of membrane;
Unigene9820_All	4289	189.68	23.39	-2.983982923	2.58E-31	Down	7.61E-33	XP_014341751.1/1.8e-95/PREDICTED: ras-like protein family member 10B [Latimeria chalumnae]	XM_007067112.1/0.0/PREDICTED: Chelonia mydas ras-like protein family member 10B-like (LOC102946124), mRNA	sp|Q5SSG5|RSLAB_MOUSE/2.9e-92/Ras-like protein family member 10B OS=Mus musculus GN=Rasl10b PE=1 SV=1	lcm:102367212/2.3e-96/RASL10B; RAS like family 10 member B; K07851 Ras-like protein family member 10B	Hs15277321/2.4e-91/[R] KOG0395 Ras-related GTPase	SM00174/0.0024/Rho (Ras homology) subfamily of Ras-like small GTPases	biological_process:GO:0007165//signal transduction;cellular_component:GO:0016020//membrane;molecular_function:GO:0005525//GTP binding;GO:0003924//GTPase activity;
Unigene27431_All	1173	186	22	-3.044106315	2.68E-31	Down	7.91E-33	XP_006630630.2/5.5e-15/PREDICTED: interferon regulatory factor 1-like isoform X2 [Lepisosteus oculatus]	NA	NA	NA	NA	NA	NA
CL2278.Contig1_All	1230	156.89	0	-8.442413283	2.87E-31	Down	8.49E-33	XP_009926611.1/2.7e-49/PREDICTED: cytosolic phospholipase A2 gamma [Haliaeetus albicilla]	NA	sp|Q64GA5|PA24C_MOUSE/5.9e-38/Cytosolic phospholipase A2 gamma OS=Mus musculus GN=Pla2g4c PE=1 SV=1	sfm:108927995/7.5e-48/cytosolic phospholipase A2 gamma-like; K16342 cytosolic phospholipase A2 [EC:3.1.1.4]	Hs4505851/4.8e-37/[I] KOG1325 Lysophospholipase	PTHR10728/6.6E-77/--	biological_process:GO:0009395//phospholipid catabolic process;molecular_function:GO:0004620//phospholipase activity;
Unigene6585_All	2722	182.97	20.94	-3.091652897	3.06E-31	Down	9.07E-33	XP_006631351.1/7.2e-127/PREDICTED: parkin coregulated gene protein isoform X2 [Lepisosteus oculatus]	XM_006631288.2/0.0/PREDICTED: Lepisosteus oculatus PARK2 co-regulated (pacrg), transcript variant X2, mRNA	sp|Q9DAK2|PACRG_MOUSE/6.8e-111/Parkin coregulated gene protein homolog OS=Mus musculus GN=Pacrg PE=1 SV=1	aec:105146721/1.1e-80/DNA-directed RNA polymerase III subunit RPC1; K03018 DNA-directed RNA polymerase III subunit RPC1 [EC:2.7.7.6]	Hs18564317/2.6e-112/[S] KOG3961 Uncharacterized conserved protein	PF10274/3.6E-83/Parkin co-regulated protein	NA
Unigene30057_All	3029	0	150	8.264439568	3.11E-31	Up	9.22E-33	XP_011134524.1/4.9e-76/mannitol-1-phosphate 5-dehydrogenase [Gregarina niphandrodes] >EZG68900.1 mannitol-1-phosphate 5-dehydrogenase [Gregarina niphandrodes]	NA	NA	NA	NA	PF02378/7.0E-17/Phosphotransferase system, EIIC	biological_process:GO:0019594//mannitol metabolic process;molecular_function:GO:0008926//mannitol-1-phosphate 5-dehydrogenase activity;GO:0050662//coenzyme binding;
CL14811.Contig9_All	3920	390.43	780.31	1.034604355	3.37E-31	Up	1.00E-32	XP_015205490.1/8.8e-227/PREDICTED: sulfate transporter-like isoform X2 [Lepisosteus oculatus]	XM_015350004.1/0.0/PREDICTED: Lepisosteus oculatus sulfate transporter-like (LOC102685449), transcript variant X2, mRNA	sp|O70531|S26A2_RAT/3.3e-183/Sulfate transporter OS=Rattus norvegicus GN=Slc26a2 PE=2 SV=1	sasa:106611925/2.3e-223/slc26a2; solute carrier family 26 member 2; K14701 solute carrier family 26 (sulfate anion transporter), member 2	Hs4557539/1.1e-180/[P] KOG0236 Sulfate/bicarbonate/oxalate exchanger SAT-1 and related transporters (SLC26 family)	PS50801/22.86/STAS domain profile.	biological_process:GO:0001503//ossification;cellular_component:GO:0016021//integral component of membrane;molecular_function:GO:0008271//secondary active sulfate transmembrane transporter activity;
CL416.Contig7_All	2646	402.97	128.79	-1.610030982	3.49E-31	Down	1.04E-32	XP_015214223.1/4.7e-216/PREDICTED: dynein heavy chain 7, axonemal isoform X2 [Lepisosteus oculatus]	XM_021596898.1/0.0/PREDICTED: Oncorhynchus mykiss dynein axonemal heavy chain 7 (dnah7), transcript variant X2, mRNA	sp|Q8WXX0|DYH7_HUMAN/1.2e-197/Dynein heavy chain 7, axonemal OS=Homo sapiens GN=DNAH7 PE=1 SV=2	lcf:108887072/4.2e-205/LOW QUALITY PROTEIN: dynein heavy chain 7, axonemal-like; K10408 dynein heavy chain, axonemal	Hs17864092/8.8e-198/[Z] KOG3595 Dyneins, heavy chain	PTHR10676/4.4E-269/--	biological_process:GO:0007018//microtubule-based movement;cellular_component:GO:0030286//dynein complex;molecular_function:GO:0005524//ATP binding;GO:0003777//microtubule motor activity;
Unigene9287_All	2201	169.57	454	1.456432222	4.41E-31	Up	1.32E-32	NA	LN590684.1/0.0/Cyprinus carpio genome assembly common carp genome, scaffold: LG18, chromosome: 18	NA	NA	NA	NA	NA
CL4025.Contig6_All	3187	519.39	198.48	-1.35220372	5.27E-31	Down	1.58E-32	XP_015206065.1/1.2e-253/PREDICTED: pre-mRNA-processing factor 39 isoform X2 [Lepisosteus oculatus]	XM_015350579.1/0.0/PREDICTED: Lepisosteus oculatus pre-mRNA processing factor 39 (prpf39), transcript variant X2, mRNA	sp|Q86UA1|PRP39_HUMAN/1.4e-248/Pre-mRNA-processing factor 39 OS=Homo sapiens GN=PRPF39 PE=1 SV=3	ocu:100342733/2.8e-248/PRPF39; pre-mRNA processing factor 39; K13217 pre-mRNA-processing factor 39	Hs8922888/2.3e-107/[A] KOG1258 mRNA processing protein	SM00386/210.0/HAT (Half-A-TPR) repeats	biological_process:GO:0006396//RNA processing;
CL7888.Contig25_All	4547	401.59	128.64	-1.606763156	5.44E-31	Down	1.63E-32	NA	XM_015357977.1/0.0/PREDICTED: Lepisosteus oculatus neurocalcin delta (ncald), transcript variant X4, mRNA	NA	NA	NA	NA	NA
CL1640.Contig1_All	1281	733.97	337.35	-1.085854057	5.49E-31	Down	1.64E-32	EMP35428.1/4.5e-39/Collagen alpha-1(IV) chain, partial [Chelonia mydas]	XM_008941825.1/0.0/PREDICTED: Merops nubicus collagen, type IV, alpha 5 (COL4A5), partial mRNA	sp|P29400|CO4A5_HUMAN/6.6e-40/Collagen alpha-5(IV) chain OS=Homo sapiens GN=COL4A5 PE=1 SV=2	xtr:100492984/1.7e-39/col4a5, asln, ats, ca54; collagen, type IV, alpha 5; K06237 collagen, type IV, alpha	Hs15890086/4.8e-40/[W] KOG3544 Collagens (type IV and type XIII), and related proteins	PTHR24023:SF601/1.1E-63/--	NA
Unigene11236_All	2165	0	148	8.245074243	6.90E-31	Up	2.08E-32	AHZ59608.1/2.0e-180/clan MA family M41 FtsH endopeptidase-like metallopeptidase [Trichomonas vaginalis] >AHZ59609.1 clan MA family M41 FtsH endopeptidase-like metallopeptidase [Trichomonas vaginalis] >AHZ59610.1 clan MA family M41 FtsH endopeptidase-like metallopeptidase [Trichomonas vaginalis]	NA	sp|Q9Y4W6|AFG32_HUMAN/5.6e-132/AFG3-like protein 2 OS=Homo sapiens GN=AFG3L2 PE=1 SV=2	npr:108787333/3.0e-132/AFG3L2; AFG3-like protein 2; K08956 AFG3 family protein [EC:3.4.24.-]	At5g42270/1.9e-153/[O] KOG0731 AAA+-type ATPase containing the peptidase M41 domain	PF00004/9.3E-45/ATPase family associated with various cellular activities (AAA)	NA
CL3141.Contig3_All	5092	522.69	201.3	-1.340987508	8.24E-31	Down	2.48E-32	XP_019907464.1/0.0e+00/PREDICTED: signal peptide, CUB and EGF-like domain-containing protein 3 isoform X5 [Esox lucius]	XM_018760157.1/0.0/PREDICTED: Scleropages formosus signal peptide, CUB domain and EGF like domain containing 3 (scube3), transcript variant X4, mRNA	sp|Q8IX30|SCUB3_HUMAN/0.0e+00/Signal peptide, CUB and EGF-like domain-containing protein 3 OS=Homo sapiens GN=SCUBE3 PE=1 SV=1	lak:106161014/1.2e-96/fibrillin-2-like; K17307 fibulin 1/2	Hs20556510/0.0e+00/[T] KOG1217 Fibrillins and related proteins containing Ca2+-binding EGF-like domains	PS50026/7.874/EGF-like domain profile.	molecular_function:GO:0005509//calcium ion binding;
Unigene42820_All	983	176	19	-3.175883227	8.29E-31	Down	2.50E-32	XP_006642065.2/7.3e-122/PREDICTED: chymotrypsin-like elastase family member 2A [Lepisosteus oculatus]	BC163342.1/0.0/Danio rerio elastase 2 like, mRNA (cDNA clone IMAGE:9038398), partial cds	sp|P08217|CEL2A_HUMAN/7.0e-98/Chymotrypsin-like elastase family member 2A OS=Homo sapiens GN=CELA2A PE=1 SV=1	ipu:100528918/1.2e-112/cel2a; chymotrypsin-like elastase family member 2a; K01346 pancreatic elastase II [EC:3.4.21.71]	Hs15559207/5.0e-98/[E] KOG3627 Trypsin	PTHR24257/9.0E-151/--	molecular_function:GO:0004252//serine-type endopeptidase activity;
Unigene10633_All	2096	232	42	-2.430042695	8.64E-31	Down	2.61E-32	XP_006635515.1/6.9e-295/PREDICTED: cilia- and flagella-associated protein 52 [Lepisosteus oculatus]	XM_006635452.2/0.0/PREDICTED: Lepisosteus oculatus cilia and flagella associated protein 52 (cfap52), mRNA	sp|Q8N1V2|CFA52_HUMAN/1.8e-265/Cilia- and flagella-associated protein 52 OS=Homo sapiens GN=CFAP52 PE=1 SV=3	tru:101079388/7.1e-22/mitogen-activated protein kinase-binding protein 1-like; K21763 mitogen-activated protein kinase binding protein 1	Hs21450820/7.3e-264/[R] KOG0266 WD40 repeat-containing protein	PS50082/10.676/Trp-Asp (WD) repeats profile.	cellular_component:GO:0031514//motile cilium;
Unigene42700_All	1648	150	0	-8.193197813	1.04E-30	Down	3.15E-32	CAA24091.1/1.2e-222/unnamed protein product (mitochondrion) [Mus musculus]	AP014941.1/0.0/Mus musculus mitochondrial DNA, complete sequence, clone: B82-2748-95	sp|P03911|NU4M_MOUSE/7.3e-225/NADH-ubiquinone oxidoreductase chain 4 OS=Mus musculus GN=Mtnd4 PE=1 SV=1	mmu:17719/1.6e-223/ND4; NADH dehydrogenase subunit 4; K03881 NADH-ubiquinone oxidoreductase chain 4 [EC:1.6.5.3]	HsMi009/1.2e-157/[C] KOG4845 NADH dehydrogenase, subunit 4	NA	biological_process:GO:0021549//cerebellum development;GO:0035094//response to nicotine;GO:0001701//in utero embryonic development;GO:0001666//response to hypoxia;GO:0045471//response to ethanol;GO:0007568//aging;GO:0006120//mitochondrial electron transport, NADH to ubiquinone;cellular_component:GO:0005747//mitochondrial respiratory chain complex I;GO:0016021//integral component of membrane;GO:000…
Unigene10420_All	3166	255.29	583.05	1.227103459	1.09E-30	Up	3.31E-32	XP_006637718.1/8.1e-146/PREDICTED: uracil nucleotide/cysteinyl leukotriene receptor [Lepisosteus oculatus]	AC124456.5/0.0/Mus musculus BAC clone RP24-134C11 from chromosome 9, complete sequence	sp|Q13304|GPR17_HUMAN/2.2e-108/Uracil nucleotide/cysteinyl leukotriene receptor OS=Homo sapiens GN=GPR17 PE=2 SV=2	amex:103031951/8.8e-141/gpr17; uracil nucleotide/cysteinyl leukotriene receptor; K08404 G protein-coupled receptor 17	Hs4885301/1.6e-108/[TV] LSE0316 H G-protein-coupled receptor	PTHR24232:SF44/1.6E-177/--	cellular_component:GO:0016021//integral component of membrane;molecular_function:GO:0004930//G-protein coupled receptor activity;
CL11096.Contig2_All	2815	794	380	-1.027518711	1.23E-30	Down	3.73E-32	XP_006635489.2/9.7e-143/PREDICTED: alpha-N-acetylgalactosaminide alpha-2,6-sialyltransferase 2-like [Lepisosteus oculatus] >XP_015212205.1 PREDICTED: alpha-N-acetylgalactosaminide alpha-2,6-sialyltransferase 2-like [Lepisosteus oculatus]	AC116494.8/0.0/Mus musculus chromosome 7, clone RP24-291G23, complete sequence	sp|P70277|SIA7B_MOUSE/1.5e-84/Alpha-N-acetylgalactosaminide alpha-2,6-sialyltransferase 2 OS=Mus musculus GN=St6galnac2 PE=2 SV=2	sfm:108930263/7.1e-134/alpha-N-acetylgalactosaminide alpha-2,6-sialyltransferase 2-like isoform X1; K06616 alpha-N-acetylgalactosaminide alpha-2,6-sialyltransferase (sialyltransferase 7B) [EC:2.4.99.-]	Hs5454092/1.3e-82/[G] KOG2692 Sialyltransferase	PTHR13713:SF50/6.9E-187/--	biological_process:GO:0006486//protein glycosylation;cellular_component:GO:0005794//Golgi apparatus;GO:0016021//integral component of membrane;molecular_function:GO:0008373//sialyltransferase activity;
Unigene23728_All	731	94	324	1.820882029	1.44E-30	Up	4.37E-32	XP_015203540.1/6.4e-30/PREDICTED: musculoskeletal embryonic nuclear protein 1 [Lepisosteus oculatus]	XM_015348054.1/0.0/PREDICTED: Lepisosteus oculatus musculoskeletal, embryonic nuclear protein 1 (mustn1), mRNA	sp|Q76MS9|MSTN1_CHICK/7.6e-25/Musculoskeletal embryonic nuclear protein 1 OS=Gallus gallus GN=MUSTN1 PE=3 SV=1	NA	NA	PTHR31735/8.7E-52/--	biological_process:GO:0035988//chondrocyte proliferation;GO:0002062//chondrocyte differentiation;GO:0042246//tissue regeneration;cellular_component:GO:0005634//nucleus;
CL4025.Contig8_All	3741	708.94	322.7	-1.099849077	1.44E-30	Down	4.39E-32	XP_015206065.1/2.2e-126/PREDICTED: pre-mRNA-processing factor 39 isoform X2 [Lepisosteus oculatus]	JQ717949.1/0.0/Acipenser fulvescens ultra conserved element locus 38107 genomic sequence	sp|Q86UA1|PRP39_HUMAN/1.6e-123/Pre-mRNA-processing factor 39 OS=Homo sapiens GN=PRPF39 PE=1 SV=3	ocu:100342733/3.3e-123/PRPF39; pre-mRNA processing factor 39; K13217 pre-mRNA-processing factor 39	Hs8922888/2.7e-107/[A] KOG1258 mRNA processing protein	PTHR17204:SF21/6.7E-145/--	biological_process:GO:0006396//RNA processing;
CL2408.Contig6_All	1392	714.74	326.91	-1.092904143	1.67E-30	Down	5.09E-32	XP_015215457.1/4.1e-70/PREDICTED: histone H1.0 [Lepisosteus oculatus]	CP011894.1/0.0/Ovis canadensis canadensis isolate 43U chromosome 9 sequence	sp|Q6NVM0|H10_XENTR/5.8e-66/Histone H1.0 OS=Xenopus tropicalis GN=h1f0 PE=2 SV=1	xtr:407939/1.3e-64/h1f0, H1zero, H5, h10, h1f0-a, h1f0-b, h1fv; H1 histone family member 0; K11275 histone H1/5	Hs4885371/7.5e-55/[B] KOG4012 Histone H1	NA	biological_process:GO:0030261//chromosome condensation;GO:0006334//nucleosome assembly;cellular_component:GO:0005634//nucleus;GO:0000786//nucleosome;molecular_function:GO:0003677//DNA binding;
Unigene29954_All	3737	792.38	379.69	-1.025749586	1.72E-30	Down	5.25E-32	NA	CP017001.1/0.0/Plasmodium falciparum 3D7 chromosome 11 sequence	NA	NA	NA	NA	NA
CL4234.Contig2_All	3145	324	681	1.107281863	1.99E-30	Up	6.07E-32	NA	NA	NA	NA	NA	NA	NA
CL4179.Contig6_All	2512	214.88	35.36	-2.567720152	2.30E-30	Down	7.03E-32	XP_016420867.1/3.6e-56/PREDICTED: intraflagellar transport protein 80 homolog [Sinocyclocheilus rhinocerous]	XM_008179503.1/0.0/PREDICTED: Chrysemys picta bellii intraflagellar transport protein 80 homolog (LOC101940247), mRNA	sp|Q9P2H3|IFT80_HUMAN/1.8e-36/Intraflagellar transport protein 80 homolog OS=Homo sapiens GN=IFT80 PE=1 SV=3	srx:107750115/4.8e-57/ift80; intraflagellar transport protein 80 homolog; K19678 intraflagellar transport protein 80	Hs22043185/1.3e-36/[R] KOG1524 WD40 repeat-containing protein CHE-2	NA	cellular_component:GO:0031514//motile cilium;
Unigene29602_All	6430	455	162	-1.454251854	2.45E-30	Down	7.50E-32	XP_015224107.1/0.0e+00/PREDICTED: hydrocephalus-inducing protein homolog isoform X5 [Lepisosteus oculatus]	XM_002594291.1/0.0/Branchiostoma floridae hypothetical protein, mRNA	sp|Q80W93|HYDIN_MOUSE/0.0e+00/Hydrocephalus-inducing protein OS=Mus musculus GN=Hydin PE=1 SV=2	sasa:106573752/0.0e+00/hydin; HYDIN, axonemal central pair apparatus protein; K17570 hydrocephalus-inducing protein	NA	PTHR23053/0.0/--	biological_process:GO:0003341//cilium movement;
Unigene17761_All	2093	355	105	-1.721808819	3.04E-30	Down	9.33E-32	XP_006640640.1/7.9e-174/PREDICTED: NADPH oxidase activator 1 isoform X1 [Lepisosteus oculatus] >XP_015222316.1 PREDICTED: NADPH oxidase activator 1 isoform X1 [Lepisosteus oculatus] >XP_015222317.1 PREDICTED: NADPH oxidase activator 1 isoform X1 [Lepisosteus oculatus] >XP_015222318.1 PREDICTED: NADPH oxidase activator 1 isoform X1 [Lepisosteus oculatus] >XP_015222319.1 PREDICTED: NADPH oxidase ac…	NA	sp|O77775|NCF2_BOVIN/5.7e-81/Neutrophil cytosol factor 2 OS=Bos taurus GN=NCF2 PE=2 SV=1	sfm:108938485/2.2e-164/neutrophil cytosol factor 2-like isoform X1; K21432 NADPH oxidase activator 1	Hs4557787/2.2e-66/[T] KOG4225 Sorbin and SH3 domain-containing protein	PTHR15175/1.3E-174/--	biological_process:GO:0006801//superoxide metabolic process;cellular_component:GO:0043020//NADPH oxidase complex;
CL4178.Contig1_All	362	0	144.1	8.206547403	3.31E-30	Up	1.02E-31	AJZ72676.1/2.1e-13/metallothionein [Acipenser transmontanus]	KP164836.1/0.0/Acipenser transmontanus metallothionein mRNA, complete cds	sp|P47945|MT4_MOUSE/2.0e-10/Metallothionein-4 OS=Mus musculus GN=Mt4 PE=2 SV=1	oaa:100073518/9.1e-10/metallothionein-4; K14741 metallothionein 4	Hs14269578/1.9e-10/[P] KOG4738 Predicted metallothionein	NA	biological_process:GO:0006875//cellular metal ion homeostasis;cellular_component:GO:0005623//cell;molecular_function:GO:0046872//metal ion binding;
CL11220.Contig4_All	724	361.61	108.88	-1.696074725	3.67E-30	Down	1.13E-31	XP_019724354.1/8.0e-09/PREDICTED: uncharacterized protein DDB_G0271670-like, partial [Hippocampus comes]	NA	sp|P97399|DSPP_MOUSE/4.6e-06/Dentin sialophosphoprotein OS=Mus musculus GN=Dspp PE=1 SV=2	lco:104930908/3.8e-07/rpgr; X-linked retinitis pigmentosa GTPase regulator; K19607 X-linked retinitis pigmentosa GTPase regulator	YKR092c/1.1e-06/[Y] KOG2992 Nucleolar GTPase/ATPase p130	NA	NA
Unigene20284_All	2883	0	143	8.195492214	5.18E-30	Up	1.59E-31	XP_012248880.1/1.0e-54/PREDICTED: cAMP-binding protein 2-like [Bombus impatiens]	NA	sp|P34122|CAP2_DICDI/9.0e-45/cAMP-binding protein 2 OS=Dictyostelium discoideum GN=capB PE=1 SV=2	NA	NA	PF03741/8.3E-52/Integral membrane protein TerC family	biological_process:GO:0006950//response to stress;
CL5438.Contig24_All	857	810.35	394.95	-1.00125426	5.68E-30	Down	1.75E-31	NA	NA	NA	NA	NA	NA	NA
CL435.Contig4_All	3417	390.87	771.34	1.016298946	5.69E-30	Up	1.76E-31	XP_008175127.1/1.4e-42/PREDICTED: polycomb protein Asx-like [Chrysemys picta bellii]	AJ493261.1/0.0/Acipenser baeri mRNA for keratin type Is (krt18 gene)	sp|P59923|ZN445_HUMAN/1.3e-10/Zinc finger protein 445 OS=Homo sapiens GN=ZNF445 PE=1 SV=1	cmy:102946273/1.1e-24/zinc finger protein 853-like; K09229 KRAB and SCAN domains-containing zinc finger protein	Hs8922894/1.8e-09/[R] KOG1721 FOG: Zn-finger	PTHR10032/4.8E-25/--	biological_process:GO:0015074//DNA integration;molecular_function:GO:0008270//zinc ion binding;GO:0003700//DNA binding transcription factor activity;GO:0003676//nucleic acid binding;GO:0004190//aspartic-type endopeptidase activity;
Unigene9489_All	4373	447.91	159.23	-1.456475823	6.12E-30	Down	1.89E-31	XP_018940206.1/1.6e-176/PREDICTED: RNA-directed DNA polymerase from mobile element jockey-like [Cyprinus carpio]	LN590695.1/0.0/Cyprinus carpio genome assembly common carp genome, scaffold: LG23, chromosome: 23	sp|Q95SX7|RTBS_DROME/3.3e-38/Probable RNA-directed DNA polymerase from transposon BS OS=Drosophila melanogaster GN=RTase PE=2 SV=1	ccar:109080382/1.6e-71/protein polybromo-1-like; K11757 protein polybromo-1	CE03257/9.9e-37/[R] KOG1075 FOG: Reverse transcriptase	PTHR19446/1.8E-112/--	NA
CL12752.Contig3_All	2831	328	683	1.093810641	6.29E-30	Up	1.95E-31	NA	NA	NA	NA	NA	NA	NA
Unigene10477_All	1607	353.89	105.54	-1.709890229	7.31E-30	Down	2.26E-31	XP_008175745.1/2.2e-35/PREDICTED: uncharacterized protein LOC101938270, partial [Chrysemys picta bellii]	NA	sp|P59923|ZN445_HUMAN/5.2e-10/Zinc finger protein 445 OS=Homo sapiens GN=ZNF445 PE=1 SV=1	cmy:102946273/4.7e-26/zinc finger protein 853-like; K09229 KRAB and SCAN domains-containing zinc finger protein	Hs14249386/3.2e-09/[R] KOG1721 FOG: Zn-finger	PTHR10032/4.7E-28/--	NA
CL10335.Contig2_All	3179	464.93	169.92	-1.416536971	8.28E-30	Down	2.57E-31	XP_015207170.1/7.1e-142/PREDICTED: protein POF1B isoform X3 [Lepisosteus oculatus]	XM_015351684.1/0.0/PREDICTED: Lepisosteus oculatus premature ovarian failure, 1B (pof1b), transcript variant X4, mRNA	sp|Q8WVV4|POF1B_HUMAN/2.0e-90/Protein POF1B OS=Homo sapiens GN=POF1B PE=1 SV=3	amex:111192583/1.0e-11/DNA-directed RNA polymerase II subunit RPB1-like; K03006 DNA-directed RNA polymerase II subunit RPB1 [EC:2.7.7.6]	YKR095w/2.6e-10/[S] KOG4674 Uncharacterized conserved coiled-coil protein	PTHR22546/5.8E-172/--	NA
CL1871.Contig3_All	627	2	123.66	5.985855978	8.80E-30	Up	2.73E-31	XP_018587699.1/1.9e-14/PREDICTED: apolipoprotein C-II-like [Scleropages formosus] >XP_018587700.1 PREDICTED: apolipoprotein C-II-like [Scleropages formosus] >KPP59429.1 apolipoprotein C-II-like [Scleropages formosus]	NA	sp|P0DP52|APOC2_ACIJB/2.3e-06/Apolipoprotein C-II OS=Acinonyx jubatus GN=APOC2 PE=3 SV=1	sfm:108922207/2.5e-15/apolipoprotein C-II-like; K22287 apolipoprotein C-II	NA	PTHR16566/2.2E-16/--	biological_process:GO:0006869//lipid transport;GO:0006629//lipid metabolic process;cellular_component:GO:0042627//chylomicron;molecular_function:GO:0008047//enzyme activator activity;
CL7772.Contig3_All	1740	336.26	96.27	-1.768798099	9.42E-30	Down	2.93E-31	XP_014328712.1/2.9e-97/PREDICTED: serine protease 27-like [Xiphophorus maculatus]	EF639122.1/0.0/Acipenser sp. medirostris/transmontanus clone ACIG 39 microsatellite sequence	sp|Q9BQR3|PRS27_HUMAN/9.2e-77/Serine protease 27 OS=Homo sapiens GN=PRSS27 PE=1 SV=1	xma:102229373/3.9e-98/serine protease 27-like; K09628 serine protease 27 [EC:3.4.21.-]	Hs13994276/6.6e-77/[E] KOG3627 Trypsin	PTHR24253:SF7/2.8E-132/--	molecular_function:GO:0004252//serine-type endopeptidase activity;
CL8778.Contig5_All	4670	276.12	606.85	1.171665446	1.06E-29	Up	3.29E-31	XP_006626920.1/2.4e-114/PREDICTED: transmembrane emp24 domain-containing protein 7-like [Lepisosteus oculatus] >XP_015223914.1 PREDICTED: transmembrane emp24 domain-containing protein 7-like [Lepisosteus oculatus] >XP_015223921.1 PREDICTED: transmembrane emp24 domain-containing protein 7-like [Lepisosteus oculatus]	XM_015368435.1/0.0/PREDICTED: Lepisosteus oculatus transmembrane emp24 domain-containing protein 7-like (LOC102698734), transcript variant X3, mRNA	sp|D3ZTX0|TMED7_RAT/9.9e-102/Transmembrane emp24 domain-containing protein 7 OS=Rattus norvegicus GN=Tmed7 PE=1 SV=1	mze:101484666/3.1e-110/transmembrane emp24 domain-containing protein 7-like; K20349 p24 family protein gamma-3	Hs14731618/2.0e-99/[U] KOG1693 emp24/gp25L/p24 family of membrane trafficking proteins	PTHR22811/7.9E-172/--	NA
Unigene30376_All	2402	0	141	8.17517223	1.16E-29	Up	3.62E-31	XP_012542887.1/1.5e-192/PREDICTED: glycerol kinase-like [Monomorium pharaonis]	NA	sp|Q64516|GLPK_MOUSE/1.4e-123/Glycerol kinase OS=Mus musculus GN=Gk PE=1 SV=2	rss:109440867/3.0e-125/glycerol kinase; K00864 glycerol kinase [EC:2.7.1.30]	At1g80460/3.1e-125/[G] KOG2517 Ribulose kinase and related carbohydrate kinases	PS00933/-/FGGY family of carbohydrate kinases signature 1.	biological_process:GO:0006071//glycerol metabolic process;GO:0006641//triglyceride metabolic process;GO:0005975//carbohydrate metabolic process;GO:0046167//glycerol-3-phosphate biosynthetic process;cellular_component:GO:0005739//mitochondrion;molecular_function:GO:0004370//glycerol kinase activity;
CL7238.Contig1_All	2541	143.91	0	-8.133402157	1.16E-29	Down	3.63E-31	XP_006634618.1/1.7e-223/PREDICTED: ATPase WRNIP1 [Lepisosteus oculatus]	XM_004079378.3/0.0/PREDICTED: Oryzias latipes Werner helicase interacting protein 1 (wrnip1), mRNA	sp|Q96S55|WRIP1_HUMAN/4.5e-189/ATPase WRNIP1 OS=Homo sapiens GN=WRNIP1 PE=1 SV=2	sasa:106569149/1.4e-218/wrnip1; Werner helicase interacting protein 1; K07478 putative ATPase	Hs18426902/3.2e-189/[L] KOG2028 ATPase related to the helicase subunit of the Holliday junction resolvase	PTHR13779/2.2E-259/--	biological_process:GO:0006281//DNA repair;GO:0006260//DNA replication;molecular_function:GO:0003677//DNA binding;GO:0005524//ATP binding;
Unigene20766_All	1436	196	29	-2.721107971	1.65E-29	Down	5.16E-31	XP_006633337.1/6.6e-196/PREDICTED: carboxypeptidase A1-like [Lepisosteus oculatus]	XM_006633274.2/0.0/PREDICTED: Lepisosteus oculatus carboxypeptidase A1-like (LOC102685663), mRNA	sp|P15085|CBPA1_HUMAN/2.4e-176/Carboxypeptidase A1 OS=Homo sapiens GN=CPA1 PE=1 SV=2	cpic:101950052/2.3e-181/carboxypeptidase A1-like; K08779 carboxypeptidase A1 [EC:3.4.17.1]	Hs4502997/1.8e-176/[S] KOG2650 Zinc carboxypeptidase	PF00246/6.8E-94/Zinc carboxypeptidase	NA
Unigene21449_All	446	0	140	8.164903895	1.74E-29	Up	5.46E-31	XP_005968940.1/7.1e-32/PREDICTED: 50S ribosomal protein L19, chloroplastic-like [Pantholops hodgsonii]	NA	sp|Q9D338|RM19_MOUSE/4.4e-07/39S ribosomal protein L19, mitochondrial OS=Mus musculus GN=Mrpl19 PE=1 SV=1	aqu:100639946/3.6e-08/39S ribosomal protein L19, mitochondrial-like; K02884 large subunit ribosomal protein L19	At1g24240/2.3e-18/[J] KOG1698 Mitochondrial/chloroplast ribosomal protein L19	PR00061/9.81E-43/Ribosomal protein L19 signature	NA
Unigene11240_All	1993	0	140	8.164903895	1.74E-29	Up	5.46E-31	XP_015608894.1/1.2e-147/PREDICTED: phosphoenolpyruvate-protein phosphotransferase-like [Cephus cinctus]	NA	sp|P37213|PPDK_ENTHI/4.1e-20/Pyruvate, phosphate dikinase OS=Entamoeba histolytica GN=PPDK PE=3 SV=1	NA	NA	PTHR22931/6.7E-215/--	NA
Unigene29504_All	1812	402.04	133.92	-1.550346735	1.75E-29	Down	5.49E-31	NA	CR450744.23/0.0/Zebrafish DNA sequence from clone CH211-242F18 in linkage group 10, complete sequence	NA	NA	NA	NA	NA
CL8992.Contig9_All	1185	245.81	51.29	-2.225173254	2.16E-29	Down	6.79E-31	XP_018592908.1/1.4e-148/PREDICTED: adenylosuccinate synthetase isozyme 2-like [Scleropages formosus]	XM_015339892.1/0.0/PREDICTED: Lepisosteus oculatus adenylosuccinate synthetase isozyme 2-like (LOC102697404), mRNA	sp|A7MBG0|PURA2_BOVIN/4.1e-145/Adenylosuccinate synthetase isozyme 2 OS=Bos taurus GN=ADSS PE=2 SV=2	sfm:108925450/1.9e-149/adenylosuccinate synthetase isozyme 2-like; K01939 adenylosuccinate synthase [EC:6.3.4.4]	Hs4557271/1.6e-143/[F] KOG1355 Adenylosuccinate synthase	PTHR11846:SF2/2.7E-234/--	biological_process:GO:0044208//'de novo' AMP biosynthetic process;cellular_component:GO:0005737//cytoplasm;molecular_function:GO:0000287//magnesium ion binding;GO:0005525//GTP binding;GO:0004019//adenylosuccinate synthase activity;
CL1225.Contig2_All	2080	317.3	87.45	-1.823696354	2.73E-29	Down	8.60E-31	XP_006641101.1/7.1e-66/PREDICTED: filamin-interacting protein FAM101B [Lepisosteus oculatus] >XP_015223283.1 PREDICTED: filamin-interacting protein FAM101B [Lepisosteus oculatus] >XP_015223284.1 PREDICTED: filamin-interacting protein FAM101B [Lepisosteus oculatus]	XM_012825249.1/0.0/PREDICTED: Clupea harengus family with sequence similarity 101, member B (fam101b), mRNA	sp|Q6AXS9|RFLB_RAT/1.3e-56/Refilin-B OS=Rattus norvegicus GN=Rflnb PE=2 SV=1	NA	NA	PTHR31848/8.3E-102/--	biological_process:GO:0061181//regulation of chondrocyte development;GO:0061572//actin filament bundle organization;molecular_function:GO:0031005//filamin binding;
CL2774.Contig12_All	3126	548	223.56	-1.257892935	2.79E-29	Down	8.79E-31	OCA48651.1/6.7e-44/hypothetical protein XENTR_v90001030mg, partial [Xenopus tropicalis]	CP020636.1/0.0/Oryzias latipes strain HSOK chromosome 16	sp|Q6ZRP5|YD019_HUMAN/2.8e-15/Putative uncharacterized protein FLJ46204 OS=Homo sapiens PE=5 SV=2	xtr:100485745/2.1e-22/inppl1, ship2; inositol polyphosphate phosphatase like 1; K15909 phosphatidylinositol-3,4,5-trisphosphate 5-phosphatase 2 [EC:3.1.3.86]	At5g53870/2.9e-06/[S] LSE0042 A Uncharacterized plastocyanin-like protein, probably non-copper-binding	NA	NA
CL3636.Contig1_All	1596	197.92	30.31	-2.67143077	3.17E-29	Down	1.00E-30	XP_014814652.1/3.7e-200/PREDICTED: SWI/SNF-related matrix-associated actin-dependent regulator of chromatin subfamily E member 1 isoform X1 [Calidris pugnax]	XM_015362280.1/0.0/PREDICTED: Lepisosteus oculatus SWI/SNF related, matrix associated, actin dependent regulator of chromatin, subfamily e, member 1 (smarce1), mRNA	sp|Q969G3|SMCE1_HUMAN/6.0e-200/SWI/SNF-related matrix-associated actin-dependent regulator of chromatin subfamily E member 1 OS=Homo sapiens GN=SMARCE1 PE=1 SV=2	mdo:100015765/4.5e-202/SMARCE1; SWI/SNF related, matrix associated, actin dependent regulator of chromatin, subfamily e, member 1; K11651 SWI/SNF-related matrix-associated actin-dependent regulator of chromatin subfamily E, member 1	Hs21264355/4.4e-200/[B] KOG4715 SWI/SNF-related matrix-associated actin-dependent regulator of chromatin	SM00398/3.4E-14/high mobility group	NA
Unigene4508_All	3529	752	359	-1.03112794	3.28E-29	Down	1.04E-30	XP_005986475.1/1.1e-178/PREDICTED: tRNA (guanine(37)-N1)-methyltransferase isoform X1 [Latimeria chalumnae]	XM_014595150.2/0.0/PREDICTED: Alligator mississippiensis MNAT1, CDK activating kinase assembly factor (MNAT1), mRNA	sp|Q3MHN8|TRM5_BOVIN/3.9e-175/tRNA (guanine(37)-N1)-methyltransferase OS=Bos taurus GN=TRMT5 PE=2 SV=1	lcm:102348692/1.4e-179/TRMT5; tRNA methyltransferase 5; K15429 tRNA (guanine37-N1)-methyltransferase [EC:2.1.1.228]	Hs14752839/8.2e-167/[A] KOG2078 tRNA modification enzyme	PTHR23245:SF36/4.6E-226/--	cellular_component:GO:0005759//mitochondrial matrix;GO:0005634//nucleus;molecular_function:GO:0052906//tRNA (guanine(37)-N(1))-methyltransferase activity;
Unigene10361_All	2599	122.94	366.7	1.612266754	3.49E-29	Up	1.11E-30	EFN85113.1/3.1e-10/hypothetical protein EAI_14909, partial [Harpegnathos saltator]	AL929343.7/0.0/Zebrafish DNA sequence from clone CH211-144G12 in linkage group 24, complete sequence	NA	shx:MS3_00094/1.5e-08/Eukaryotic translation initiation factor 3 subunit E; K03250 translation initiation factor 3 subunit E	NA	NA	NA
CL2439.Contig1_All	646	2	121	5.954484115	3.64E-29	Up	1.16E-30	NA	NA	NA	NA	NA	NA	NA
CL4424.Contig3_All	2118	198.19	30.61	-2.659188343	4.00E-29	Down	1.27E-30	XP_020561580.1/3.4e-31/G2/M phase-specific E3 ubiquitin-protein ligase-like [Oryzias latipes]	NA	sp|Q8CHG5|AREL1_MOUSE/4.8e-11/Apoptosis-resistant E3 ubiquitin protein ligase 1 OS=Mus musculus GN=Arel1 PE=2 SV=2	dnx:107166317/1.4e-09/ubiquitin-protein ligase E3A-like isoform X1; K10587 ubiquitin-protein ligase E3 A [EC:2.3.2.26]	7294742/3.0e-07/[O] KOG0941 E3 ubiquitin protein ligase	SM00119/1.6E-4/Domain Homologous to E6-AP Carboxyl Terminus with	NA
CL12527.Contig2_All	935	369.55	116.57	-1.628952146	4.01E-29	Down	1.28E-30	NA	AL136131.15/0.0/Human DNA sequence from clone RP1-261G23 on chromosome 6p12.2-21.1, complete sequence	NA	NA	NA	NA	NA
CL5880.Contig9_All	3991	591.76	252.43	-1.193507926	4.10E-29	Down	1.31E-30	XP_015192157.1/2.8e-252/PREDICTED: myotubularin-related protein 11 isoform X1 [Lepisosteus oculatus]	XM_015336671.1/0.0/PREDICTED: Lepisosteus oculatus myotubularin related protein 11 (mtmr11), transcript variant X1, mRNA	sp|Q3V1L6|MTMRB_MOUSE/6.1e-116/Myotubularin-related protein 11 OS=Mus musculus GN=Mtmr11 PE=2 SV=1	sasa:106605290/7.4e-238/myotubularin-related protein 11-like; K18085 myotubularin-related protein 10/11/12	Hs8923297/2.1e-81/[R] KOG1089 Myotubularin-related phosphatidylinositol 3-phosphate 3-phosphatase MTM6	PTHR10807:SF51/5.8E-250/--	NA
CL7925.Contig11_All	3165	308.05	83.13	-1.854102541	4.31E-29	Down	1.38E-30	XP_014067472.1/1.2e-08/PREDICTED: uncharacterized protein LOC106611608 [Salmo salar]	AC123821.4/0.0/Mus musculus BAC clone RP23-466F9 from chromosome 7, complete sequence	NA	spu:588572/2.8e-06/serine/arginine repetitive matrix protein 1; K13171 serine/arginine repetitive matrix protein 1	At2g29210/4.1e-08/[AR] KOG2146 Splicing coactivator SRm160/300, subunit SRm160 (contains PWI domain)	NA	biological_process:GO:0015074//DNA integration;molecular_function:GO:0003676//nucleic acid binding;GO:0004190//aspartic-type endopeptidase activity;
CL14798.Contig2_All	3836	271.35	64.39	-2.039625476	4.43E-29	Down	1.42E-30	XP_006635346.1/8.5e-275/PREDICTED: procollagen galactosyltransferase 2 [Lepisosteus oculatus]	XM_012821696.1/0.0/PREDICTED: Clupea harengus collagen beta(1-O)galactosyltransferase 2 (colgalt2), mRNA	sp|Q6NVG7|GT252_MOUSE/4.7e-251/Procollagen galactosyltransferase 2 OS=Mus musculus GN=Colgalt2 PE=2 SV=2	lcf:108877375/1.9e-262/procollagen galactosyltransferase 2-like; K11703 collagen beta-1,O-galactosyltransferase [EC:2.4.1.50]	Hs14720662/1.0e-250/[O] KOG4179 Lysyl hydrolase/glycosyltransferase family 25	PTHR10730:SF29/0.0/--	NA
CL1736.Contig4_All	3313	12.85	147.27	3.554244186	4.61E-29	Up	1.48E-30	KRY81076.1/3.5e-67/Uncharacterized protein T4D_4496 [Trichinella pseudospiralis] >KRZ48503.1 Uncharacterized protein T02_14647 [Trichinella nativa]	KU244244.1/0.0/Chaetodontoplus mesoleucus voucher 249 18S ribosomal RNA gene, partial sequence; internal transcribed spacer 1, 5.8S ribosomal RNA gene, and internal transcribed spacer 2, complete sequence; and 28S ribosomal RNA gene, partial sequence	NA	ola:101174077/7.5e-18/olfactory receptor 142-like; K04257 olfactory receptor	Hs22053937/6.2e-15/[R] KOG1721 FOG: Zn-finger	NA	NA
Unigene23864_All	1155	330	95	-1.760845728	4.93E-29	Down	1.58E-30	XP_015222731.1/5.1e-50/PREDICTED: transmembrane channel-like protein 2 [Lepisosteus oculatus]	XM_018747015.1/0.0/PREDICTED: Scleropages formosus transmembrane channel-like protein 2 (LOC108931317), transcript variant X3, mRNA	sp|Q8R4P4|TMC2_MOUSE/3.8e-47/Transmembrane channel-like protein 2 OS=Mus musculus GN=Tmc2 PE=2 SV=1	amex:103028157/2.6e-50/tmc2; transmembrane channel-like protein 2; K21988 transmembrane channel-like protein	Hs20304093/6.2e-47/[R] TWOG0052 Membrane protein Tmc1, involved in hereditary deafness, and related proteins	PTHR23302/1.0E-25/--	NA
CL11631.Contig1_All	1769	53.03	238.78	2.206422227	5.66E-29	Up	1.82E-30	XP_019204289.1/1.8e-49/PREDICTED: uncharacterized protein LOC102076140 isoform X1 [Oreochromis niloticus]	LN590673.1/0.0/Cyprinus carpio genome assembly common carp genome, scaffold: LG45, chromosome: 45	NA	lcm:102351172/2.6e-25/hypoxia up-regulated protein 1-like; K09486 hypoxia up-regulated 1	NA	PS50804/12.022/SCAN box profile.	NA
Unigene28075_All	1242	9	136	3.953158718	6.44E-29	Up	2.07E-30	XP_015223447.1/2.9e-67/PREDICTED: stonustoxin subunit beta-like [Lepisosteus oculatus]	NA	sp|Q5CZR5|AEP1_DANRE/1.9e-12/Aerolysin-like protein OS=Danio rerio GN=aep1 PE=1 SV=1	spu:590007/2.6e-08/titin; K12567 titin [EC:2.7.11.1]	7304283/2.3e-07/[Z] KOG0613 Projectin/twitchin and related proteins	PS50853/17.491/Fibronectin type-III domain profile.	molecular_function:GO:0005525//GTP binding;
CL14393.Contig2_All	1453	522.24	208.95	-1.285934326	6.80E-29	Down	2.20E-30	XP_018621600.1/5.9e-19/PREDICTED: mitotic checkpoint serine/threonine-protein kinase BUB1 isoform X2 [Scleropages formosus]	XM_020808374.1/0.0/PREDICTED: Pogona vitticeps BUB1 mitotic checkpoint serine/threonine kinase (BUB1), mRNA	sp|O08901|BUB1_MOUSE/2.3e-17/Mitotic checkpoint serine/threonine-protein kinase BUB1 OS=Mus musculus GN=Bub1 PE=1 SV=1	sfm:108942627/7.8e-20/bub1; mitotic checkpoint serine/threonine-protein kinase BUB1 isoform X1; K02178 checkpoint serine/threonine-protein kinase [EC:2.7.11.1]	Hs4757878/6.0e-15/[D] KOG1166 Mitotic checkpoint serine/threonine protein kinase	NA	biological_process:GO:0007094//mitotic spindle assembly checkpoint;molecular_function:GO:0005524//ATP binding;GO:0004672//protein kinase activity;
Unigene16973_All	1473	232	46	-2.298798161	7.08E-29	Down	2.29E-30	XP_015195927.1/3.1e-156/PREDICTED: sperm flagellar protein 2 isoform X3 [Lepisosteus oculatus]	NA	sp|Q9R095|SPEF2_RAT/4.1e-110/Sperm flagellar protein 2 OS=Rattus norvegicus GN=Spef2 PE=1 SV=2	NA	NA	PTHR14919/1.1E-137/--	cellular_component:GO:0031514//motile cilium;
Unigene27133_All	1063	8	133	4.090903313	7.09E-29	Up	2.30E-30	XP_006641712.1/5.9e-16/PREDICTED: hepcidin [Lepisosteus oculatus]	NA	sp|Q7T273|HEPC2_DANRE/9.1e-11/Hepcidin-2 OS=Danio rerio GN=hamp2 PE=3 SV=3	NA	NA	PTHR16877/1.7E-22/--	NA
CL3613.Contig2_All	866	13.54	148.15	3.48737986	8.18E-29	Up	2.65E-30	NA	FN674898.1/0.0/Sus scrofa contig sequence, clone KNP_240H2_Contig5	NA	NA	NA	NA	NA
Unigene1220_All	1616	263	61	-2.072560774	8.82E-29	Down	2.86E-30	NA	NA	NA	NA	NA	NA	NA
Unigene16732_All	4638	302	81	-1.862933859	1.03E-28	Down	3.34E-30	XP_015210363.1/0.0e+00/PREDICTED: dynein heavy chain 5, axonemal-like [Lepisosteus oculatus]	XM_015354877.1/0.0/PREDICTED: Lepisosteus oculatus dynein heavy chain 5, axonemal-like (LOC102685056), mRNA	sp|Q96JB1|DYH8_HUMAN/0.0e+00/Dynein heavy chain 8, axonemal OS=Homo sapiens GN=DNAH8 PE=1 SV=2	cpic:101939103/0.0e+00/dynein heavy chain 5, axonemal-like; K10408 dynein heavy chain, axonemal	Hs19115954/0.0e+00/[Z] KOG3595 Dyneins, heavy chain	PTHR10676:SF240/0.0/--	NA
CL5444.Contig2_All	4419	730.43	347.29	-1.036984273	1.18E-28	Down	3.86E-30	XP_015207737.1/0.0e+00/PREDICTED: kielin/chordin-like protein [Lepisosteus oculatus]	XM_015352251.1/0.0/PREDICTED: Lepisosteus oculatus kielin/chordin-like protein (kcp), mRNA	sp|Q9IBG7|KCP_XENLA/0.0e+00/Kielin/chordin-like protein OS=Xenopus laevis GN=kcp PE=2 SV=1	sanh:107697278/3.0e-91/protein PTHB1-like; K19398 Bardet-Biedl syndrome 9 protein	7291288/1.7e-89/[WV] KOG1216 von Willebrand factor and related coagulation proteins	PS50184/12.692/VWFC domain profile.	NA
Unigene4874_All	1213	191.23	28.6	-2.70560094	1.22E-28	Down	3.98E-30	NA	NA	NA	NA	NA	NA	NA
Unigene26675_All	1734	24	174	2.893601873	1.26E-28	Up	4.12E-30	XP_006006520.1/2.2e-177/PREDICTED: oncoprotein-induced transcript 3 protein [Latimeria chalumnae]	XM_002718429.3/0.0/PREDICTED: Oryctolagus cuniculus oncoprotein induced transcript 3 (OIT3), mRNA	sp|Q29RU2|OIT3_BOVIN/4.6e-169/Oncoprotein-induced transcript 3 protein OS=Bos taurus GN=OIT3 PE=2 SV=1	lak:106161014/2.7e-19/fibrillin-2-like; K17307 fibulin 1/2	Hs20543770/1.8e-167/[VW] LSE0101 H Receptor-like glycoprotein	SM00179/3.9E-6/Calcium-binding EGF-like domain	molecular_function:GO:0005509//calcium ion binding;
CL1662.Contig6_All	2436	641.97	287.85	-1.12156779	1.31E-28	Down	4.28E-30	XP_015199104.1/2.4e-89/PREDICTED: endonuclease 8-like 1 [Lepisosteus oculatus]	XM_005994905.2/0.0/PREDICTED: Latimeria chalumnae nei-like DNA glycosylase 1 (NEIL1), transcript variant X2, mRNA	sp|Q8K4Q6|NEIL1_MOUSE/1.4e-67/Endonuclease 8-like 1 OS=Mus musculus GN=Neil1 PE=2 SV=3	dre:393253/6.2e-86/neil1; endonuclease 8-like 1; K10567 endonuclease VIII-like 1 [EC:3.2.2.- 4.2.99.18]	Hs13375817/4.1e-64/[L] TWOG0787 Formamidopyrimidine-DNA glycosylase	NA	biological_process:GO:0006284//base-excision repair;GO:0006289//nucleotide-excision repair;molecular_function:GO:0003906//DNA-(apurinic or apyrimidinic site) lyase activity;GO:0016799//hydrolase activity, hydrolyzing N-glycosyl compounds;GO:0003684//damaged DNA binding;GO:0008270//zinc ion binding;GO:0004519//endonuclease activity;
CL6902.Contig9_All	3520	525.78	212.6	-1.27069679	1.46E-28	Down	4.78E-30	XP_015213932.1/5.8e-153/PREDICTED: band 4.1-like protein 5 isoform X1 [Lepisosteus oculatus] >XP_015213933.1 PREDICTED: band 4.1-like protein 5 isoform X1 [Lepisosteus oculatus] >XP_015213934.1 PREDICTED: band 4.1-like protein 5 isoform X1 [Lepisosteus oculatus]	XM_020090042.1/0.0/PREDICTED: Paralichthys olivaceus erythrocyte membrane protein band 4.1 like 5 (epb41l5), transcript variant X3, mRNA	sp|Q9HCM4|E41L5_HUMAN/2.0e-94/Band 4.1-like protein 5 OS=Homo sapiens GN=EPB41L5 PE=1 SV=3	fpg:101916787/1.6e-42/EPB41L4B; erythrocyte membrane protein band 4.1 like 4B; K21111 band 4.1-like protein 4B	Hs13540488/1.1e-91/[R] KOG3530 FERM domain protein EHM2	PF09380/1.2E-6/FERM C-terminal PH-like domain	NA
[truncated: 7,768 more rows]
